# Supplementary material for: Cell surface interactome analysis identifies TSPAN4 as a negative regulator of PD‐L1 in melanoma
Source: Mol Oncol. 2026 Jan 12;20(5):1140–60. doi: 10.1002/1878-0261.70182 (PMC13155135; doi:10.1002/1878-0261.70182)
Supplement: Supplementary file 1 — Fig. S1. Identification of PD‐L1 interacting proteins in melanoma by proximity biotinylation followed by mass spectrometry. Fig. S2. Identification of PD‐L1 interacting proteins in melanoma by proximity biotinylation followed by mass spectrometry. Fig. S3. TSPAN4 negatively regulates PD‐L1 expression at the cell surface. Fig. S4. TSPAN4 mediates PD‐L1 degradation by competing with CMTM6 binding to PD‐L1. Fig. S5. TSPAN4 impacts PD‐1 binding and T cell activation. Fig. S6. Raw western blot membranes. Table S1. Mass‐spectrometry data of the PD‐L1 proximity biotinylation assay in BLM WT vs BLM PD‐L1 KO cells, with all differential hits of WT vs PD‐L1 KO cells arranged by fold difference (log2), with significance indicated. Table S2. The top 50 significantly enriched hits in WT cells from the mass‐spectrometry data of the PD‐L1 proximity biotinylation assay that were taken for GO analysis. Table S3. GO analysis of the top 50 significantly enriched hits in WT cells from the mass‐spectrometry data of the PD‐L1 proximity biotinylation assay, with false discovery rate, cellular compartment, and proteins assigned to these cellular compartments indicated. [file MOL2-20-1140-s001.zip › mol270182-sup-0007-TableS1.xlsx]

## Sheet: All differential hits
Significant	#NAME?	Difference	Protein IDs	Majority protein IDs	Protein names	Gene names	id	Fasta headers	Symbol color	Symbol type	Symbol size	Show label	Only identified by site	Reverse	Potential contaminant	Peptides	Razor + unique peptides	Unique peptides	Sequence coverage [%]	Unique + razor sequence coverage [%]	Unique sequence coverage [%]	Mol. weight [kDa]	Q-value	Score	Intensity	MS/MS count	iBAQ KO_1	iBAQ KO_2	iBAQ KO_3	iBAQ WT_1	iBAQ WT_2	iBAQ WT_3	LFQ intensity KO_1	LFQ intensity KO_2	LFQ intensity KO_3	LFQ intensity WT_1	LFQ intensity WT_2	LFQ intensity WT_3
+	4.1736	6.55253	D7NP27	D7NP27		HLA-C	2038	tr|D7NP27|D7NP27_HUMAN MHC class I antigen (Fragment) OS=Homo sapiens GN=HLA-C PE=3 SV=1	Color2 [DarkGray]	1	4					3	2	2	10.5	5.5	5.5	20.93	0	3.5847	8701000000	3	5183100	3158400	2034200	255900000	192270000	411560000	24.512	24.5516	23.9462	31.1293	30.2423	31.2958
+	1.58583	-2.34711	A0A0A0MR02;A0A024QZT0;A0A024QZN9;P45880;B4DKM5;Q5JSD2;Q5JSD1;A2A3S1	A0A0A0MR02;A0A024QZT0;A0A024QZN9;P45880;B4DKM5	Voltage-dependent anion-selective channel protein 2	VDAC2	40	tr|A0A0A0MR02|A0A0A0MR02_HUMAN Voltage-dependent anion-selective channel protein 2 (Fragment) OS=Homo sapiens GN=VDAC2 PE=1 SV=1;tr|A0A024QZT0|A0A024QZT0_HUMAN Voltage-dependent anion channel 2, isoform CRA_c OS=Homo sapiens GN=VDAC2 PE=4 SV=1;tr|A0A024QZN	Color2 [DarkGray]	1	4					5	5	5	22.7	22.7	22.7	30.348	0	10.199	710950000	11	8798100	13189000	23877000	835960	2211300	1870500	27.7255	27.0448	28.1967	24.6635	26.4899	24.7723
+	4.52916	6.06007	Q92859;A0A024R610;Q59FP8	Q92859;A0A024R610;Q59FP8	Neogenin	NEO1	3376	sp|Q92859|NEO1_HUMAN Neogenin OS=Homo sapiens GN=NEO1 PE=1 SV=2;tr|A0A024R610|A0A024R610_HUMAN Neogenin homolog 1 (Chicken), isoform CRA_a OS=Homo sapiens GN=NEO1 PE=4 SV=1;tr|Q59FP8|Q59FP8_HUMAN Neogenin (Fragment) OS=Homo sapiens GN=NEO1 PE=1 SV=1	Color2 [DarkGray]	1	4					22	22	22	19	19	19	160.01	0	101.51	6712900000	53	0	0	0	39454000	35297000	31804000	24.1177	24.4347	25.0388	30.7213	30.6458	30.4043
+	2.07669	-2.33286	Q5QNW6;Q0D2M2;B4DR52;I6L9F7;A0A024QZZ7;U3KQK0;B2R4S9;A8K9J7;A0A024RCL8;A0A024RCJ9;O60814;P57053;P58876;P62807;Q93079;Q99877;Q99879;Q99880;Q96A08;L0R4T3	Q5QNW6;Q0D2M2;B4DR52;I6L9F7;A0A024QZZ7;U3KQK0;B2R4S9;A8K9J7;A0A024RCL8;A0A024RCJ9;O60814;P57053;P58876;P62807;Q93079;Q99877;Q99879;Q99880;Q96A08	Histone H2B type 2-F;Histone H2B;Histone H2B type 1-K;Histone H2B type F-S;Histone H2B type 1-D;Histone H2B type 1-C/E/F/G/I;Histone H2B type 1-H;Histone H2B type 1-N;Histone H2B type 1-M;Histone H2B type 1-L;Histone H2B type 1-A	HIST2H2BF;HIST1H2BC;HIST1H2BM;HIST1H2BD;HIST1H2BN;HIST1H2BI;HIST1H2BK;H2BFS;HIST1H2BH;HIST1H2BL;HIST1H2BA	53	sp|Q5QNW6|H2B2F_HUMAN Histone H2B type 2-F OS=Homo sapiens GN=HIST2H2BF PE=1 SV=3;tr|Q0D2M2|Q0D2M2_HUMAN HIST1H2BC protein OS=Homo sapiens GN=HIST1H2BC PE=2 SV=1;tr|B4DR52|B4DR52_HUMAN Histone H2B OS=Homo sapiens PE=2 SV=1;tr|I6L9F7|I6L9F7_HUMAN Histone H2	Color2 [DarkGray]	1	4					6	6	2	41.3	41.3	7.9	13.92	0	81.042	99722000000	24	3645200000	2777300000	5916800000	480670000	696590000	729470000	34.4662	34.2363	35.436	31.839	32.3837	32.9172
+	3.54555	5.46784	O60279;B4DJ06;H7C2K7	O60279;B4DJ06	Sushi domain-containing protein 5	SUSD5	1639	sp|O60279|SUSD5_HUMAN Sushi domain-containing protein 5 OS=Homo sapiens GN=SUSD5 PE=1 SV=3;tr|B4DJ06|B4DJ06_HUMAN cDNA FLJ56620 OS=Homo sapiens PE=2 SV=1	Color2 [DarkGray]	1	4					9	9	9	24.8	24.8	24.8	68.02	0	31.815	6337300000	18	1298300	0	0	86522000	53445000	69978000	25.8245	24.5569	24.5589	30.8042	30.2204	30.3193
+	4.77481	-2.25202	A8K3W4;A0A024R0J9;A0A0A0MRA5;B7Z4B8;A8K6U7;Q9BUJ2;A8K5K0;M0R3F1;M0QYZ0;M0R0K8;M0QYI8;M0QZV6;M0R203;M0QYM5	A8K3W4;A0A024R0J9;A0A0A0MRA5;B7Z4B8;A8K6U7;Q9BUJ2;A8K5K0;M0R3F1;M0QYZ0	Heterogeneous nuclear ribonucleoprotein U-like protein 1	HNRPUL1;HNRNPUL1	76	tr|A8K3W4|A8K3W4_HUMAN cDNA FLJ75163, highly similar to Homo sapiens heterogeneous nuclear ribonucleoprotein U-like 1 (HNRPUL1), transcript variant 4, mRNA OS=Homo sapiens PE=2 SV=1;tr|A0A024R0J9|A0A024R0J9_HUMAN Heterogeneous nuclear ribonucleoprotein U-l	Color2 [DarkGray]	1	4					30	30	21	45.2	45.2	34.4	84.821	0	323.31	46269000000	135	387550000	424560000	319800000	104950000	73981000	91259000	33.5131	33.6444	33.5958	31.4725	31.3428	31.1819
+	4.04955	4.91436	B1ALU1;B1ALU3;O95490;H0Y5C0;B3KVU1;H0Y3V3	B1ALU1;B1ALU3;O95490;H0Y5C0	Latrophilin-2	ADGRL2;LPHN2	1370	tr|B1ALU1|B1ALU1_HUMAN Adhesion G protein-coupled receptor L2 OS=Homo sapiens GN=ADGRL2 PE=1 SV=1;tr|B1ALU3|B1ALU3_HUMAN Adhesion G protein-coupled receptor L2 OS=Homo sapiens GN=ADGRL2 PE=1 SV=1;sp|O95490|AGRL2_HUMAN Adhesion G protein-coupled receptor L2	Color2 [DarkGray]	1	4					11	11	11	12.7	12.7	12.7	155.55	0	118.94	2632500000	20	381370	0	243340	16171000	12783000	16605000	23.7641	24.7013	24.4591	29.4626	29.0464	29.1587
+	4.63156	4.8381	E9PN41;A8MVV6;A0A024RCE1;J3KQ42;O14817;E9PSH3;E9PPX8;J3KNL1	E9PN41;A8MVV6;A0A024RCE1;J3KQ42;O14817;E9PSH3;E9PPX8;J3KNL1	Tetraspanin;Tetraspanin-4	TSPAN4	557	tr|E9PN41|E9PN41_HUMAN Tetraspanin-4 (Fragment) OS=Homo sapiens GN=TSPAN4 PE=1 SV=1;tr|A8MVV6|A8MVV6_HUMAN Tetraspanin OS=Homo sapiens GN=TSPAN4 PE=1 SV=1;tr|A0A024RCE1|A0A024RCE1_HUMAN Tetraspanin OS=Homo sapiens GN=TSPAN4 PE=3 SV=1;tr|J3KQ42|J3KQ42_HUMAN	Color2 [DarkGray]	1	4					2	2	2	36.4	36.4	36.4	15.195	0	32.748	3075900000	7	0	0	19146000	247880000	104370000	141270000	24.3574	24.6441	24.6235	29.6895	29.0201	29.4296
+	3.01028	4.82746	B3KSN1;A0A0S2Z652;P83436;Q6ZNT4	B3KSN1;A0A0S2Z652;P83436;Q6ZNT4	Conserved oligomeric Golgi complex subunit 7	COG7	957	tr|B3KSN1|B3KSN1_HUMAN cDNA FLJ36670 fis, clone UTERU2004037, highly similar to Conserved oligomeric Golgi complex component 7 OS=Homo sapiens PE=2 SV=1;tr|A0A0S2Z652|A0A0S2Z652_HUMAN Component of oligomeric golgi complex 7 isoform 1 (Fragment) OS=Homo sap	Color2 [DarkGray]	1	4					2	2	2	4.6	4.6	4.6	68.899	0	3.417	3033000000	6	3820800	3020300	1480100	34478000	7411300	47630000	23.8131	24.5921	24.4168	28.942	28.3179	30.0445
+	3.59506	4.75901	P26012;Q9BUG9;Q59FN1	P26012;Q9BUG9	Integrin beta-8;Integrin beta	ITGB8	2611	sp|P26012|ITB8_HUMAN Integrin beta-8 OS=Homo sapiens GN=ITGB8 PE=2 SV=1;tr|Q9BUG9|Q9BUG9_HUMAN Integrin beta OS=Homo sapiens GN=ITGB8 PE=2 SV=1	Color2 [DarkGray]	1	4					11	11	11	20.9	20.9	20.9	85.631	0	65.612	2669200000	27	0	0	0	27379000	20407000	17317000	24.5026	23.9336	24.9922	29.5713	29.361	28.773
+	4.28586	4.73408	Q9NZQ7;Q0GN75	Q9NZQ7	Programmed cell death 1 ligand 1	CD274	3606	sp|Q9NZQ7|PD1L1_HUMAN Programmed cell death 1 ligand 1 OS=Homo sapiens GN=CD274 PE=1 SV=1	Color2 [DarkGray]	1	4					4	4	4	21.7	21.7	21.7	33.275	0	61.595	2090300000	14	0	0	0	50091000	29068000	36970000	24.0094	24.2518	24.1386	29.3635	28.6307	28.6079
+	2.80119	4.7264	Q92597;Q597H1;B3KU62;Q53EU7;Q8N959;A0A024R9I3;B7Z505;B3KWB2;B7Z4H0;B7Z5Z7;E7ESM1;E5RIR1;E5RGM5;E5RIM2;E5RIV1;E5RK17;E5RH82;E5RI76;E5RJY1;C7SRP7;E5RG99;C7SRP8;E5RJ98	Q92597;Q597H1;B3KU62;Q53EU7;Q8N959;A0A024R9I3;B7Z505	Protein NDRG1	NDRG1;TRG14	1570	sp|Q92597|NDRG1_HUMAN Protein NDRG1 OS=Homo sapiens GN=NDRG1 PE=1 SV=1;tr|Q597H1|Q597H1_HUMAN Transformation-related protein 14 OS=Homo sapiens GN=TRG14 PE=2 SV=1;tr|B3KU62|B3KU62_HUMAN cDNA FLJ39243 fis, clone OCBBF2008283, highly similar to Protein NDRG1	Color2 [DarkGray]	1	4					11	11	11	52.8	52.8	52.8	42.835	0	58.7	4605900000	39	1346900	2002900	2098300	194460000	64525000	119390000	24.3562	25.4847	25.1604	30.7133	28.9469	29.5202
+	4.51364	4.57704	A0A0S2Z3D0;Q16790;A1ECK7;A0A087WYS4;A0A0S2Z341	A0A0S2Z3D0;Q16790;A1ECK7;A0A087WYS4;A0A0S2Z341	Carbonic anhydrase 9	CA9	891	tr|A0A0S2Z3D0|A0A0S2Z3D0_HUMAN Carbonic anhydrase IX isoform 1 (Fragment) OS=Homo sapiens GN=CA9 PE=2 SV=1;sp|Q16790|CAH9_HUMAN Carbonic anhydrase 9 OS=Homo sapiens GN=CA9 PE=1 SV=2;tr|A1ECK7|A1ECK7_HUMAN Truncated carbonic anhydrase 9 OS=Homo sapiens PE=2	Color2 [DarkGray]	1	4					11	11	11	44.2	44.2	44.2	49.697	0	136.87	6384500000	32	3189100	5475900	4097600	110000000	92761000	103700000	25.655	26.0821	25.9754	30.8338	30.2834	30.3265
+	3.54438	4.53481	Q5JB43;B4E1H7	Q5JB43;B4E1H7			1788	tr|Q5JB43|Q5JB43_HUMAN Proliferation-inducing protein 10 OS=Homo sapiens PE=2 SV=1;tr|B4E1H7|B4E1H7_HUMAN cDNA FLJ53901 OS=Homo sapiens PE=2 SV=1	Color2 [DarkGray]	1	4					9	1	1	36.1	3.3	3.3	33.313	0	7.961	3099500000	3	1037700	742730	1207800	71791000	72609000	91031000	25.6405	24.4518	24.7043	29.2346	29.5295	29.6369
+	3.44009	4.33718	Q9BRW0;B1AMW1;P19256;Q16393;H0YDI1;Q14748	Q9BRW0;B1AMW1;P19256;Q16393;H0YDI1;Q14748	Lymphocyte function-associated antigen 3	CD58	1372	tr|Q9BRW0|Q9BRW0_HUMAN CD58 protein OS=Homo sapiens GN=CD58 PE=2 SV=1;tr|B1AMW1|B1AMW1_HUMAN CD58 antigen, (Lymphocyte function-associated antigen 3), isoform CRA_c OS=Homo sapiens GN=CD58 PE=1 SV=1;sp|P19256|LFA3_HUMAN Lymphocyte function-associated antig	Color2 [DarkGray]	1	4					3	3	3	11.7	11.7	11.7	27.044	0	10.725	1663300000	11	0	0	0	114920000	47297000	75398000	23.5547	24.2685	24.7106	28.8708	28.2124	28.4622
+	2.35246	4.28367	Q0MT77	Q0MT77		HLA-C	2889	tr|Q0MT77|Q0MT77_HUMAN MHC class I antigen (Fragment) OS=Homo sapiens GN=HLA-C PE=3 SV=1	Color2 [DarkGray]	1	4					3	2	2	13.1	8	8	20.063	0	4.6138	4889700000	6	21131000	17534000	11635000	161900000	110600000	166160000	27.0957	24.5626	25.5304	30.0483	29.8896	30.1017
+	1.28466	-2.38977	A0A024R7C0;Q14145;K7EJ49;K7EJD8;K7ESE0;K7EQX2	A0A024R7C0;Q14145;K7EJ49;K7EJD8;K7ESE0	Kelch-like ECH-associated protein 1	KEAP1	341	tr|A0A024R7C0|A0A024R7C0_HUMAN Kelch-like ECH-associated protein 1, isoform CRA_a OS=Homo sapiens GN=KEAP1 PE=4 SV=1;sp|Q14145|KEAP1_HUMAN Kelch-like ECH-associated protein 1 OS=Homo sapiens GN=KEAP1 PE=1 SV=2;tr|K7EJ49|K7EJ49_HUMAN Kelch-like ECH-associat	Color2 [DarkGray]	1	4					6	6	6	11.4	11.4	11.4	69.666	0	13.634	682180000	13	5726300	5535400	4007200	1125200	2009400	1087500	27.3411	27.5048	27.3885	25.0269	26.5276	23.5107
+	2.52381	4.19974	Q13332;D6W633;G8JL96;Q9UM81;A0A0A0MR60;Q59FX6;A8E4L7;D6W632	Q13332;D6W633;G8JL96;Q9UM81;A0A0A0MR60;Q59FX6	Receptor-type tyrosine-protein phosphatase S;Protein-tyrosine-phosphatase	PTPRS;PTPsigma	2922	sp|Q13332|PTPRS_HUMAN Receptor-type tyrosine-protein phosphatase S OS=Homo sapiens GN=PTPRS PE=1 SV=3;tr|D6W633|D6W633_HUMAN Protein tyrosine phosphatase, receptor type, S, isoform CRA_a OS=Homo sapiens GN=PTPRS PE=4 SV=1;tr|G8JL96|G8JL96_HUMAN Receptor-ty	Color2 [DarkGray]	1	4					17	13	11	14.4	11.8	10.5	217.04	0	78.702	2519600000	25	226830	289920	113480	11847000	7837500	8982300	24.9925	26.0636	23.806	29.1596	29.1189	29.1828
+	1.11098	4.00514	A0A0A1TSG4;Q08722	A0A0A1TSG4;Q08722	Leukocyte surface antigen CD47	CD47	789	tr|A0A0A1TSG4|A0A0A1TSG4_HUMAN CD47 OS=Homo sapiens GN=CD47 PE=2 SV=1;sp|Q08722|CD47_HUMAN Leukocyte surface antigen CD47 OS=Homo sapiens GN=CD47 PE=1 SV=1	Color2 [DarkGray]	1	4					3	3	3	9.6	9.6	9.6	31.871	0	3.6286	9005500000	8	59157000	63514000	71451000	295770000	333500000	302300000	24.8848	25.0356	30.0367	30.6128	30.5237	30.8359
+	1.04378	3.88223	E7ESP4;E7EMF1;E9PB77;Q71V33;A0A0X8AZ85;D6RG08;Q16183;F1C627;G3LGR5	E7ESP4;E7EMF1;E9PB77		ITGA2	2063	tr|E7ESP4|E7ESP4_HUMAN Integrin alpha-2 OS=Homo sapiens GN=ITGA2 PE=1 SV=1;tr|E7EMF1|E7EMF1_HUMAN Integrin alpha-2 OS=Homo sapiens GN=ITGA2 PE=1 SV=1;tr|E9PB77|E9PB77_HUMAN Integrin alpha-2 OS=Homo sapiens GN=ITGA2 PE=1 SV=1	Color2 [DarkGray]	1	4					33	1	1	45.6	2.1	2.1	102.83	0	57.954	10757000000	7	10359000	9555600	5201100	111640000	73537000	88506000	29.7439	27.9378	23.8451	31.208	30.9033	31.0621
+	3.56895	3.84049	Q59H46;B7ZLD8;B7ZLD5;A0A024R8K7;A0A024R8T0;A0A024R8N2;P16144;B4E3N0;Q2VP98;J3QQL2;J3QRK0	Q59H46;B7ZLD8;B7ZLD5;A0A024R8K7;A0A024R8T0;A0A024R8N2;P16144	Integrin beta;Integrin beta-4	ITGB4	404	tr|Q59H46|Q59H46_HUMAN Integrin beta (Fragment) OS=Homo sapiens PE=2 SV=1;tr|B7ZLD8|B7ZLD8_HUMAN Integrin beta OS=Homo sapiens GN=ITGB4 PE=2 SV=1;tr|B7ZLD5|B7ZLD5_HUMAN Integrin beta OS=Homo sapiens GN=ITGB4 PE=2 SV=1;tr|A0A024R8K7|A0A024R8K7_HUMAN Integri	Color2 [DarkGray]	1	4					17	17	17	18	18	18	169.15	0	83.647	2552500000	31	876400	455660	253120	12618000	9792000	9153900	25.7261	25.4379	24.7096	29.0314	29.3283	29.0354
+	4.3049	3.82822	P09619;A8KAM8;Q59F04;A0A1G4P1I6;I6MBV4;A0A0A7KU15;E5RJ14;E5RH16;Q5UBV6;E5RII0	P09619;A8KAM8;Q59F04;A0A1G4P1I6;I6MBV4;A0A0A7KU15	Platelet-derived growth factor receptor beta;Receptor protein-tyrosine kinase	PDGFRB;TSC1-PDGFRB fusion	2524	sp|P09619|PGFRB_HUMAN Platelet-derived growth factor receptor beta OS=Homo sapiens GN=PDGFRB PE=1 SV=1;tr|A8KAM8|A8KAM8_HUMAN Platelet-derived growth factor receptor beta OS=Homo sapiens PE=2 SV=1;tr|Q59F04|Q59F04_HUMAN Receptor protein-tyrosine kinase (Fr	Color2 [DarkGray]	1	4					10	10	10	14.1	14.1	14.1	123.97	0	32.933	1770800000	21	0	0	0	17450000	13270000	10462000	24.5981	24.7048	25.1752	28.8565	28.604	28.5023
+	3.48162	3.70583	A4UCU2	A4UCU2			1160	tr|A4UCU2|A4UCU2_HUMAN Beta-4 tubulin (Fragment) OS=Homo sapiens PE=2 SV=1	Color2 [DarkGray]	1	4					5	2	2	34.1	20.7	20.7	9.5803	0	55.938	10630000000	6	232850000	117940000	81563000	1399100000	1474200000	2009400000	28.0312	27.2852	27.1463	30.8636	31.2867	31.43
+	2.07812	3.68299	O00481;B4DQ62;A8K547	O00481;B4DQ62;A8K547	Butyrophilin subfamily 3 member A1	BTN3A1	1706	sp|O00481|BT3A1_HUMAN Butyrophilin subfamily 3 member A1 OS=Homo sapiens GN=BTN3A1 PE=1 SV=3;tr|B4DQ62|B4DQ62_HUMAN cDNA FLJ51935, highly similar to Butyrophilin subfamily 3 member A1 OS=Homo sapiens PE=2 SV=1;tr|A8K547|A8K547_HUMAN cDNA FLJ77123, highly s	Color2 [DarkGray]	1	4					11	11	6	23.6	23.6	14.2	57.677	0	18.944	2715500000	27	1873600	1523100	1746300	41273000	28576000	33628000	26.1011	24.0164	26.2904	29.5311	29.1417	28.7841
+	1.72541	3.61159	Q9H6B4;B4E3S3	Q9H6B4;B4E3S3	CXADR-like membrane protein	CLMP	3523	sp|Q9H6B4|CLMP_HUMAN CXADR-like membrane protein OS=Homo sapiens GN=CLMP PE=1 SV=1;tr|B4E3S3|B4E3S3_HUMAN cDNA FLJ56673, highly similar to Homo sapiens adipocyte-specific adhesion molecule (ASAM), mRNA OS=Homo sapiens PE=2 SV=1	Color2 [DarkGray]	1	4					4	4	4	24.4	24.4	24.4	41.28	0	69.257	2558100000	11	4873100	1550600	7657700	56536000	42298000	46968000	24.4042	24.6155	27.3277	29.2434	28.9223	29.0165
+	4.31464	3.48235	D3DVC4;P48681;Q05BW3;A5PKT9;Q2YDX4;Q9H6U9	D3DVC4;P48681	Nestin	NES	2014	tr|D3DVC4|D3DVC4_HUMAN Nestin, isoform CRA_c OS=Homo sapiens GN=NES PE=3 SV=1;sp|P48681|NEST_HUMAN Nestin OS=Homo sapiens GN=NES PE=1 SV=2	Color2 [DarkGray]	1	4					45	45	45	32.9	32.9	32.9	177.42	0	323.31	31897000000	139	5926600	3635600	4684100	97252000	105630000	141260000	29.3048	29.1437	29.3143	32.6085	32.5129	33.0886
+	1.29316	3.45929	Q14573;Q59ES2;A6H8K3	Q14573;Q59ES2	Inositol 1,4,5-trisphosphate receptor type 3	ITPR3	2964	sp|Q14573|ITPR3_HUMAN Inositol 1,4,5-trisphosphate receptor type 3 OS=Homo sapiens GN=ITPR3 PE=1 SV=2;tr|Q59ES2|Q59ES2_HUMAN Inositol 1,4,5-trisphosphate receptor type 3 variant (Fragment) OS=Homo sapiens PE=2 SV=1	Color2 [DarkGray]	1	4					3	3	2	1.1	1.1	0.9	304.1	0.0024206	1.5778	1275700000	5	539190	470590	138590	1892000	2053500	4355500	26.5774	24.6664	22.268	27.9088	27.7622	28.2186
+	2.28261	-3.22544	A0A024RCF9;A8K5B0;Q9UH62	A0A024RCF9;A8K5B0;Q9UH62	Armadillo repeat-containing X-linked protein 3	ARMCX3	558	tr|A0A024RCF9|A0A024RCF9_HUMAN Armadillo repeat containing, X-linked 3, isoform CRA_a OS=Homo sapiens GN=ARMCX3 PE=4 SV=1;tr|A8K5B0|A8K5B0_HUMAN cDNA FLJ75682, highly similar to Homo sapiens armadillo repeat containing, X-linked 3 (ARMCX3), transcript vari	Color2 [DarkGray]	1	4					5	5	5	20.8	20.8	20.8	42.5	0	31.698	1050800000	8	7152500	8776800	6851800	5519800	7467900	14270000	27.0723	27.5026	27.5113	23.5841	25.266	23.5598
+	2.87499	-1.79323	P46379;A0A0G2JK23;A0A024RCR6;A0A1U9X7A6;A0A1U9X7A9;A0A0G2JL47;A0A0G2JJM1;X6REW1;F6S6P2;F6U341;H0Y4L1;F6UR09;F6VEM6;F6WML8;A0A1B0GX79;A0A0G2JJR8;H0Y710;F6XTU0;F6U1F2;F6X9W3	P46379;A0A0G2JK23;A0A024RCR6;A0A1U9X7A6;A0A1U9X7A9;A0A0G2JL47;A0A0G2JJM1;X6REW1;F6S6P2	Large proline-rich protein BAG6	BAG6;BAT3	565	sp|P46379|BAG6_HUMAN Large proline-rich protein BAG6 OS=Homo sapiens GN=BAG6 PE=1 SV=2;tr|A0A0G2JK23|A0A0G2JK23_HUMAN Large proline-rich protein BAG6 OS=Homo sapiens GN=BAG6 PE=1 SV=1;tr|A0A024RCR6|A0A024RCR6_HUMAN BAG6 OS=Homo sapiens GN=BAT3 PE=1 SV=1;tr	Color2 [DarkGray]	1	4					3	3	3	3.1	3.1	3.1	119.41	0	3.1134	418520000	7	3652000	4283300	2929200	0	1818000	0	26.8506	27.1025	26.881	25.5428	24.8234	25.0882
+	2.03415	-4.14119	A0A024RDH8;P49207	A0A024RDH8;P49207	60S ribosomal protein L34	RPL34	595	tr|A0A024RDH8|A0A024RDH8_HUMAN Ribosomal protein L34, isoform CRA_a OS=Homo sapiens GN=RPL34 PE=4 SV=1;sp|P49207|RL34_HUMAN 60S ribosomal protein L34 OS=Homo sapiens GN=RPL34 PE=1 SV=3	Color2 [DarkGray]	1	4					3	3	3	14.5	14.5	14.5	13.293	0	4.9334	1529500000	4	58577000	85888000	86788000	0	20016000	3650900	29.0256	28.4801	29.2257	23.5339	26.4	24.3739
+	2.34013	-1.85976	P00403;C5H6M7;A0A1B0W3A7;A0A1B1PEN9;A0A1I9S095;B2WRY8;A0A059RSL1;A0A059QPE9;B3GUF3;Q5S971;C5H6M3;C5H6M4;C5H6M5;C5H6M8;A0A059RNV8;C8XWJ6;C8Y3G4;C8Y3Q5;C8YBL1;D1G421;D2IKF4;B2XIR3;B2CB37;A0A1J0PNZ2;B1W855;A0A1J0QL53;A0A059RQT0;A0A059RNF8;A0S3T1;A0A059RTZ6;A0A0D4WR75;E2JFC4;A0A0D4WSL8;A0A0P0C1B5;A0A0R6NEC0;A0A143FZ56;A0A143G082;A0A1B0VYS2;A0A1B0W1P0;A0A059S242;A0A059RVU8;B2XL43;A0A059RLH3;B3DE06;A0A…	P00403;C5H6M7;A0A1B0W3A7;A0A1B1PEN9;A0A1I9S095;B2WRY8;A0A059RSL1;A0A059QPE9;B3GUF3;Q5S971;C5H6M3;C5H6M4;C5H6M5;C5H6M8;A0A059RNV8;C8XWJ6;C8Y3G4;C8Y3Q5;C8YBL1;D1G421;D2IKF4;B2XIR3;B2CB37;A0A1J0PNZ2;B1W855;A0A1J0QL53;A0A059RQT0;A0A059RNF8;A0S3T1;A0A059RTZ6;A0A0D4WR75;E2JFC4;A0A0D4WSL8;A0A0P0C1B5;A0A0R6NEC0;A0A143FZ56;A0A143G082;A0A1B0VYS2;A0A1B0W1P0;A0A059S242;A0A059RVU8;B2XL43;A0A059RLH3;B3DE06;A0A…	Cytochrome c oxidase subunit 2	MT-CO2;COII;COX2	618	sp|P00403|COX2_HUMAN Cytochrome c oxidase subunit 2 OS=Homo sapiens GN=MT-CO2 PE=1 SV=1;tr|C5H6M7|C5H6M7_HUMAN Cytochrome c oxidase subunit 2 OS=Homo sapiens GN=COII PE=3 SV=1;tr|A0A1B0W3A7|A0A1B0W3A7_HUMAN Cytochrome c oxidase subunit 2 OS=Homo sapiens GN	Color2 [DarkGray]	1	4					3	3	3	26	26	26	25.565	0	9.2796	2058500000	12	51474000	63980000	51467000	30989000	32751000	26654000	28.8695	29.062	28.8862	27.5301	27.2435	26.465
+	4.2402	3.44668	P14902;J3KN03;A0A140T9Z2;E5RIX2;E5RH36	P14902;J3KN03;A0A140T9Z2	Indoleamine 2,3-dioxygenase 1	IDO1	2560	sp|P14902|I23O1_HUMAN Indoleamine 2,3-dioxygenase 1 OS=Homo sapiens GN=IDO1 PE=1 SV=1;tr|J3KN03|J3KN03_HUMAN Indoleamine 2,3-dioxygenase 1 OS=Homo sapiens GN=IDO1 PE=1 SV=1;tr|A0A140T9Z2|A0A140T9Z2_HUMAN Indoleamine 2,3-dioxygenase 1 (Fragment) OS=Homo sap	Color2 [DarkGray]	1	4					5	5	5	15.1	15.1	15.1	45.326	0	11.221	746290000	10	300890	0	0	11501000	11429000	10692000	24.164	23.6329	24.1359	27.5581	27.4509	27.2638
+	3.86464	3.44425	P51828;F5H4D1;B3KSJ0;Q86YI0;F5H699;H3BQ93	P51828;F5H4D1;B3KSJ0	Adenylate cyclase type 7	ADCY7	2735	sp|P51828|ADCY7_HUMAN Adenylate cyclase type 7 OS=Homo sapiens GN=ADCY7 PE=2 SV=1;tr|F5H4D1|F5H4D1_HUMAN Adenylate cyclase type 7 OS=Homo sapiens GN=ADCY7 PE=1 SV=1;tr|B3KSJ0|B3KSJ0_HUMAN cDNA FLJ36387 fis, clone THYMU2008799, highly similar to Adenylate c	Color2 [DarkGray]	1	4					7	7	6	9.8	9.8	8.3	120.31	0	12.523	930590000	10	191400	0	284980	5878500	4732200	7524700	23.8133	24.4168	24.5745	27.6482	27.655	27.8342
+	3.25621	3.413	C9J4Z3;P61513;M0R0A1;Q6P4E4;E9PEL3;M0R2L6;G5E9R3;A6NKH3	C9J4Z3;P61513;M0R0A1;Q6P4E4;E9PEL3;M0R2L6;G5E9R3	60S ribosomal protein L37a	RPL37A	1898	tr|C9J4Z3|C9J4Z3_HUMAN 60S ribosomal protein L37a OS=Homo sapiens GN=RPL37A PE=1 SV=1;sp|P61513|RL37A_HUMAN 60S ribosomal protein L37a OS=Homo sapiens GN=RPL37A PE=1 SV=2;tr|M0R0A1|M0R0A1_HUMAN 60S ribosomal protein L37a OS=Homo sapiens GN=RPL37A PE=1 SV=1	Color2 [DarkGray]	1	4					4	4	4	69.1	69.1	69.1	7.624	0	50.473	859190000	10	29027000	8296100	8137800	74889000	61768000	32680000	23.4642	23.966	24.0687	27.6547	27.3838	26.6995
+	1.4285	-4.3205	E7ETK0;A0A087WUS0;P62847	E7ETK0;A0A087WUS0;P62847	40S ribosomal protein S24	RPS24	653	tr|E7ETK0|E7ETK0_HUMAN 40S ribosomal protein S24 OS=Homo sapiens GN=RPS24 PE=1 SV=1;tr|A0A087WUS0|A0A087WUS0_HUMAN 40S ribosomal protein S24 OS=Homo sapiens GN=RPS24 PE=1 SV=1;sp|P62847|RS24_HUMAN 40S ribosomal protein S24 OS=Homo sapiens GN=RPS24 PE=1 SV=	Color2 [DarkGray]	1	4					5	5	5	35.9	35.9	35.9	15.197	0	12.614	2855500000	24	135830000	166780000	117400000	12843000	18853000	24205000	29.4301	29.6833	29.7391	24.8444	27.9233	23.1233
+	1.76419	-2.80352	Q68E05;Q6FGS1;Q53GA0;A0A087WYR3;O43399;Q5J908;A0A087WZ51;B4DDV4	Q68E05;Q6FGS1;Q53GA0;A0A087WYR3;O43399;Q5J908;A0A087WZ51;B4DDV4	Tumor protein D54	DKFZp686A1765;TPD52L2	692	tr|Q68E05|Q68E05_HUMAN Putative uncharacterized protein DKFZp686A1765 OS=Homo sapiens GN=DKFZp686A1765 PE=2 SV=1;tr|Q6FGS1|Q6FGS1_HUMAN TPD52L2 protein OS=Homo sapiens GN=TPD52L2 PE=1 SV=1;tr|Q53GA0|Q53GA0_HUMAN Tumor protein D52-like 2 isoform e variant (	Color2 [DarkGray]	1	4					3	3	3	29	29	29	19.901	0	112.94	1895700000	9	36852000	38204000	22689000	22783000	25916000	43123000	28.5771	28.8326	28.3557	26.3571	26.6079	24.3898
+	2.82554	3.32401	A0A024R452;P54764;Q53TA0;Q58F15;E9PG71;C9JFX5;H7C1N8;C9JEM6;F5GZZ5;Q584H6	A0A024R452;P54764;Q53TA0;Q58F15;E9PG71	Receptor protein-tyrosine kinase;Ephrin type-A receptor 4	EPHA4	216	tr|A0A024R452|A0A024R452_HUMAN EPH receptor A4, isoform CRA_a OS=Homo sapiens GN=EPHA4 PE=3 SV=1;sp|P54764|EPHA4_HUMAN Ephrin type-A receptor 4 OS=Homo sapiens GN=EPHA4 PE=1 SV=1;tr|Q53TA0|Q53TA0_HUMAN Receptor protein-tyrosine kinase (Fragment) OS=Homo sa	Color2 [DarkGray]	1	4					8	7	6	10.8	9.6	8.3	109.86	0	40.895	1095300000	20	494120	529050	554830	9953300	4042000	5490800	24.5125	25.1516	23.8479	28.1934	27.8094	27.4812
+	2.38145	-2.26525	B7Z766;A0A087X054;B7Z2N4;B3KXH0;Q9Y4L1;E9PJ21;Q05D91;A0A087WWI4;Q6IN67;K7EQK2;B7Z602;Q68D25;A0A024R3G0	B7Z766;A0A087X054;B7Z2N4;B3KXH0;Q9Y4L1;E9PJ21;Q05D91;A0A087WWI4;Q6IN67;K7EQK2;B7Z602	Hypoxia up-regulated protein 1	HYOU1	700	tr|B7Z766|B7Z766_HUMAN cDNA FLJ54564, highly similar to 150 kDa oxygen-regulated protein (Orp150) OS=Homo sapiens PE=2 SV=1;tr|A0A087X054|A0A087X054_HUMAN Hypoxia up-regulated protein 1 OS=Homo sapiens GN=HYOU1 PE=1 SV=1;tr|B7Z2N4|B7Z2N4_HUMAN cDNA FLJ5607	Color2 [DarkGray]	1	4					4	4	4	7.7	7.7	7.7	94.198	0.00035804	3.0187	393660000	3	2819600	2636200	1729000	1003400	0	559720	26.7549	26.8441	26.7646	23.771	25.0314	24.7655
+	3.46044	3.28027	Q1RMC8;A0A087WTM1;Q2M1J3;Q9Y6N7;A0A087WZ85;A0A0A0MSX4;B7Z687;H7C4Y7;B4DMJ0	Q1RMC8;A0A087WTM1;Q2M1J3;Q9Y6N7;A0A087WZ85;A0A0A0MSX4;B7Z687	Roundabout homolog 1	ROBO1	638	tr|Q1RMC8|Q1RMC8_HUMAN ROBO1 protein OS=Homo sapiens GN=ROBO1 PE=2 SV=1;tr|A0A087WTM1|A0A087WTM1_HUMAN Roundabout homolog 1 OS=Homo sapiens GN=ROBO1 PE=1 SV=1;tr|Q2M1J3|Q2M1J3_HUMAN ROBO1 protein OS=Homo sapiens GN=ROBO1 PE=2 SV=1;sp|Q9Y6N7|ROBO1_HUMAN Rou	Color2 [DarkGray]	1	4					8	8	8	6.5	6.5	6.5	175.83	0	45.198	1271500000	12	204390	143130	102850	7468100	3977100	6268200	25.1818	24.9821	24.4042	28.3919	28.2074	27.8097
+	2.05634	3.27289	P32856;J3KNU7	P32856;J3KNU7	Syntaxin-2	STX2	2645	sp|P32856|STX2_HUMAN Syntaxin-2 OS=Homo sapiens GN=STX2 PE=1 SV=3;tr|J3KNU7|J3KNU7_HUMAN Syntaxin-2 (Fragment) OS=Homo sapiens GN=STX2 PE=1 SV=1	Color2 [DarkGray]	1	4					3	3	3	13.5	13.5	13.5	33.341	0.00034376	2.5676	1111400000	4	0	5132500	4370200	25274000	1703900	32985000	24.6957	24.179	23.8229	28.5394	26.346	27.6308
+	2.74457	3.24849	B4DTY8;P56199	B4DTY8;P56199	Integrin alpha-1	ITGA1	1739	tr|B4DTY8|B4DTY8_HUMAN cDNA FLJ61587, highly similar to Integrin alpha-1 (Fragment) OS=Homo sapiens PE=2 SV=1;sp|P56199|ITA1_HUMAN Integrin alpha-1 OS=Homo sapiens GN=ITGA1 PE=1 SV=2	Color2 [DarkGray]	1	4					5	5	5	5.6	5.6	5.6	130	0	11.971	748660000	10	86753	83372	0	5757900	3372800	4068100	24.5838	23.4548	24.2979	27.7642	26.8195	27.4982
+	3.16673	3.1894	X6R3P0;O94813;A0A087WYV5;B3KNE2;E9PCX4;Q4W5K2;H0Y9Z6;Q5T0V4;Q5T0V0;A6H8V1;O75093	X6R3P0;O94813;A0A087WYV5	Slit homolog 2 protein;Slit homolog 2 protein N-product;Slit homolog 2 protein C-product	SLIT2	2446	tr|X6R3P0|X6R3P0_HUMAN Slit homolog 2 protein OS=Homo sapiens GN=SLIT2 PE=1 SV=1;sp|O94813|SLIT2_HUMAN Slit homolog 2 protein OS=Homo sapiens GN=SLIT2 PE=1 SV=1;tr|A0A087WYV5|A0A087WYV5_HUMAN Slit homolog 2 protein OS=Homo sapiens GN=SLIT2 PE=1 SV=1	Color2 [DarkGray]	1	4					21	21	21	19.7	19.7	19.7	171.34	0	96.445	3299500000	41	1208200	2168400	1636400	15709000	11650000	15447000	26.7781	26.4778	25.66	29.4808	29.4557	29.5475
+	2.70852	3.14532	A8K6K4;Q9NPH3;C9JT28;C9J1D9;H7C3W4;C9J9W1	A8K6K4;Q9NPH3	Interleukin-1 receptor accessory protein	IL1RAP	1285	tr|A8K6K4|A8K6K4_HUMAN cDNA FLJ77565, highly similar to Homo sapiens interleukin 1 receptor accessory protein (IL1RAP), transcript variant 1, mRNA OS=Homo sapiens PE=2 SV=1;sp|Q9NPH3|IL1AP_HUMAN Interleukin-1 receptor accessory protein OS=Homo sapiens GN=I	Color2 [DarkGray]	1	4					7	7	7	12.6	12.6	12.6	65.432	0	23.904	915420000	13	0	0	0	9097300	6846700	13586000	25.1776	24.6946	23.8081	27.5205	27.5489	28.0469
+	2.15225	-2.39858	A0A0B4J1Z1;B4DEK2;C9JAB2;Q16629;Q8NB80	A0A0B4J1Z1;B4DEK2;C9JAB2;Q16629;Q8NB80	Serine/arginine-rich splicing factor 7	SRSF7	804	tr|A0A0B4J1Z1|A0A0B4J1Z1_HUMAN Serine/arginine-rich-splicing factor 7 OS=Homo sapiens GN=SRSF7 PE=1 SV=1;tr|B4DEK2|B4DEK2_HUMAN cDNA FLJ59182, highly similar to Splicing factor, arginine/serine-rich 7 OS=Homo sapiens PE=2 SV=1;tr|C9JAB2|C9JAB2_HUMAN Serine	Color2 [DarkGray]	1	4					4	3	3	33.6	23.4	23.4	15.763	0	4.4459	516330000	7	14937000	21245000	20639000	0	0	7719100	26.8851	27.2593	27.71	24.9365	24.158	25.5641
+	1.77189	3.14146	Q01650;Q2MCL6	Q01650;Q2MCL6	Large neutral amino acids transporter small subunit 1	SLC7A5	2852	sp|Q01650|LAT1_HUMAN Large neutral amino acids transporter small subunit 1 OS=Homo sapiens GN=SLC7A5 PE=1 SV=2;tr|Q2MCL6|Q2MCL6_HUMAN Large neutral amino acids transporter 1 (Fragment) OS=Homo sapiens GN=SLC7A5 PE=4 SV=1	Color2 [DarkGray]	1	4					3	3	3	6.7	6.7	6.7	55.01	0	115.58	2654900000	12	2217800	6222100	4568100	66993000	31085000	36407000	24.4617	26.6118	26.6309	29.7215	28.6432	28.764
+	4.30612	3.0885	A0A024R7P3;A0A024R7N2;Q9HD20;Q8NC73;Q6ZUA1;Q8N3E5;Q8TEG5	A0A024R7P3;A0A024R7N2;Q9HD20;Q8NC73	Manganese-transporting ATPase 13A1	ATP13A1	364	tr|A0A024R7P3|A0A024R7P3_HUMAN Cation-transporting ATPase OS=Homo sapiens GN=ATP13A1 PE=3 SV=1;tr|A0A024R7N2|A0A024R7N2_HUMAN Cation-transporting ATPase OS=Homo sapiens GN=ATP13A1 PE=3 SV=1;sp|Q9HD20|AT131_HUMAN Manganese-transporting ATPase 13A1 OS=Homo s	Color2 [DarkGray]	1	4					7	7	7	8.4	8.4	8.4	121.11	0	5.9187	1038700000	9	2633000	877000	1007600	6827800	3537400	4002900	24.2117	24.6281	24.3849	27.2731	27.6493	27.5678
+	3.46749	2.9986	K7EK56;Q9UFG5;K7ER12;K7EQW1;A0A087WUU5;K7ELZ1;E7EP72;B4DNJ8	K7EK56;Q9UFG5;K7ER12;K7EQW1;A0A087WUU5;K7ELZ1;E7EP72;B4DNJ8	UPF0449 protein C19orf25	C19orf25	2295	tr|K7EK56|K7EK56_HUMAN UPF0449 protein C19orf25 OS=Homo sapiens GN=C19orf25 PE=1 SV=1;sp|Q9UFG5|CS025_HUMAN UPF0449 protein C19orf25 OS=Homo sapiens GN=C19orf25 PE=1 SV=2;tr|K7ER12|K7ER12_HUMAN UPF0449 protein C19orf25 (Fragment) OS=Homo sapiens GN=C19orf2	Color2 [DarkGray]	1	4					2	2	2	26.2	26.2	26.2	17.116	0	5.5261	989830000	4	0	0	0	37303000	46896000	57206000	24.4846	24.8723	25.139	27.5039	27.8518	28.136
+	1.43153	2.99459	A0A1C3PH90;A0A1L2BM19	A0A1C3PH90			1047	tr|A0A1C3PH90|A0A1C3PH90_HUMAN MHC class I antigen OS=Homo sapiens GN=HLA-A PE=3 SV=1	Color2 [DarkGray]	1	4					9	2	2	24.4	5.5	5.5	40.688	0	3.8961	2249600000	7	3039400	3528400	6521300	58226000	30383000	16701000	23.9101	26.9565	26.6375	28.8379	29.0173	28.6327
+	2.21551	-2.64557	A0A0J9YYL3;A0A0J9YXJ8;A0A0J9YVP6;A0A0J9YXX5;Q9UHX1;A0A0J9YVR6;E9PQ56;A0A0J9YWM1;H0YEM1;H0YCP8;E9PMU7;E9PN18;E9PL19	A0A0J9YYL3;A0A0J9YXJ8;A0A0J9YVP6;A0A0J9YXX5;Q9UHX1;A0A0J9YVR6;E9PQ56;A0A0J9YWM1;H0YEM1;H0YCP8	Poly(U)-binding-splicing factor PUF60	PUF60	874	tr|A0A0J9YYL3|A0A0J9YYL3_HUMAN Poly(U)-binding-splicing factor PUF60 (Fragment) OS=Homo sapiens GN=PUF60 PE=1 SV=1;tr|A0A0J9YXJ8|A0A0J9YXJ8_HUMAN Poly(U)-binding-splicing factor PUF60 (Fragment) OS=Homo sapiens GN=PUF60 PE=1 SV=1;tr|A0A0J9YVP6|A0A0J9YVP6_H	Color2 [DarkGray]	1	4					5	5	5	16.8	16.8	16.8	54.626	0	3.1638	766760000	6	6939300	8092500	6891800	3327200	4320100	1099200	27.3739	27.6623	27.674	23.9491	25.4838	25.3407
+	3.97847	-1.89263	P43243;A8MXP9;A0A0R4J2E8;Q68D11;D6REM6;D6R991;B4DRS1;B3KM87;Q5CZA7;H0Y8T4;B4DF66;Q9H4N1;Q68E03;D6R8Z5;D6RIA2;D6RE02;D6RBI2;D6REK4;D6RCM3;A0A1B0GX04;D6RBK5;D6RBS2;D6RAY2;D6RAM9;D6R9F3;D6RB45	P43243;A8MXP9;A0A0R4J2E8;Q68D11;D6REM6;D6R991	Matrin-3	MATR3;DKFZp686K23100	885	sp|P43243|MATR3_HUMAN Matrin-3 OS=Homo sapiens GN=MATR3 PE=1 SV=2;tr|A8MXP9|A8MXP9_HUMAN Matrin-3 OS=Homo sapiens GN=MATR3 PE=1 SV=1;tr|A0A0R4J2E8|A0A0R4J2E8_HUMAN Matrin-3 OS=Homo sapiens GN=MATR3 PE=1 SV=1;tr|Q68D11|Q68D11_HUMAN Putative uncharacterized	Color2 [DarkGray]	1	4					28	28	28	44.4	44.4	44.4	94.622	0	323.31	24559000000	97	186740000	175750000	148280000	45399000	55648000	51946000	32.6554	32.5854	32.5331	30.4636	30.8367	30.7957
+	1.51898	2.97485	P54289;Q9UIU0;Q9UDQ3;H0Y715;E7ERK3;Q9UDU5;Q9UDL7;B7Z658	P54289;Q9UIU0;Q9UDQ3	Voltage-dependent calcium channel subunit alpha-2/delta-1;Voltage-dependent calcium channel subunit alpha-2-1;Voltage-dependent calcium channel subunit delta-1	CACNA2D1;WUGSC:H_DJ0560O14.1	2750	sp|P54289|CA2D1_HUMAN Voltage-dependent calcium channel subunit alpha-2/delta-1 OS=Homo sapiens GN=CACNA2D1 PE=1 SV=3;tr|Q9UIU0|Q9UIU0_HUMAN Dihydropyridine receptor alpha 2 subunit OS=Homo sapiens GN=CACNA2D1 PE=4 SV=1;tr|Q9UDQ3|Q9UDQ3_HUMAN Calcium chann	Color2 [DarkGray]	1	4					16	16	16	21.3	21.3	21.3	124.57	0	215.34	3767800000	30	807650	578670	994640	39411000	12881000	13833000	26.0578	25.8369	26.3815	30.8424	28.0505	28.308
+	1.79804	2.93725	Q9Y613;A0A068F7M9;B4DVN5	Q9Y613;A0A068F7M9;B4DVN5	FH1/FH2 domain-containing protein 1	FHOD1	623	sp|Q9Y613|FHOD1_HUMAN FH1/FH2 domain-containing protein 1 OS=Homo sapiens GN=FHOD1 PE=1 SV=3;tr|A0A068F7M9|A0A068F7M9_HUMAN FH1/FH2 domain-containing protein 1 variant OS=Homo sapiens GN=FHOD1 PE=2 SV=1;tr|B4DVN5|B4DVN5_HUMAN cDNA FLJ55372, highly similar	Color2 [DarkGray]	1	4					4	4	4	4	4	4	126.55	0	3.7632	741270000	7	431450	321370	246030	2512100	4185400	4867500	25.6795	24.1939	23.2294	26.9846	27.534	27.3959
+	1.29273	2.91422	Q6PJ25;H0Y547;E9PEJ6;P98196;Q659C3;H0Y8F0;A0A087WVE8	Q6PJ25;H0Y547;E9PEJ6;P98196;Q659C3;H0Y8F0	Phospholipid-transporting ATPase;Probable phospholipid-transporting ATPase IH	ATP11A;DKFZp434P0831	2076	tr|Q6PJ25|Q6PJ25_HUMAN Phospholipid-transporting ATPase (Fragment) OS=Homo sapiens GN=ATP11A PE=2 SV=1;tr|H0Y547|H0Y547_HUMAN Phospholipid-transporting ATPase (Fragment) OS=Homo sapiens GN=ATP11A PE=1 SV=1;tr|E9PEJ6|E9PEJ6_HUMAN Phospholipid-transporting A	Color2 [DarkGray]	1	4					6	6	6	7.7	7.7	7.7	106.48	0	6.2476	2451700000	8	3186000	1135900	5681500	24515000	2429600	14128000	27.8013	24.7388	24.7111	28.7278	28.1946	29.0715
+	1.23797	-2.34711	A0A0S2Z5B8;A0A0S2Z5D4;Q9UJW0;A0A0S2Z5D5;E5RI97;E5RK21;E5RGG1;H9KVE0;Q9NSJ5;B4DL03;B4DS07	A0A0S2Z5B8;A0A0S2Z5D4;Q9UJW0	Dynactin subunit 4	DCTN4	944	tr|A0A0S2Z5B8|A0A0S2Z5B8_HUMAN Dynactin 4 isoform 2 (Fragment) OS=Homo sapiens GN=DCTN4 PE=2 SV=1;tr|A0A0S2Z5D4|A0A0S2Z5D4_HUMAN Dynactin 4 isoform 1 (Fragment) OS=Homo sapiens GN=DCTN4 PE=2 SV=1;sp|Q9UJW0|DCTN4_HUMAN Dynactin subunit 4 OS=Homo sapiens GN=	Color2 [DarkGray]	1	4					3	3	3	7.3	7.3	7.3	50.462	0	5.8882	1413400000	6	6224900	5017100	4238700	15433000	19523000	13807000	27.1852	27.7675	27.5914	24.695	26.8604	23.9473
+	5.40031	2.87402	Q13308;Q59FV9;Q86X91;B7Z471;F8WDG7;Q9NSQ6;H0Y8F1;B3KP36;C9J9E8;C9JQR6;H7C5L0	Q13308;Q59FV9	Inactive tyrosine-protein kinase 7	PTK7	2920	sp|Q13308|PTK7_HUMAN Inactive tyrosine-protein kinase 7 OS=Homo sapiens GN=PTK7 PE=1 SV=2;tr|Q59FV9|Q59FV9_HUMAN PTK7 protein tyrosine kinase 7 isoform a variant (Fragment) OS=Homo sapiens PE=2 SV=1	Color2 [DarkGray]	1	4					33	33	33	40.2	40.2	40.2	118.39	0	313.12	38504000000	125	16962000	14860000	11856000	246790000	173540000	236050000	30.0346	30.0569	30.0492	33.0805	32.8095	32.8727
+	2.4422	2.87158	F5GXS0;A0A140TA49;A0A140TA44;A0A140TA32;A0A140TA29;A0A0G2JL54;A0A0G2JPR0;P0C0L5;P0C0L4;B4DIE5;B7Z1F8;Q9UNU2;Q6U2E7	F5GXS0;A0A140TA49;A0A140TA44;A0A140TA32;A0A140TA29;A0A0G2JL54;A0A0G2JPR0;P0C0L5;P0C0L4;B4DIE5	Complement C4-B;Complement C4 beta chain;Complement C4-B alpha chain;C4a anaphylatoxin;C4b-B;C4d-B;Complement C4 gamma chain;Complement C4-A;Complement C4 beta chain;Complement C4-A alpha chain;C4a anaphylatoxin;C4b-A;C4d-A;Complement C4 gamma chain	C4B;C4A	865	tr|F5GXS0|F5GXS0_HUMAN Complement C4-B OS=Homo sapiens GN=C4B PE=1 SV=1;tr|A0A140TA49|A0A140TA49_HUMAN Complement C4-A OS=Homo sapiens GN=C4A PE=1 SV=1;tr|A0A140TA44|A0A140TA44_HUMAN Complement C4-A OS=Homo sapiens GN=C4A PE=1 SV=1;tr|A0A140TA32|A0A140TA32	Color2 [DarkGray]	1	4					12	9	9	10.1	8.2	8.2	187.67	0	55.726	1317600000	19	0	292040	248130	5654200	4919000	5778400	24.7191	26.0284	24.9432	28.2586	27.6337	28.4131
+	1.56413	-2.36402	B3KTS5;A0A1L1UHR1;P21796;B4DEI3;C9JI87	B3KTS5;A0A1L1UHR1;P21796;B4DEI3;C9JI87	Voltage-dependent anion-selective channel protein 1	VDAC1	1051	tr|B3KTS5|B3KTS5_HUMAN cDNA FLJ38670 fis, clone HSYRA2000190, highly similar to Voltage-dependent anion-selective channel protein 1 OS=Homo sapiens PE=2 SV=1;tr|A0A1L1UHR1|A0A1L1UHR1_HUMAN Sperm binding protein 1a OS=Homo sapiens PE=2 SV=1;sp|P21796|VDAC1_	Color2 [DarkGray]	1	4					8	8	8	41	41	41	30.743	0	14.414	857650000	14	9811000	8885000	22977000	1569500	2009800	5197600	27.7885	27.2874	28.506	25.1706	24.6618	26.6574
+	2.87102	2.85143	D2DKX0;Q05G00;H2BDN6	D2DKX0;Q05G00		HLA-A	1988	tr|D2DKX0|D2DKX0_HUMAN MHC class I antigen (Fragment) OS=Homo sapiens GN=HLA-A PE=3 SV=1;tr|Q05G00|Q05G00_HUMAN MHC class I antigen (Fragment) OS=Homo sapiens GN=HLA-A PE=3 SV=1	Color2 [DarkGray]	1	4					7	2	0	39.8	8.3	0	21.228	0.00066711	2.295	725160000	6	1922400	836470	707090	19035000	15652000	22278000	24.081	24.1275	25.1487	27.3739	27.1401	27.3975
+	4.32383	2.84851	Q9UBG0;E7EME3;B3KSB2;J3QQZ6	Q9UBG0	C-type mannose receptor 2	MRC2	3617	sp|Q9UBG0|MRC2_HUMAN C-type mannose receptor 2 OS=Homo sapiens GN=MRC2 PE=1 SV=2	Color2 [DarkGray]	1	4					39	39	39	39	39	39	166.67	0	323.31	62661000000	152	28710000	29550000	24019000	404960000	283820000	309320000	30.709	30.8237	30.9384	33.9249	33.4562	33.6354
+	2.88034	2.82259	P35555;B4E3I6;Q59HB9;H0YND0;Q75N88;Q75N89;Q8WYH1;F6U495;E9PHW4;A0A087WYV8;P35556	P35555;B4E3I6	Fibrillin-1	FBN1	2655	sp|P35555|FBN1_HUMAN Fibrillin-1 OS=Homo sapiens GN=FBN1 PE=1 SV=3;tr|B4E3I6|B4E3I6_HUMAN cDNA FLJ61597, highly similar to Fibrillin-1 (Fragment) OS=Homo sapiens PE=2 SV=1	Color2 [DarkGray]	1	4					9	9	9	4.5	4.5	4.5	312.24	0	13.084	577620000	12	0	76850	0	2193600	580650	999720	24.7459	23.9586	23.7721	27.3561	26.8027	26.7856
+	2.0696	-2.92085	A4UCR9;C9JJ19;P82930	A4UCR9;C9JJ19;P82930	28S ribosomal protein S34, mitochondrial	MRPS34	1159	tr|A4UCR9|A4UCR9_HUMAN Mitochondrial 28S ribosomal protein S34 OS=Homo sapiens PE=2 SV=1;tr|C9JJ19|C9JJ19_HUMAN 28S ribosomal protein S34, mitochondrial OS=Homo sapiens GN=MRPS34 PE=1 SV=2;sp|P82930|RT34_HUMAN 28S ribosomal protein S34, mitochondrial OS=Ho	Color2 [DarkGray]	1	4					4	4	4	17	17	17	20.691	0.00068376	2.4892	1322200000	9	24488000	29892000	22248000	18224000	23343000	28720000	27.6068	28.192	27.841	24.3569	24.3984	26.122
+	2.87483	2.821	P22413;B2RBY8;Q7Z3P5;E9PE72;Q9NS95	P22413;B2RBY8	Ectonucleotide pyrophosphatase/phosphodiesterase family member 1;Alkaline phosphodiesterase I;Nucleotide pyrophosphatase	ENPP1	2594	sp|P22413|ENPP1_HUMAN Ectonucleotide pyrophosphatase/phosphodiesterase family member 1 OS=Homo sapiens GN=ENPP1 PE=1 SV=2;tr|B2RBY8|B2RBY8_HUMAN cDNA, FLJ95771, highly similar to Homo sapiens ectonucleotide pyrophosphatase/phosphodiesterase 1 (ENPP1), mRNA	Color2 [DarkGray]	1	4					18	18	18	28.6	28.6	28.6	104.92	0	47.643	5552500000	42	4309400	4683700	1668000	44918000	29839000	46783000	27.5285	27.5537	26.7913	30.2501	29.6276	30.4588
+	2.75269	2.81514	A8K8A4;Q96FN4;B2RD40;H3BQQ3;H3BUC8;H3BPR8	A8K8A4;Q96FN4;B2RD40	Copine-2	CPNE2	1309	tr|A8K8A4|A8K8A4_HUMAN cDNA FLJ77640, highly similar to Homo sapiens copine II (CPNE2), mRNA OS=Homo sapiens PE=2 SV=1;sp|Q96FN4|CPNE2_HUMAN Copine-2 OS=Homo sapiens GN=CPNE2 PE=1 SV=3;tr|B2RD40|B2RD40_HUMAN cDNA, FLJ96442, highly similar to Homo sapiens c	Color2 [DarkGray]	1	4					9	8	8	21.7	20.1	20.1	61.217	0	16.517	732490000	15	593090	926300	1075600	13191000	8431500	5081900	23.9935	25.0687	24.2204	27.6217	27.1141	26.9923
+	1.14672	-2.3457	H0YIB4;S4R3G0;B4DFT9;A8K3M9;Q13242	H0YIB4;S4R3G0;B4DFT9;A8K3M9;Q13242	Serine/arginine-rich splicing factor 9	SRSF9	1231	tr|H0YIB4|H0YIB4_HUMAN Serine/arginine-rich-splicing factor 9 (Fragment) OS=Homo sapiens GN=SRSF9 PE=1 SV=8;tr|S4R3G0|S4R3G0_HUMAN Serine/arginine-rich-splicing factor 9 OS=Homo sapiens GN=SRSF9 PE=1 SV=1;tr|B4DFT9|B4DFT9_HUMAN cDNA FLJ56571, highly simila	Color2 [DarkGray]	1	4					3	3	3	28.4	28.4	28.4	12.614	0.00035051	2.7651	539720000	6	17132000	12799000	14399000	791910	20680000	1662500	26.519	26.7425	27.732	24.166	26.3725	23.418
+	3.30103	-2.18784	Q5JW54;Q4G1A1;A8K3X3;Q9H410;Q5JW57;Q5JW53	Q5JW54;Q4G1A1;A8K3X3;Q9H410;Q5JW57;Q5JW53	Kinetochore-associated protein DSN1 homolog	DSN1	1236	tr|Q5JW54|Q5JW54_HUMAN Kinetochore-associated protein DSN1 homolog OS=Homo sapiens GN=DSN1 PE=1 SV=1;tr|Q4G1A1|Q4G1A1_HUMAN DSN1 protein OS=Homo sapiens GN=DSN1 PE=2 SV=1;tr|A8K3X3|A8K3X3_HUMAN cDNA FLJ77685 OS=Homo sapiens PE=2 SV=1;sp|Q9H410|DSN1_HUMAN K	Color2 [DarkGray]	1	4					4	4	4	16.9	16.9	16.9	32.219	0	6.5947	339230000	9	5706600	6160500	3791000	746580	1262400	2287700	26.4138	26.7626	26.3124	24.0446	24.6054	24.2752
+	3.14438	-3.90581	Q5QPL9;A8K4T9;Q53GL6;Q9UKM9;Q5QPM0;Q5QPM1;Q5QPM2;B4DSJ1	Q5QPL9;A8K4T9;Q53GL6;Q9UKM9;Q5QPM0;Q5QPM1;Q5QPM2;B4DSJ1	RNA-binding protein Raly	RALY	1254	tr|Q5QPL9|Q5QPL9_HUMAN RNA-binding protein Raly (Fragment) OS=Homo sapiens GN=RALY PE=1 SV=1;tr|A8K4T9|A8K4T9_HUMAN cDNA FLJ77421, highly similar to Homo sapiens autoantigen p542 mRNA OS=Homo sapiens PE=2 SV=1;tr|Q53GL6|Q53GL6_HUMAN RNA binding protein (Au	Color2 [DarkGray]	1	4					9	9	9	33.3	33.3	33.3	24.665	0	17.053	4342800000	22	80964000	93749000	73405000	7588600	9511800	6208800	30.2679	30.5473	30.4184	26.5732	25.767	27.1759
+	2.83775	-3.22999	Q59GY3;V9HVZ0;A8K588;Q13247;B4DJK0;B4DUA4;B4DEM8;A0A024R6D8;Q59EK7;A0A0D9SEM4;Q53F45;Q59EF5;A8K644;Q13243;Q08170	Q59GY3;V9HVZ0;A8K588;Q13247	Serine/arginine-rich splicing factor 6	HEL-S-91;SRSF6	1264	tr|Q59GY3|Q59GY3_HUMAN Arginine/serine-rich splicing factor 6 variant (Fragment) OS=Homo sapiens PE=2 SV=1;tr|V9HVZ0|V9HVZ0_HUMAN Epididymis secretory protein Li 91 OS=Homo sapiens GN=HEL-S-91 PE=2 SV=1;tr|A8K588|A8K588_HUMAN cDNA FLJ76823, highly similar	Color2 [DarkGray]	1	4					4	4	4	16.1	16.1	16.1	31.865	0	4.9489	1059400000	5	10366000	19043000	23588000	5709600	5041100	6880100	27.9063	27.9364	28.541	24.5045	25.6135	24.5757
+	1.6969	2.81493	J3QLU9;X5DNK3;P04626;B4DTR1;F5H1T4;B4DLA2;Q9UK79;E2I6F8;J3KTI5;J3QRX1;J3QRJ7;J3QL83;J3KRI9;J3QLV2;X5DQX2	J3QLU9;X5DNK3;P04626;B4DTR1;F5H1T4;B4DLA2	Receptor protein-tyrosine kinase;Receptor tyrosine-protein kinase erbB-2	ERBB2	2279	tr|J3QLU9|J3QLU9_HUMAN Receptor protein-tyrosine kinase OS=Homo sapiens GN=ERBB2 PE=1 SV=1;tr|X5DNK3|X5DNK3_HUMAN Receptor protein-tyrosine kinase (Fragment) OS=Homo sapiens GN=ERBB2 PE=2 SV=1;sp|P04626|ERBB2_HUMAN Receptor tyrosine-protein kinase erbB-2 O	Color2 [DarkGray]	1	4					15	14	14	19.5	18.4	18.4	117.1	0	37.35	2281500000	26	491410	1741700	844430	19887000	12128000	19229000	25.178	27.4265	25.4004	29.2435	28.7656	28.4407
+	4.69217	2.75238	Q6GMQ7;Q9H269;A1A4H0;Q5JUA9	Q6GMQ7;Q9H269;A1A4H0	Vacuolar protein sorting-associated protein 16 homolog	VPS16	3161	tr|Q6GMQ7|Q6GMQ7_HUMAN VPS16 protein OS=Homo sapiens GN=VPS16 PE=2 SV=1;sp|Q9H269|VPS16_HUMAN Vacuolar protein sorting-associated protein 16 homolog OS=Homo sapiens GN=VPS16 PE=1 SV=2;tr|A1A4H0|A1A4H0_HUMAN VPS16 protein (Fragment) OS=Homo sapiens GN=VPS16	Color2 [DarkGray]	1	4					3	3	3	8.2	8.2	8.2	59.215	0	6.0176	596380000	3	3315900	1733000	0	5334500	5335200	6369700	24.1841	23.9246	23.8547	26.7919	26.8141	26.6146
+	2.9536	-1.85675	Q9UEH5;Q6IPW4;Q6IB76;A8K750;E7EPT4;P19404	Q9UEH5;Q6IPW4;Q6IB76;A8K750;E7EPT4;P19404	NADH dehydrogenase [ubiquinone] flavoprotein 2, mitochondrial	NDUFV2	1294	tr|Q9UEH5|Q9UEH5_HUMAN 24-kDa subunit of complex I (Fragment) OS=Homo sapiens GN=NDUFV2 PE=4 SV=1;tr|Q6IPW4|Q6IPW4_HUMAN NADH dehydrogenase (Ubiquinone) flavoprotein 2, 24kDa OS=Homo sapiens GN=NDUFV2 PE=2 SV=1;tr|Q6IB76|Q6IB76_HUMAN NDUFV2 protein OS=Homo	Color2 [DarkGray]	1	4					2	2	2	10.4	10.4	10.4	25.43	0	4.2268	273000000	7	5556400	5331000	3896100	2165100	2019800	2031200	26.0737	26.033	26.0311	24.6124	23.8654	24.0897
+	1.09319	-2.38508	H3BPJ9;A8K761;O96000;Q96RX5;H3BV16	H3BPJ9;A8K761;O96000;Q96RX5;H3BV16	NADH dehydrogenase [ubiquinone] 1 beta subcomplex subunit 10	NDUFB10	1295	tr|H3BPJ9|H3BPJ9_HUMAN NADH dehydrogenase [ubiquinone] 1 beta subcomplex subunit 10 OS=Homo sapiens GN=NDUFB10 PE=1 SV=1;tr|A8K761|A8K761_HUMAN NADH dehydrogenase (Ubiquinone) 1 beta subcomplex, 10, 22kDa, isoform CRA_b OS=Homo sapiens GN=NDUFB10 PE=2 SV=1	Color2 [DarkGray]	1	4					2	2	2	14.9	14.9	14.9	19.258	0	5.4808	731480000	9	11267000	12843000	9889300	8023500	11454000	13022000	26.8043	27.2243	26.975	23.4827	23.7168	26.6487
+	2.68087	2.74334	B4DTX0;A0A024R0A1;P09603;E9PJA2;Q59H07;F6MF51;E9PQ08;H7BY18	B4DTX0;A0A024R0A1;P09603;E9PJA2;Q59H07	Macrophage colony-stimulating factor 1;Processed macrophage colony-stimulating factor 1	CSF1	65	tr|B4DTX0|B4DTX0_HUMAN cDNA FLJ60891, highly similar to Macrophage colony-stimulating factor 1 OS=Homo sapiens PE=2 SV=1;tr|A0A024R0A1|A0A024R0A1_HUMAN Macrophage colony-stimulating factor 1 OS=Homo sapiens GN=CSF1 PE=4 SV=1;sp|P09603|CSF1_HUMAN Macrophage	Color2 [DarkGray]	1	4					7	7	4	23.6	23.6	14.3	49.931	0	36.909	9183300000	18	20720000	10587000	9613800	157700000	108010000	130670000	28.115	27.9944	28.151	31.403	30.9862	30.1012
+	2.95107	2.72995	P78310;A0A024QYU8	P78310	Coxsackievirus and adenovirus receptor	CXADR	2826	sp|P78310|CXAR_HUMAN Coxsackievirus and adenovirus receptor OS=Homo sapiens GN=CXADR PE=1 SV=1	Color2 [DarkGray]	1	4					5	5	5	16.2	16.2	16.2	40.029	0	18.986	507200000	10	0	481650	0	8820300	3627500	8203800	24.1025	24.3036	23.7304	27.1897	26.2418	26.8948
+	0.986583	2.69868	A8K8T0;Q9UKX5;B4E3M0;B3KTN6	A8K8T0;Q9UKX5;B4E3M0;B3KTN6	Integrin alpha-11	ITGA11	1316	tr|A8K8T0|A8K8T0_HUMAN cDNA FLJ78760, highly similar to Homo sapiens integrin, alpha 11 (ITGA11), transcript variant 1, mRNA OS=Homo sapiens PE=2 SV=1;sp|Q9UKX5|ITA11_HUMAN Integrin alpha-11 OS=Homo sapiens GN=ITGA11 PE=1 SV=2;tr|B4E3M0|B4E3M0_HUMAN cDNA F	Color2 [DarkGray]	1	4					10	10	10	13.6	13.6	13.6	133.41	0	44.242	1668200000	18	0	0	1571200	10763000	7221500	8719400	23.6151	25.2065	27.9506	28.6534	28.2634	27.9514
+	2.57872	2.68648	Q6FH49;P40261	Q6FH49;P40261	Nicotinamide N-methyltransferase	NNMT	2672	tr|Q6FH49|Q6FH49_HUMAN NNMT protein OS=Homo sapiens GN=NNMT PE=2 SV=1;sp|P40261|NNMT_HUMAN Nicotinamide N-methyltransferase OS=Homo sapiens GN=NNMT PE=1 SV=1	Color2 [DarkGray]	1	4					4	4	4	17.4	17.4	17.4	29.574	0	6.0267	880300000	11	3691600	1578900	2392400	23097000	17075000	25523000	25.302	24.047	25.129	27.6578	27.3427	27.537
+	2.07	2.68406	H0YDE5;Q6ZVL6;Q12914	H0YDE5;Q6ZVL6;Q12914	UPF0606 protein KIAA1549L	KIAA1549L	2200	tr|H0YDE5|H0YDE5_HUMAN UPF0606 protein KIAA1549L (Fragment) OS=Homo sapiens GN=KIAA1549L PE=1 SV=1;sp|Q6ZVL6|K154L_HUMAN UPF0606 protein KIAA1549L OS=Homo sapiens GN=KIAA1549L PE=2 SV=2;tr|Q12914|Q12914_HUMAN G2 (Fragment) OS=Homo sapiens PE=2 SV=1	Color2 [DarkGray]	1	4					4	4	4	7.9	7.9	7.9	90.347	0	27.415	598430000	5	474290	0	393690	6237900	4286000	3568900	25.1698	24.1471	23.5364	27.5052	26.8801	26.5203
+	2.33581	-1.86096	B2R4V2;H0Y5B4;H7BZ11;J3KQN4;Q969Q0;P83881;R4GN19	B2R4V2;H0Y5B4;H7BZ11;J3KQN4;Q969Q0;P83881;R4GN19	60S ribosomal protein L36a-like;60S ribosomal protein L36a	RPL36A;RPL36A-HNRNPH2;RPL36AL	1387	tr|B2R4V2|B2R4V2_HUMAN cDNA, FLJ92227, highly similar to Homo sapiens ribosomal protein L36a-like (RPL36AL), mRNA OS=Homo sapiens PE=2 SV=1;tr|H0Y5B4|H0Y5B4_HUMAN 60S ribosomal protein L36a OS=Homo sapiens GN=RPL36A PE=3 SV=2;tr|H7BZ11|H7BZ11_HUMAN RPL36A-	Color2 [DarkGray]	1	4					4	4	4	18.9	18.9	18.9	12.527	0	6.732	2633900000	10	116210000	164120000	128140000	100850000	70822000	78333000	28.9826	29.4882	29.3315	27.984	27.1312	27.1043
+	3.55331	-2.66028	B2R5W2;G3V4C1;B4DY08;G3V4W0;A8K9A4;B2R603;G3V2Q1;P07910;G3V576;B3KX96;O60812;A0A0G2JPF8;A0A0G2JNQ3;G3V2D6;B2RXH8;B7ZW38;P0DMR1;G3V5X6;G3V575;G3V251;G3V3K6;G3V555;D3DPI2;G3V5V7;B4DQQ2;B4DSU6;Q6PKD2;B4DMJ1;G3V4M8;G3V2H6;Q569J8;B3KSX3;Q86SE5;B3KT61;E5RG71	B2R5W2;G3V4C1;B4DY08;G3V4W0;A8K9A4;B2R603;G3V2Q1;P07910;G3V576;B3KX96;O60812;A0A0G2JPF8;A0A0G2JNQ3;G3V2D6;B2RXH8;B7ZW38;P0DMR1;G3V5X6;G3V575;G3V251;G3V3K6;G3V555;D3DPI2;G3V5V7;B4DQQ2	Heterogeneous nuclear ribonucleoproteins C1/C2;Heterogeneous nuclear ribonucleoprotein C-like 1;Heterogeneous nuclear ribonucleoprotein C-like 2;Heterogeneous nuclear ribonucleoprotein C-like 3;Heterogeneous nuclear ribonucleoprotein C-like 4	HNRNPC;HNRNPCL1;HNRNPCL2;HNRNPCL3;HNRNPCL4;hCG_1641229	1400	tr|B2R5W2|B2R5W2_HUMAN Heterogeneous nuclear ribonucleoproteins C1/C2 OS=Homo sapiens GN=HNRNPC PE=1 SV=1;tr|G3V4C1|G3V4C1_HUMAN Heterogeneous nuclear ribonucleoproteins C1/C2 OS=Homo sapiens GN=HNRNPC PE=1 SV=1;tr|B4DY08|B4DY08_HUMAN Heterogeneous nuclear	Color2 [DarkGray]	1	4					16	16	16	42.8	42.8	42.8	31.948	0	95.063	25280000000	68	445470000	469290000	363300000	46967000	103140000	58907000	32.6338	32.757	32.9751	29.8715	30.5194	29.9942
+	4.56531	2.66842	P05161;A0A096LNZ9;A0A096LPJ4	P05161;A0A096LNZ9;A0A096LPJ4	Ubiquitin-like protein ISG15	ISG15	2497	sp|P05161|ISG15_HUMAN Ubiquitin-like protein ISG15 OS=Homo sapiens GN=ISG15 PE=1 SV=5;tr|A0A096LNZ9|A0A096LNZ9_HUMAN Ubiquitin-like protein ISG15 (Fragment) OS=Homo sapiens GN=ISG15 PE=1 SV=6;tr|A0A096LPJ4|A0A096LPJ4_HUMAN Ubiquitin-like protein ISG15 OS=H	Color2 [DarkGray]	1	4					7	7	7	41.2	41.2	41.2	17.887	0	222.51	8632900000	25	4875500	17721000	15767000	224610000	182580000	273850000	28.166	28.1369	28.0564	31.017	30.6161	30.7316
+	2.76978	-2.34333	F8WBJ6;B2R823;Q9NRX1	F8WBJ6;B2R823;Q9NRX1	RNA-binding protein PNO1	PNO1	1432	tr|F8WBJ6|F8WBJ6_HUMAN RNA-binding protein PNO1 OS=Homo sapiens GN=PNO1 PE=1 SV=1;tr|B2R823|B2R823_HUMAN cDNA, FLJ93703, highly similar to Homo sapiens putatative 28 kDa protein (LOC56902), mRNA OS=Homo sapiens PE=2 SV=1;sp|Q9NRX1|PNO1_HUMAN RNA-binding pr	Color2 [DarkGray]	1	4					2	2	2	17.6	17.6	17.6	15.175	0	3.9911	318220000	9	8770600	10366000	8530900	4555500	3319200	4235400	26.1942	26.3126	26.3781	23.343	24.1715	24.3403
+	3.77586	-1.75603	Q8TDH4;B2RAI2;Q9UQR1;Q4FD37;Q8IWK7;Q15552	Q8TDH4;B2RAI2;Q9UQR1;Q4FD37	Zinc finger protein 148	ZNF148	1448	tr|Q8TDH4|Q8TDH4_HUMAN CLL-associated antigen KW-10 OS=Homo sapiens PE=2 SV=1;tr|B2RAI2|B2RAI2_HUMAN cDNA, FLJ94931, highly similar to Homo sapiens zinc finger protein 148 (pHZ-52) (ZNF148), mRNA OS=Homo sapiens PE=2 SV=1;sp|Q9UQR1|ZN148_HUMAN Zinc finger	Color2 [DarkGray]	1	4					3	3	3	4.2	4.2	4.2	88.987	0	3.7945	350810000	10	2846500	3143200	2177100	586520	798580	766190	26.5191	26.7148	26.4927	24.9644	24.8858	24.6081
+	2.13177	-2.03513	B3KUP0;B3KQR7;B3KS71;C9JP16;B3KX16;Q8NB01;B3KME2;O75718	B3KUP0;B3KQR7;B3KS71;C9JP16;B3KX16;Q8NB01;B3KME2;O75718	Cartilage-associated protein	CRTAP	1513	tr|B3KUP0|B3KUP0_HUMAN cDNA FLJ40331 fis, clone TESTI2031687, highly similar to Cartilage-associated protein OS=Homo sapiens PE=2 SV=1;tr|B3KQR7|B3KQR7_HUMAN cDNA PSEC0091 fis, clone PLACE1001683, highly similar to Cartilage-associated protein OS=Homo sapi	Color2 [DarkGray]	1	4					3	3	3	10.3	10.3	10.3	29.795	0.00067958	2.4429	448310000	6	5865600	10459000	6866600	1075900	4925500	694670	26.7178	27.21	26.868	24.8521	25.5732	24.265
+	2.9059	2.64256	Q52S25;C6H0P5;F4NBP2;A0A1C3PHH4;A0A0F6TLB1;O19782;P01889;Q546C9;F6IQ84;A0A060N0U0;A0A059WRJ1;C6L830;A7MAD9;E3WH40;C3VIU8;R5A8T8;U6BN29;A0A0K2GUL8;Q256S0;E5FQ95;A0A1V0E5B6;A0A142LRG6;A0A0N9MVH4;A8YQE7;A5PHP5;F4NBP0;A2VC07;A0A0N9QZ10;A0A1W2PPR8;A0A1C3PHL3;H7CHX0;Q1XDZ2;W6SL23;W8SW77;A0A1W1B672;B2DG04;A5A163;Q860I7;F4YTC4;A0A0B7MGA6;C1KES8;A0A173AD52;A0A1C3PHF1;A0A0B7M9V3;A0A097ZQV5;B9WPQ8;Q6KEQ1;E1…	Q52S25;C6H0P5;F4NBP2;A0A1C3PHH4;A0A0F6TLB1;O19782;P01889;Q546C9;F6IQ84;A0A060N0U0;A0A059WRJ1;C6L830;A7MAD9;E3WH40;C3VIU8;R5A8T8;U6BN29;A0A0K2GUL8;Q256S0;E5FQ95;A0A1V0E5B6;A0A142LRG6;A0A0N9MVH4;A8YQE7;A5PHP5;F4NBP0;A2VC07;A0A0N9QZ10;A0A1W2PPR8;A0A1C3PHL3;H7CHX0;Q1XDZ2;W6SL23;W8SW77;A0A1W1B672;B2DG04;A5A163;Q860I7;F4YTC4;A0A0B7MGA6;C1KES8;A0A173AD52;A0A1C3PHF1;A0A0B7M9V3;A0A097ZQV5;B9WPQ8;Q6KEQ1;E1…	HLA class I histocompatibility antigen, B-7 alpha chain;HLA class I histocompatibility antigen, B-81 alpha chain;HLA class I histocompatibility antigen, B-67 alpha chain;HLA class I histocompatibility antigen, B-42 alpha chain;HLA class I histocompatibility antigen, B-48 alpha chain;HLA class I histocompatibility antigen, B-55 alpha chain;HLA class I histocompatibility antigen, B-14 alpha chain;H…	HLA-B;HLA-B*;HLA-A;B-1510;B*56;HEL-S-83;HLA-B*27;HLA	3047	tr|Q52S25|Q52S25_HUMAN MHC class I antigen OS=Homo sapiens GN=HLA-B PE=3 SV=1;tr|C6H0P5|C6H0P5_HUMAN MHC class I antigen (Fragment) OS=Homo sapiens GN=HLA-B PE=3 SV=1;tr|F4NBP2|F4NBP2_HUMAN MHC class I antigen (Fragment) OS=Homo sapiens GN=HLA-B PE=3 SV=1;	Color2 [DarkGray]	1	4					13	9	1	44.8	34.5	2.5	40.559	0	139.55	10743000000	22	29816000	21903000	17145000	218170000	159020000	150760000	28.2676	28.8097	28.2704	31.6303	30.8622	30.7829
+	2.17358	-2.30112	Q6NSC7;Q2TAB5;B3KTA5;P56962;E9PIC2;B4DJ69;E9PJV6;E9PJW1;E9PQU9;Q8N3G0	Q6NSC7;Q2TAB5;B3KTA5;P56962;E9PIC2;B4DJ69;E9PJV6	Syntaxin-17	STX17	1565	tr|Q6NSC7|Q6NSC7_HUMAN STX17 protein (Fragment) OS=Homo sapiens GN=STX17 PE=2 SV=1;tr|Q2TAB5|Q2TAB5_HUMAN Syntaxin 17 OS=Homo sapiens GN=STX17 PE=2 SV=1;tr|B3KTA5|B3KTA5_HUMAN cDNA FLJ37943 fis, clone CTONG2008621, highly similar to Syntaxin-17 OS=Homo sap	Color2 [DarkGray]	1	4					5	5	5	21.5	21.5	21.5	31.448	0	15.151	578050000	11	10478000	12469000	6607500	6133000	5170800	11691000	26.68	27.0081	26.6615	23.8766	25.3178	24.2519
+	5.22153	2.63777	P54709;D3DNF9;Q58I18;C9JA36;C9J6S2;C9JXZ1;H7C4L9;H7C547;F8WBY4	P54709;D3DNF9;Q58I18	Sodium/potassium-transporting ATPase subunit beta-3	ATP1B3	2751	sp|P54709|AT1B3_HUMAN Sodium/potassium-transporting ATPase subunit beta-3 OS=Homo sapiens GN=ATP1B3 PE=1 SV=1;tr|D3DNF9|D3DNF9_HUMAN Sodium/potassium-transporting ATPase subunit beta OS=Homo sapiens GN=ATP1B3 PE=3 SV=1;tr|Q58I18|Q58I18_HUMAN Sodium/potassi	Color2 [DarkGray]	1	4					12	12	12	48.4	48.4	48.4	31.512	0	68.437	18688000000	44	81468000	82843000	55079000	521170000	379760000	436980000	29.2321	29.304	29.2547	32.019	31.7466	31.9386
+	3.00949	-2.89008	B4DF70;V9HW12;P32119;A6NIW5;A0A024R7F2	B4DF70;V9HW12;P32119;A6NIW5	Peroxiredoxin-2	HEL-S-2a;PRDX2	1614	tr|B4DF70|B4DF70_HUMAN cDNA FLJ60461, highly similar to Peroxiredoxin-2 (EC 1.11.1.15) OS=Homo sapiens PE=2 SV=1;tr|V9HW12|V9HW12_HUMAN Epididymis secretory sperm binding protein Li 2a OS=Homo sapiens GN=HEL-S-2a PE=2 SV=1;sp|P32119|PRDX2_HUMAN Peroxiredox	Color2 [DarkGray]	1	4					5	4	4	30.6	24.6	24.6	20.107	0	5.2597	528410000	6	7165200	13622000	16199000	0	7047800	0	26.962	27.0174	27.8056	24.0664	24.7283	24.3201
+	2.36157	2.62534	Q8NFZ4;I3L498;B3KMT6;J3KQ19;B3KP11;A8K4S1;A0A024RBV0;A0A024R9E7;A0A0A0MTH0;B4DHI3;D2X2H5;A6NMU8;Q8NFZ3;Q8N0W4;Q8N2Q7	Q8NFZ4	Neuroligin-2	NLGN2	3337	sp|Q8NFZ4|NLGN2_HUMAN Neuroligin-2 OS=Homo sapiens GN=NLGN2 PE=1 SV=1	Color2 [DarkGray]	1	4					5	5	5	10.3	10.3	10.3	90.819	0	25.121	665240000	6	0	0	0	9700600	5387100	7851700	24.0254	24.5814	25.0325	27.8586	26.8813	26.7753
+	3.89386	-2.00336	B4DZ22;B4DL07;P28288	B4DZ22;B4DL07;P28288	ATP-binding cassette sub-family D member 3	ABCD3	1656	tr|B4DZ22|B4DZ22_HUMAN cDNA FLJ54042, highly similar to ATP-binding cassette sub-family D member 3 OS=Homo sapiens PE=2 SV=1;tr|B4DL07|B4DL07_HUMAN cDNA FLJ53353, highly similar to ATP-binding cassette sub-family D member 3 OS=Homo sapiens PE=2 SV=1;sp|P28	Color2 [DarkGray]	1	4					3	3	3	6.7	6.7	6.7	67.358	0	3.5178	295850000	8	1529500	1800800	1557600	816910	835230	1678100	25.9175	26.2143	26.3162	24.1175	24.2738	24.0466
+	2.25611	-3.79884	B4DLR8;Q3B792;Q53G81;P15559;H3BRK3;B4DQP5;H3BNV2	B4DLR8;Q3B792;Q53G81;P15559;H3BRK3;B4DQP5;H3BNV2	NAD(P)H dehydrogenase [quinone] 1	NQO1	1670	tr|B4DLR8|B4DLR8_HUMAN NAD(P)H dehydrogenase [quinone] 1 OS=Homo sapiens GN=NQO1 PE=1 SV=1;tr|Q3B792|Q3B792_HUMAN NQO1 protein (Fragment) OS=Homo sapiens GN=NQO1 PE=2 SV=1;tr|Q53G81|Q53G81_HUMAN NAD(P)H menadione oxidoreductase 1, dioxin-inducible variant	Color2 [DarkGray]	1	4					4	4	4	18.8	18.8	18.8	22.793	0.00035549	2.9489	955580000	11	25923000	24626000	23881000	3696200	6081800	2662700	27.7192	28.4423	28.2164	24.1474	25.5581	23.2759
+	2.05927	-2.03314	O75400;B4DPY2;Q4ZG51	O75400;B4DPY2	Pre-mRNA-processing factor 40 homolog A	PRPF40A	1702	sp|O75400|PR40A_HUMAN Pre-mRNA-processing factor 40 homolog A OS=Homo sapiens GN=PRPF40A PE=1 SV=2;tr|B4DPY2|B4DPY2_HUMAN cDNA FLJ59286, highly similar to Pre-mRNA-processing factor 40 homolog A (Fragment) OS=Homo sapiens PE=2 SV=1	Color2 [DarkGray]	1	4					4	4	4	5.4	5.4	5.4	108.8	0	9.3915	603090000	8	6441100	4812000	3891900	1238500	815150	1076900	27.5238	27.5529	26.7645	25.92	24.9508	24.8709
+	3.20762	2.62248	Q6P4Q7;Q9H8M5	Q6P4Q7	Metal transporter CNNM4	CNNM4	3181	sp|Q6P4Q7|CNNM4_HUMAN Metal transporter CNNM4 OS=Homo sapiens GN=CNNM4 PE=1 SV=3	Color2 [DarkGray]	1	4					8	7	7	12.4	11.4	11.4	86.606	0	89.554	851540000	15	822920	861550	528040	8485000	5320300	4751600	24.9617	25.1908	24.3354	27.6127	27.411	27.3316
+	3.23048	-1.85291	Q9Y6E0;H0Y630;Q5U0E6;B4DT57;Q6P0Y1;B4DR80;Q6FG81;B4DMR0;Q5JV98;Q5JV99;Q499L9;C9JCC0;O00506;C9JDH9;C9J6L2;A0A024R4B2;Q96BA2;C9J232;H7C279;B4DVS7;B3KRS6;A0A0S2Z4Y2;B4E185;B4DMA5;Q5CZ67;C9JJV0	Q9Y6E0;H0Y630;Q5U0E6;B4DT57;Q6P0Y1;B4DR80;Q6FG81;B4DMR0;Q5JV98;Q5JV99;Q499L9	Serine/threonine-protein kinase 24;Serine/threonine-protein kinase 24 36 kDa subunit;Serine/threonine-protein kinase 24 12 kDa subunit	STK24;HEL-S-95;MST4	1714	sp|Q9Y6E0|STK24_HUMAN Serine/threonine-protein kinase 24 OS=Homo sapiens GN=STK24 PE=1 SV=1;tr|H0Y630|H0Y630_HUMAN Serine/threonine-protein kinase 24 (Fragment) OS=Homo sapiens GN=STK24 PE=1 SV=1;tr|Q5U0E6|Q5U0E6_HUMAN Epididymis secretory protein Li 95 OS	Color2 [DarkGray]	1	4					4	4	2	12	12	6.1	49.307	0	8.2656	300900000	11	4040800	3142100	2140700	1676300	2263600	1064800	26.2122	25.8944	26.0549	24.3885	24.3392	23.8752
+	4.14296	2.61027	Q658W7;Q659A9;Q7L1W4;Q53GZ4;B3KRU1;Q96GG5;E9PMF9	Q658W7;Q659A9;Q7L1W4;Q53GZ4;B3KRU1	Volume-regulated anion channel subunit LRRC8D	DKFZp666L2010;DKFZp547I0910;LRRC8D	3143	tr|Q658W7|Q658W7_HUMAN Putative uncharacterized protein DKFZp666L2010 (Fragment) OS=Homo sapiens GN=DKFZp666L2010 PE=2 SV=1;tr|Q659A9|Q659A9_HUMAN Putative uncharacterized protein DKFZp547I0910 (Fragment) OS=Homo sapiens GN=DKFZp547I0910 PE=2 SV=1;sp|Q7L1W	Color2 [DarkGray]	1	4					11	11	11	17.6	17.6	17.6	92.093	0	25.923	1946000000	25	1186500	917740	897740	14666000	12168000	15419000	26.027	25.8602	26.192	28.6842	28.407	28.8188
+	2.65847	2.60454	O75051	O75051	Plexin-A2	PLXNA2	2414	sp|O75051|PLXA2_HUMAN Plexin-A2 OS=Homo sapiens GN=PLXNA2 PE=1 SV=4	Color2 [DarkGray]	1	4					13	8	7	8.1	5.8	5.1	211.1	0	9.8828	587690000	13	79503	71729	51963	2544300	1752500	1819200	23.9257	24.2758	25.0433	27.2836	27.0788	26.6962
+	3.37174	-1.72229	B4DY09;F4ZW62;Q12905;Q53FG3;F4ZW63;X6R6Z1;A0A0A0MRL0	B4DY09;F4ZW62;Q12905;Q53FG3;F4ZW63	Interleukin enhancer-binding factor 2	ILF2	1762	tr|B4DY09|B4DY09_HUMAN Interleukin enhancer-binding factor 2 OS=Homo sapiens GN=ILF2 PE=1 SV=1;tr|F4ZW62|F4ZW62_HUMAN NF45 OS=Homo sapiens PE=1 SV=1;sp|Q12905|ILF2_HUMAN Interleukin enhancer-binding factor 2 OS=Homo sapiens GN=ILF2 PE=1 SV=2;tr|Q53FG3|Q53F	Color2 [DarkGray]	1	4					13	13	13	46.6	46.6	46.6	38.91	0	70.484	7052000000	49	95355000	101720000	86121000	39223000	48345000	44056000	30.5548	30.7395	30.6716	28.679	29.2012	28.9188
+	1.02988	2.59975	Q9HAV0;A8K3F6;B4DLV5;H7C5J5	Q9HAV0;A8K3F6	Guanine nucleotide-binding protein subunit beta-4	GNB4	3541	sp|Q9HAV0|GBB4_HUMAN Guanine nucleotide-binding protein subunit beta-4 OS=Homo sapiens GN=GNB4 PE=1 SV=3;tr|A8K3F6|A8K3F6_HUMAN cDNA FLJ77654, highly similar to Homo sapiens guanine nucleotide binding protein (G protein), beta polypeptide 4 (GNB4), mRNA OS	Color2 [DarkGray]	1	4					7	2	2	24.7	10.6	10.6	37.567	0	9.6822	1784000000	8	9400000	18112000	6671800	34078000	31904000	27263000	24.2948	27.9837	24.6163	28.3376	28.3556	28.0009
+	2.98066	2.56377	Q53FJ5;A0A024QZQ2;C9JIZ6;Q59EN5;P07602;B4DEK5;Q5BJH1;B4DRB7;A0A0J9YXB8	Q53FJ5;A0A024QZQ2;C9JIZ6;Q59EN5;P07602;B4DEK5;Q5BJH1;B4DRB7	Prosaposin;Saposin-A;Saposin-B-Val;Saposin-B;Saposin-C;Saposin-D	PSAP	43	tr|Q53FJ5|Q53FJ5_HUMAN Prosaposin (Variant Gaucher disease and variant metachromatic leukodystrophy) variant (Fragment) OS=Homo sapiens PE=2 SV=1;tr|A0A024QZQ2|A0A024QZQ2_HUMAN Prosaposin (Variant Gaucher disease and variant metachromatic leukodystrophy),	Color2 [DarkGray]	1	4					10	10	10	18.7	18.7	18.7	58.14	0	50.115	5260700000	29	2098200	4764300	4062200	58875000	39208000	55388000	26.9281	27.8891	27.6718	29.9571	30.0101	30.213
+	3.52331	2.5585	B4E2S3;Q14699;Q8N5I0;G3XAJ6;B4DVC8;C9JHG2;C9JRN3;Q9BRA3;F8WAR1;C9JWQ9;U3KPZ2;Q52LD8;C9J9B2;D3DPB2;E7EPF2;C9JIJ9;A0A1B0GUW5;C9J6C2;Q6XE24;H7BZ31	B4E2S3;Q14699;Q8N5I0;G3XAJ6;B4DVC8;C9JHG2	Raftlin	RFTN1	1797	tr|B4E2S3|B4E2S3_HUMAN cDNA FLJ56561 OS=Homo sapiens PE=2 SV=1;sp|Q14699|RFTN1_HUMAN Raftlin OS=Homo sapiens GN=RFTN1 PE=1 SV=4;tr|Q8N5I0|Q8N5I0_HUMAN RFTN1 protein (Fragment) OS=Homo sapiens GN=RFTN1 PE=2 SV=1;tr|G3XAJ6|G3XAJ6_HUMAN Raft-linking protein,	Color2 [DarkGray]	1	4					23	23	14	42	42	26.4	86.704	0	323.31	23154000000	64	20747000	9700000	15228000	190700000	184540000	204860000	29.6787	29.6081	29.5844	32.6138	31.9714	31.9614
+	2.5313	-2.31778	B7Z2E2;Q53GR7;Q9UJS0;B3KMV8;O75746	B7Z2E2;Q53GR7;Q9UJS0;B3KMV8;O75746	Calcium-binding mitochondrial carrier protein Aralar2;Calcium-binding mitochondrial carrier protein Aralar1	SLC25A13;SLC25A12	1823	tr|B7Z2E2|B7Z2E2_HUMAN cDNA FLJ54671, highly similar to Calcium-binding mitochondrial carrier protein Aralar2 OS=Homo sapiens PE=2 SV=1;tr|Q53GR7|Q53GR7_HUMAN Solute carrier family 25, member 13 (Citrin) variant (Fragment) OS=Homo sapiens PE=2 SV=1;sp|Q9UJ	Color2 [DarkGray]	1	4					2	2	2	4.4	4.4	4.4	62.286	0.00035625	2.9652	325420000	5	2582000	3372300	2429400	1461300	1376300	0	26.1168	26.6536	26.3683	24.2129	23.4423	24.5302
+	2.58545	-2.08724	J3QQY2;B7Z591;J9JIE6;Q9UM00;J3KS45	J3QQY2;B7Z591;J9JIE6;Q9UM00;J3KS45	Transmembrane and coiled-coil domain-containing protein 1	TMCO1	1843	tr|J3QQY2|J3QQY2_HUMAN Calcium load-activated calcium channel OS=Homo sapiens GN=TMCO1 PE=1 SV=1;tr|B7Z591|B7Z591_HUMAN Transmembrane and coiled-coil domains 1, isoform CRA_a OS=Homo sapiens GN=TMCO1 PE=2 SV=1;tr|J9JIE6|J9JIE6_HUMAN Calcium load-activated	Color2 [DarkGray]	1	4					2	2	2	22.1	22.1	22.1	11.372	0	5.5365	831140000	9	37841000	39801000	33717000	21524000	18489000	14856000	27.5527	27.6521	27.7482	26.0684	25.614	25.0089
+	2.83187	2.55782	P10909;B4DW11;H0YC35;H0YLK8;E5RG36;E5RGB0;E5RH61;E5RJZ5;H0YAS8;E7ERK6;E7ETB4;Q8IWM0;Q8IWL5	P10909;B4DW11;H0YC35;H0YLK8	Clusterin;Clusterin beta chain;Clusterin alpha chain;Clusterin	CLU	2533	sp|P10909|CLUS_HUMAN Clusterin OS=Homo sapiens GN=CLU PE=1 SV=1;tr|B4DW11|B4DW11_HUMAN cDNA FLJ57622, highly similar to Clusterin OS=Homo sapiens PE=2 SV=1;tr|H0YC35|H0YC35_HUMAN Clusterin (Fragment) OS=Homo sapiens GN=CLU PE=1 SV=1;tr|H0YLK8|H0YLK8_HUMAN	Color2 [DarkGray]	1	4					6	6	6	14	14	14	52.494	0	22.492	525280000	8	1199600	529910	1051200	8838800	7835600	8191100	24.8518	24.0254	23.7798	26.8816	26.6971	26.7517
+	4.02266	2.54728	L7RT22;P18084;D3DNA1;V9GZ57;H7C4W1;H7C5U2;V9GYZ1	L7RT22;P18084;D3DNA1;V9GZ57	Integrin beta;Integrin beta-5	ITGB5	2316	tr|L7RT22|L7RT22_HUMAN Integrin beta OS=Homo sapiens GN=ITGB5 PE=2 SV=1;sp|P18084|ITB5_HUMAN Integrin beta-5 OS=Homo sapiens GN=ITGB5 PE=1 SV=1;tr|D3DNA1|D3DNA1_HUMAN Integrin beta OS=Homo sapiens GN=ITGB5 PE=3 SV=1;tr|V9GZ57|V9GZ57_HUMAN Integrin beta (Fr	Color2 [DarkGray]	1	4					30	30	30	44.2	44.2	44.2	88.053	0	323.31	27497000000	82	21326000	19507000	19153000	261520000	154120000	149300000	29.9164	29.9017	29.8971	32.7628	32.2192	32.375
+	1.65847	2.54675	Q9UKE5;G3XAA2;A0A0D9SEY1;B7Z388;E7EN19;Q53TX8;B7Z3V5;G5E948;V9HWH3;H7C360;E7ENQ1;O95819;Q8N4C8;C9J338;A0A0D9SG62;E7EX83;C9J840;I3L2I2;H7C0P6;Q5MD60;Q59FL0;Q7Z4L4;Q9HBM9	Q9UKE5;G3XAA2;A0A0D9SEY1;B7Z388;E7EN19;Q53TX8;B7Z3V5;G5E948;V9HWH3;H7C360;E7ENQ1;O95819;Q8N4C8;C9J338;A0A0D9SG62;E7EX83;C9J840;I3L2I2	TRAF2 and NCK-interacting protein kinase;Mitogen-activated protein kinase kinase kinase kinase 4;Misshapen-like kinase 1	TNIK;MAP4K4;HEL-S-31;MINK1	846	sp|Q9UKE5|TNIK_HUMAN TRAF2 and NCK-interacting protein kinase OS=Homo sapiens GN=TNIK PE=1 SV=1;tr|G3XAA2|G3XAA2_HUMAN Mitogen-activated protein kinase kinase kinase kinase 4 OS=Homo sapiens GN=MAP4K4 PE=1 SV=2;tr|A0A0D9SEY1|A0A0D9SEY1_HUMAN Mitogen-activa	Color2 [DarkGray]	1	4					3	3	3	2.6	2.6	2.6	154.94	0	3.6726	2174600000	6	602490	791700	569570	11114000	10678000	12487000	24.8718	26.6134	27.0341	28.2686	28.9121	28.9789
+	2.80197	2.54157	Q14114;D3DQ39;E9PP15;B3KU40;H0YEV6;H0YEA5;H0YCA4	Q14114;D3DQ39;E9PP15;B3KU40;H0YEV6	Low-density lipoprotein receptor-related protein 8	LRP8	2952	sp|Q14114|LRP8_HUMAN Low-density lipoprotein receptor-related protein 8 OS=Homo sapiens GN=LRP8 PE=1 SV=4;tr|D3DQ39|D3DQ39_HUMAN Low density lipoprotein receptor-related protein 8, apolipoprotein e receptor, isoform CRA_e OS=Homo sapiens GN=LRP8 PE=4 SV=1;	Color2 [DarkGray]	1	4					12	12	12	20.6	20.6	20.6	105.63	0	87.336	4308900000	36	2443500	2305900	1260400	22526000	30196000	22568000	27.4196	27.4513	26.7747	29.5983	30.2452	29.4267
+	3.74872	2.4603	Q12913;A0A087WTK0;A0A087WVC6;Q9NPR5;E9PPH3	Q12913;A0A087WTK0;A0A087WVC6	Receptor-type tyrosine-protein phosphatase eta;Protein-tyrosine-phosphatase	PTPRJ	2903	sp|Q12913|PTPRJ_HUMAN Receptor-type tyrosine-protein phosphatase eta OS=Homo sapiens GN=PTPRJ PE=1 SV=3;tr|A0A087WTK0|A0A087WTK0_HUMAN Receptor-type tyrosine-protein phosphatase eta OS=Homo sapiens GN=PTPRJ PE=1 SV=1;tr|A0A087WVC6|A0A087WVC6_HUMAN Receptor	Color2 [DarkGray]	1	4					24	24	24	21.4	21.4	21.4	145.94	0	94.685	10625000000	68	4336900	5251900	3435900	67023000	43215000	56825000	28.502	28.8286	28.4306	31.2932	31.0268	30.8221
+	2.65477	-2.40986	D3DS96;Q9NRL2;Q59G54;Q05CW0;Q32ND1;B3KND8	D3DS96;Q9NRL2;Q59G54	Bromodomain adjacent to zinc finger domain protein 1A	BAZ1A	1998	tr|D3DS96|D3DS96_HUMAN Bromodomain adjacent to zinc finger domain, 1A, isoform CRA_c OS=Homo sapiens GN=BAZ1A PE=4 SV=1;sp|Q9NRL2|BAZ1A_HUMAN Bromodomain adjacent to zinc finger domain protein 1A OS=Homo sapiens GN=BAZ1A PE=1 SV=2;tr|Q59G54|Q59G54_HUMAN Br	Color2 [DarkGray]	1	4					6	6	6	5.5	5.5	5.5	178.57	0	48.975	677350000	8	1917300	1775600	2039600	883650	1039500	2160800	27.0913	27.0842	27.1786	24.057	24.8424	25.2252
+	3.81894	2.45222	Q96NX8;H3BU86;Q59G13;O14662;B7ZBM4;B7ZBM5;F8W9Z6;B7ZBM8;B4E3U3;E9PND6;H0YEW0	Q96NX8;H3BU86;Q59G13;O14662;B7ZBM4;B7ZBM5;F8W9Z6;B7ZBM8;B4E3U3	Syntaxin-16	STX16;STX16-NPEPL1	2229	tr|Q96NX8|Q96NX8_HUMAN Syntaxin-16 OS=Homo sapiens GN=STX16 PE=1 SV=1;tr|H3BU86|H3BU86_HUMAN STX16-NPEPL1 readthrough (NMD candidate) OS=Homo sapiens GN=STX16-NPEPL1 PE=3 SV=1;tr|Q59G13|Q59G13_HUMAN Syntaxin 16 isoform a variant (Fragment) OS=Homo sapiens	Color2 [DarkGray]	1	4					3	3	3	26.2	26.2	26.2	23.021	0	39.515	1173800000	7	11788000	18343000	16531000	18436000	18158000	14562000	25.0383	24.6404	24.4468	27.1734	27.1888	27.12
+	2.06367	2.4451	Q6PJF5;Q6ZWP8;B7Z8H4	Q6PJF5;Q6ZWP8	Inactive rhomboid protein 2	RHBDF2;FLJ00080	3187	sp|Q6PJF5|RHDF2_HUMAN Inactive rhomboid protein 2 OS=Homo sapiens GN=RHBDF2 PE=1 SV=2;tr|Q6ZWP8|Q6ZWP8_HUMAN Inactive rhomboid protein (Fragment) OS=Homo sapiens GN=FLJ00080 PE=2 SV=1	Color2 [DarkGray]	1	4					6	6	6	9.9	9.9	9.9	96.685	0	20.001	658310000	13	328480	643310	50839	8116700	2978100	3939100	24.3625	25.3064	23.9621	27.6178	26.7432	26.6054
+	2.52411	2.44501	Q16799;Q2NKQ5;Q2L7A7;B7Z4K5;A8MT72;Q6IAX4;A8K3B9	Q16799;Q2NKQ5	Reticulon-1;Reticulon	RTN1	3020	sp|Q16799|RTN1_HUMAN Reticulon-1 OS=Homo sapiens GN=RTN1 PE=1 SV=1;tr|Q2NKQ5|Q2NKQ5_HUMAN Reticulon OS=Homo sapiens GN=RTN1 PE=1 SV=1	Color2 [DarkGray]	1	4					13	13	13	28.7	28.7	28.7	83.617	0	165.08	4206800000	24	6333500	5274900	4428500	29861000	45540000	48788000	27.9408	26.8436	27.1186	29.3916	29.8123	30.0342
+	1.90914	-2.82196	E5KT65;P19388;A0A087WVZ9;A0A0A0MQR7;B4DJ89;A0A087WWX0;A0A087WVN5	E5KT65;P19388;A0A087WVZ9;A0A0A0MQR7;B4DJ89;A0A087WWX0	DNA-directed RNA polymerases I, II, and III subunit RPABC1	POLR2E	2051	tr|E5KT65|E5KT65_HUMAN DNA-directed RNA polymerase subunit RPABC1 OS=Homo sapiens PE=3 SV=1;sp|P19388|RPAB1_HUMAN DNA-directed RNA polymerases I, II, and III subunit RPABC1 OS=Homo sapiens GN=POLR2E PE=1 SV=4;tr|A0A087WVZ9|A0A087WVZ9_HUMAN DNA-directed RNA	Color2 [DarkGray]	1	4					8	8	8	58.6	58.6	58.6	24.551	0	10.327	1458400000	13	23485000	24020000	10671000	10075000	10129000	54203000	27.936	27.6214	27.689	26.1833	24.5463	24.0509
+	1.33022	2.42922	E9PNW4;Q6FHM9;E9PR17;P13987;H0YET2	E9PNW4;Q6FHM9;E9PR17;P13987;H0YET2	CD59 glycoprotein	CD59	2098	tr|E9PNW4|E9PNW4_HUMAN CD59 glycoprotein OS=Homo sapiens GN=CD59 PE=1 SV=1;tr|Q6FHM9|Q6FHM9_HUMAN CD59 antigen, complement regulatory protein, isoform CRA_b OS=Homo sapiens GN=CD59 PE=2 SV=1;tr|E9PR17|E9PR17_HUMAN CD59 glycoprotein OS=Homo sapiens GN=CD59	Color2 [DarkGray]	1	4					4	4	4	29.6	29.6	29.6	11.985	0	5.9918	13295000000	12	69866000	68602000	49401000	1208600000	362840000	899580000	28.606	28.413	28.4794	32.5491	29.6578	30.5791
+	4.77222	2.41828	A5YM53;L7RXH0;P06756;B4DYQ7;H7BZG1	A5YM53;L7RXH0;P06756	Integrin alpha-V;Integrin alpha-V heavy chain;Integrin alpha-V light chain	ITGAV	1170	tr|A5YM53|A5YM53_HUMAN ITGAV protein OS=Homo sapiens GN=ITGAV PE=2 SV=1;tr|L7RXH0|L7RXH0_HUMAN Integrin, alpha V OS=Homo sapiens GN=ITGAV PE=3 SV=1;sp|P06756|ITAV_HUMAN Integrin alpha-V OS=Homo sapiens GN=ITGAV PE=1 SV=2	Color2 [DarkGray]	1	4					50	50	50	49.2	49.2	49.2	116.1	0	323.31	45711000000	164	30008000	28671000	27542000	280320000	196970000	211250000	30.7021	30.8221	30.7691	33.3679	33.0738	33.1064
+	3.98441	2.4023	A0A024R3W6;X5D7M1;Q7LBX6;X5D2Q8;A0A024R412;B7ZL68;O60462;Q7Z3T9;A8K4G9;C9JH98;Q96GU8	A0A024R3W6;X5D7M1;Q7LBX6;X5D2Q8;A0A024R412;B7ZL68;O60462;Q7Z3T9;A8K4G9	Neuropilin-2	NRP2;DKFZp686J1169	202	tr|A0A024R3W6|A0A024R3W6_HUMAN Neuropilin OS=Homo sapiens GN=NRP2 PE=1 SV=1;tr|X5D7M1|X5D7M1_HUMAN Neuropilin 2 isoform B (Fragment) OS=Homo sapiens GN=NRP2 PE=2 SV=1;tr|Q7LBX6|Q7LBX6_HUMAN Neuropilin OS=Homo sapiens GN=NRP2 PE=1 SV=1;tr|X5D2Q8|X5D2Q8_HUMA	Color2 [DarkGray]	1	4					26	26	26	37.3	37.3	37.3	102.21	0	323.31	10105000000	67	5338800	5345300	4050800	77225000	51604000	66947000	28.3862	28.5171	28.7808	31.0436	30.7571	31.0904
+	2.38801	2.39115	Q59F17;Q541P7;P54760;Q96L35;B4DVT5	Q59F17;Q541P7;P54760;Q96L35	Receptor protein-tyrosine kinase;Ephrin type-B receptor 4	EPHB4	2752	tr|Q59F17|Q59F17_HUMAN Receptor protein-tyrosine kinase (Fragment) OS=Homo sapiens PE=2 SV=1;tr|Q541P7|Q541P7_HUMAN EPH receptor B4, isoform CRA_a OS=Homo sapiens GN=EPHB4 PE=3 SV=1;sp|P54760|EPHB4_HUMAN Ephrin type-B receptor 4 OS=Homo sapiens GN=EPHB4 PE	Color2 [DarkGray]	1	4					15	13	11	22.4	20.5	17.8	107.91	0	78.584	1453800000	20	1059000	589370	311840	9311300	6404300	9245700	26.0115	26.0682	25.2091	28.2923	27.5898	28.5802
+	2.30404	-1.92189	F8VXI9;Q14161;F8W822;B4E2E7;Q6FI58;B5BU58;B4E027;R4GNG3;F8WAK2	F8VXI9;Q14161;F8W822;B4E2E7;Q6FI58;B5BU58;B4E027;R4GNG3;F8WAK2	ARF GTPase-activating protein GIT2	GIT2	2143	tr|F8VXI9|F8VXI9_HUMAN ARF GTPase-activating protein GIT2 OS=Homo sapiens GN=GIT2 PE=1 SV=1;sp|Q14161|GIT2_HUMAN ARF GTPase-activating protein GIT2 OS=Homo sapiens GN=GIT2 PE=1 SV=2;tr|F8W822|F8W822_HUMAN ARF GTPase-activating protein GIT2 OS=Homo sapiens	Color2 [DarkGray]	1	4					3	3	2	5.2	5.2	4	78.866	0	5.1241	395500000	9	2600800	2713000	1881500	1658200	967810	2936700	26.4245	26.262	26.0747	23.9555	24.0559	24.9842
+	4.43038	-5.52223	G3V1N2;P69905;A0A1S5UZ39;A0A1K0GXZ1;D1MGQ2;I1VZV6;A0A0K2BMD8;Q86YQ1;V9H1D9;Q9NQT3;Q6J1Z9;Q86YL2;Q86YQ4;P78461;U6A493;Q86YQ5;Q7Z7B4;U6A3P2	G3V1N2;P69905;A0A1S5UZ39;A0A1K0GXZ1;D1MGQ2;I1VZV6;A0A0K2BMD8	Hemoglobin subunit alpha	HBA2;HBA1	2166	tr|G3V1N2|G3V1N2_HUMAN HCG1745306, isoform CRA_a OS=Homo sapiens GN=HBA2 PE=1 SV=1;sp|P69905|HBA_HUMAN Hemoglobin subunit alpha OS=Homo sapiens GN=HBA1 PE=1 SV=2;tr|A0A1S5UZ39|A0A1S5UZ39_HUMAN Hemoglobin subunit alpha OS=Homo sapiens GN=HBA2 PE=2 SV=1;tr|A	Color2 [DarkGray]	1	4					5	2	2	41.8	18.2	18.2	11.948	0.00067866	2.4305	10209000000	7	247110000	165750000	181250000	409010000	273390000	425050000	30.7034	29.8569	30.12	24.8759	24.7595	24.4783
+	2.27592	2.39071	A0A024R5C4;B7Z4M1;Q7RTN4;F5H891;F5GWG7;F5H617;B7Z361	A0A024R5C4;B7Z4M1	Reticulon	RTN3	272	tr|A0A024R5C4|A0A024R5C4_HUMAN Reticulon OS=Homo sapiens GN=RTN3 PE=4 SV=1;tr|B7Z4M1|B7Z4M1_HUMAN Reticulon OS=Homo sapiens GN=RTN3 PE=1 SV=1	Color2 [DarkGray]	1	4					3	3	1	27.5	27.5	6.4	25.609	0	51.963	541100000	7	2516500	9620100	9260900	32732000	18087000	17967000	24.4811	24.347	23.5034	27.1125	26.2575	26.1336
+	4.32724	2.38925	B7Z7Y3;Q96PD2;Q14089;C9JIW6	B7Z7Y3;Q96PD2	Discoidin, CUB and LCCL domain-containing protein 2	DCBLD2	1861	tr|B7Z7Y3|B7Z7Y3_HUMAN cDNA FLJ61618, highly similar to Discoidin, CUB and LCCL domain-containing protein 2 OS=Homo sapiens PE=2 SV=1;sp|Q96PD2|DCBD2_HUMAN Discoidin, CUB and LCCL domain-containing protein 2 OS=Homo sapiens GN=DCBLD2 PE=1 SV=1	Color2 [DarkGray]	1	4					13	13	13	31.7	31.7	31.7	73.743	0	72.903	6124900000	30	7068300	7339300	5228200	57105000	61353000	59485000	27.9096	27.8359	27.9456	30.1822	30.5311	30.1455
+	3.72726	2.38674	M4QHP2;Q92508;Q96HU3;E7EUT2;H0YB49;H3BSF6	M4QHP2;Q92508	Piezo-type mechanosensitive ion channel component;Piezo-type mechanosensitive ion channel component 1	PIEZO1	2331	tr|M4QHP2|M4QHP2_HUMAN Piezo-type mechanosensitive ion channel component OS=Homo sapiens GN=PIEZO1 PE=2 SV=1;sp|Q92508|PIEZ1_HUMAN Piezo-type mechanosensitive ion channel component 1 OS=Homo sapiens GN=PIEZO1 PE=1 SV=4	Color2 [DarkGray]	1	4					12	12	12	6.8	6.8	6.8	286.64	0	77.542	3379400000	32	1593500	1739300	1381700	12332000	7385000	10052000	27.3103	26.9207	26.9164	29.6458	29.2165	29.4453
+	2.75769	-2.08951	H7C269;Q8NDV7;H3BRT3;B3KSX2;A0A1B0GU24;Q9HCJ0	H7C269;Q8NDV7;H3BRT3	Trinucleotide repeat-containing gene 6A protein	TNRC6A	2238	tr|H7C269|H7C269_HUMAN Trinucleotide repeat-containing gene 6A protein (Fragment) OS=Homo sapiens GN=TNRC6A PE=1 SV=1;sp|Q8NDV7|TNR6A_HUMAN Trinucleotide repeat-containing gene 6A protein OS=Homo sapiens GN=TNRC6A PE=1 SV=2;tr|H3BRT3|H3BRT3_HUMAN Trinucleo	Color2 [DarkGray]	1	4					4	4	4	6.4	6.4	6.4	98.629	0.00035663	2.9711	208460000	6	2097600	1115700	882130	0	642160	0	26.0487	25.9089	25.8309	23.3111	24.2268	23.9821
+	3.1705	-3.84503	I4AY87;P14174	I4AY87;P14174	Macrophage migration inhibitory factor	MIF	2257	tr|I4AY87|I4AY87_HUMAN Macrophage migration inhibitory factor (Fragment) OS=Homo sapiens GN=MIF PE=1 SV=1;sp|P14174|MIF_HUMAN Macrophage migration inhibitory factor OS=Homo sapiens GN=MIF PE=1 SV=4	Color2 [DarkGray]	1	4					2	2	2	17.4	17.4	17.4	12.476	0	5.2462	1713300000	14	72573000	116240000	78394000	21655000	25814000	27981000	28.7877	29.245	28.226	25.4144	24.8411	24.468
+	1.03827	-3.54476	Q8IWR8;J3QR09;J3KTE4;Q53G49;P84098;J3QL15	Q8IWR8;J3QR09;J3KTE4;Q53G49;P84098	Ribosomal protein L19;60S ribosomal protein L19	RPL19	2274	tr|Q8IWR8|Q8IWR8_HUMAN Ribosomal protein L19 (Fragment) OS=Homo sapiens PE=2 SV=1;tr|J3QR09|J3QR09_HUMAN Ribosomal protein L19 OS=Homo sapiens GN=RPL19 PE=1 SV=1;tr|J3KTE4|J3KTE4_HUMAN Ribosomal protein L19 OS=Homo sapiens GN=RPL19 PE=1 SV=1;tr|Q53G49|Q53G	Color2 [DarkGray]	1	4					6	6	6	26	26	26	20.819	0	57.404	3196400000	18	264540000	152690000	157520000	2314300	42952000	19266000	29.8796	29.6462	29.6893	23.6001	29.1194	25.8614
+	4.07756	-3.81671	J3KTL2;Q07955;Q59FA2;A8K1L8;J3KSR8;B7Z570;J3QQV5;J3KSW7	J3KTL2;Q07955;Q59FA2;A8K1L8;J3KSR8;B7Z570	Serine/arginine-rich splicing factor 1	SRSF1	2275	tr|J3KTL2|J3KTL2_HUMAN Serine/arginine-rich-splicing factor 1 OS=Homo sapiens GN=SRSF1 PE=1 SV=1;sp|Q07955|SRSF1_HUMAN Serine/arginine-rich splicing factor 1 OS=Homo sapiens GN=SRSF1 PE=1 SV=2;tr|Q59FA2|Q59FA2_HUMAN Splicing factor, arginine/serine-rich 1	Color2 [DarkGray]	1	4					7	7	7	30.8	30.8	30.8	28.329	0	8.8565	1315800000	16	27372000	26465000	27518000	532190	5036000	7060600	28.3818	28.5913	28.8965	24.8424	24.4766	25.1004
	1.04656	2.38586	Q9BXB1;Q59ER8;E9PK51	Q9BXB1;Q59ER8	Leucine-rich repeat-containing G-protein coupled receptor 4	LGR4	3085	sp|Q9BXB1|LGR4_HUMAN Leucine-rich repeat-containing G-protein coupled receptor 4 OS=Homo sapiens GN=LGR4 PE=1 SV=2;tr|Q59ER8|Q59ER8_HUMAN Leucine-rich repeat-containing G protein-coupled receptor 4 variant (Fragment) OS=Homo sapiens PE=2 SV=1	Color2 [DarkGray]	1	4					6	6	6	11.1	11.1	11.1	104.47	0	60.863	1384200000	12	2442500	1134200	458830	16278000	13322000	19605000	26.5357	26.823	23.4909	27.8984	28.2076	27.9011
+	3.54536	-3.42096	K7EJT5;K7EP65;K7EKS7;K7ELC4;K7EMH1;K7ERI7;Q7Z4W8;P35268	K7EJT5;K7EP65;K7EKS7;K7ELC4;K7EMH1;K7ERI7;Q7Z4W8;P35268	60S ribosomal protein L22	RPL22	2294	tr|K7EJT5|K7EJT5_HUMAN 60S ribosomal protein L22 (Fragment) OS=Homo sapiens GN=RPL22 PE=1 SV=1;tr|K7EP65|K7EP65_HUMAN 60S ribosomal protein L22 (Fragment) OS=Homo sapiens GN=RPL22 PE=1 SV=1;tr|K7EKS7|K7EKS7_HUMAN 60S ribosomal protein L22 OS=Homo sapiens G	Color2 [DarkGray]	1	4					2	2	2	51.1	51.1	51.1	5.0827	0	3.6616	971560000	7	76328000	83147000	90942000	24887000	33134000	15415000	27.9771	28.0825	28.3748	24.6684	25.2019	24.3012
+	4.08268	2.38249	Q68DN3	Q68DN3		DKFZp781F1414	3150	tr|Q68DN3|Q68DN3_HUMAN Neuropilin OS=Homo sapiens GN=DKFZp781F1414 PE=2 SV=1	Color2 [DarkGray]	1	4					42	42	0	60.6	60.6	0	103.08	0	323.31	167780000000	220	162330000	161380000	129250000	1446500000	989200000	1203600000	32.7357	32.6264	32.6063	35.3042	34.8269	34.9848
+	3.41102	2.37585	A0A096LNX8;Q96GP6	A0A096LNX8;Q96GP6	Scavenger receptor class F member 2	SCARF2	732	tr|A0A096LNX8|A0A096LNX8_HUMAN Scavenger receptor class F member 2 OS=Homo sapiens GN=SCARF2 PE=1 SV=1;sp|Q96GP6|SREC2_HUMAN Scavenger receptor class F member 2 OS=Homo sapiens GN=SCARF2 PE=1 SV=4	Color2 [DarkGray]	1	4					9	9	9	15.3	15.3	15.3	92.383	0	52.799	1800000000	25	1579300	1351800	658870	23752000	10490000	13597000	26.1371	25.9724	26.1312	28.7732	28.5338	28.0613
+	2.33473	2.33853	A0A0A0MTC7;A0A0A0MQS9;Q5D044;H0UI49;Q16363;B7Z938;H0Y351;H0YAQ5;Q05CF9;E5RFQ2	A0A0A0MTC7;A0A0A0MQS9;Q5D044;H0UI49;Q16363;B7Z938	Laminin subunit alpha-4	LAMA4	740	tr|A0A0A0MTC7|A0A0A0MTC7_HUMAN Laminin subunit alpha-4 OS=Homo sapiens GN=LAMA4 PE=1 SV=1;tr|A0A0A0MQS9|A0A0A0MQS9_HUMAN Laminin subunit alpha-4 OS=Homo sapiens GN=LAMA4 PE=1 SV=1;tr|Q5D044|Q5D044_HUMAN LAMA4 protein OS=Homo sapiens GN=LAMA4 PE=2 SV=1;tr|H	Color2 [DarkGray]	1	4					6	6	6	5.6	5.6	5.6	201.82	0	5.3895	441410000	9	0	67322	0	2539500	1071200	1226600	25.0662	23.9648	23.839	26.8757	26.5078	26.5021
+	2.9979	2.33842	Q5PY49;E7ET40;A0A024QZM9;P00749;B2R7F2;B4DNJ4;Q96SE8;Q59GZ8;S4R3G7	Q5PY49;E7ET40;A0A024QZM9;P00749;B2R7F2;B4DNJ4	Urokinase-type plasminogen activator;Urokinase-type plasminogen activator long chain A;Urokinase-type plasminogen activator short chain A;Urokinase-type plasminogen activator chain B	PLAU	34	tr|Q5PY49|Q5PY49_HUMAN Urokinase plasminogen activator (Fragment) OS=Homo sapiens PE=2 SV=1;tr|E7ET40|E7ET40_HUMAN Urokinase-type plasminogen activator OS=Homo sapiens GN=PLAU PE=1 SV=1;tr|A0A024QZM9|A0A024QZM9_HUMAN Plasminogen activator, urokinase, isofo	Color2 [DarkGray]	1	4					14	14	14	44	44	44	46.367	0	101.59	7790400000	34	8851100	9792900	8149900	141830000	63424000	92549000	28.0736	28.178	28.3851	31.0626	30.2833	30.3061
+	1.22727	2.32663	H3BN98;H3BPJ2;I3L246;B7Z6R9;A0A024QYV7;Q15041;H3BV27;H3BT37;I3L303;A8K522	H3BN98;H3BPJ2;I3L246;B7Z6R9;A0A024QYV7;Q15041	ADP-ribosylation factor-like protein 6-interacting protein 1	ARL6IP1;RPS15A;hCG_1994130	2220	tr|H3BN98|H3BN98_HUMAN Uncharacterized protein (Fragment) OS=Homo sapiens PE=4 SV=2;tr|H3BPJ2|H3BPJ2_HUMAN ADP-ribosylation factor-like protein 6-interacting protein 1 (Fragment) OS=Homo sapiens GN=ARL6IP1 PE=4 SV=2;tr|I3L246|I3L246_HUMAN 40S ribosomal pro	Color2 [DarkGray]	1	4					4	2	2	17.3	7.6	7.6	27.168	0	4.2343	1887000000	6	58776000	50989000	2608700	32672000	20430000	44191000	27.0877	24.2189	26.3981	27.805	28.4886	28.391
+	2.93514	2.3054	D7RF68;Q6RW13;A8K1X7	D7RF68;Q6RW13	Type-1 angiotensin II receptor-associated protein	AGTRAP	2039	tr|D7RF68|D7RF68_HUMAN AGTRAP-BRAF fusion protein OS=Homo sapiens PE=2 SV=1;sp|Q6RW13|ATRAP_HUMAN Type-1 angiotensin II receptor-associated protein OS=Homo sapiens GN=AGTRAP PE=1 SV=1	Color2 [DarkGray]	1	4					4	2	2	10.1	6.5	6.5	66.205	0	54.414	484170000	8	0	0	0	7508600	3629900	4480100	24.4009	24.5793	24.339	27.2611	26.3556	26.6186
+	3.60713	-3.00101	O75323;H7C333;C9J7B1;C9K068;F8WBI5	O75323;H7C333	Protein NipSnap homolog 2	GBAS	2420	sp|O75323|NIPS2_HUMAN Protein NipSnap homolog 2 OS=Homo sapiens GN=NIPSNAP2 PE=1 SV=1;tr|H7C333|H7C333_HUMAN Nipsnap homolog 2 (Fragment) OS=Homo sapiens GN=NIPSNAP2 PE=1 SV=1	Color2 [DarkGray]	1	4					10	10	9	38.1	38.1	35.3	33.742	0	13.387	3407700000	19	82064000	66713000	49522000	6459900	2396000	5824400	30.2324	29.8063	29.8738	26.6694	27.3588	26.8812
+	2.35498	2.27833	Q5SZR4;B3KPI5;B4DZR8;F6TB26;Q9Y2W6;B4DJ68;E9PKN8;B7ZAG4;E9PQX4	Q5SZR4;B3KPI5;B4DZR8;F6TB26;Q9Y2W6;B4DJ68	Tudor and KH domain-containing protein	TDRKH	1537	tr|Q5SZR4|Q5SZR4_HUMAN Tudor and KH domain containing, isoform CRA_a OS=Homo sapiens GN=TDRKH PE=1 SV=1;tr|B3KPI5|B3KPI5_HUMAN cDNA FLJ31840 fis, clone NT2RP7000109, highly similar to Tudor and KH domain-containing protein OS=Homo sapiens PE=2 SV=1;tr|B4DZ	Color2 [DarkGray]	1	4					6	6	6	15.6	15.6	15.6	61.52	0	26.376	366180000	10	0	0	0	3983300	3532600	7741400	23.6763	23.8676	24.7432	26.0586	26.2749	26.7886
+	3.31258	2.26126	Q86VS8;H0YDM4;H0YE69;Q2VJ45	Q86VS8	Protein Hook homolog 3	HOOK3	3261	sp|Q86VS8|HOOK3_HUMAN Protein Hook homolog 3 OS=Homo sapiens GN=HOOK3 PE=1 SV=2	Color2 [DarkGray]	1	4					8	8	8	12.4	12.4	12.4	83.125	0	16.08	1600200000	17	1631400	1598300	1430600	13577000	8964300	18519000	26.3028	25.764	26.0869	28.3724	28.0252	28.5399
+	1.72137	2.25222	Q9NX34	Q9NX34			3586	tr|Q9NX34|Q9NX34_HUMAN cDNA FLJ20465 fis, clone KAT06236 OS=Homo sapiens PE=2 SV=1	Color2 [DarkGray]	1	4					4	1	1	20.7	11.2	11.2	19.372	0	13.905	777860000	3	0	0	0	33546000	51012000	71013000	24.2319	25.3892	25.9458	26.9548	27.3554	28.0134
+	1.62651	2.23035	E9PEH6;B4DP78;C9JR67;A0A0S2Z4P5;B7Z2R4;O43556	E9PEH6;B4DP78;C9JR67;A0A0S2Z4P5;B7Z2R4;O43556	Epsilon-sarcoglycan	SGCE	920	tr|E9PEH6|E9PEH6_HUMAN Epsilon-sarcoglycan OS=Homo sapiens GN=SGCE PE=1 SV=1;tr|B4DP78|B4DP78_HUMAN cDNA FLJ52341, highly similar to Homo sapiens sarcoglycan, epsilon (SGCE), mRNA OS=Homo sapiens PE=2 SV=1;tr|C9JR67|C9JR67_HUMAN Epsilon-sarcoglycan OS=Homo	Color2 [DarkGray]	1	4					4	4	4	13.6	13.6	13.6	45.068	0	14.252	1132500000	10	3273800	3931200	1827600	22776000	15353000	23619000	25.8842	26.344	24.3441	27.8286	27.4388	27.996
+	3.89229	2.23028	P10586;Q5W9G3;Q308M3;A2A437;G1UI20	P10586;Q5W9G3	Receptor-type tyrosine-protein phosphatase F	PTPRF;LAR	2531	sp|P10586|PTPRF_HUMAN Receptor-type tyrosine-protein phosphatase F OS=Homo sapiens GN=PTPRF PE=1 SV=2;tr|Q5W9G3|Q5W9G3_HUMAN LAR splice variant 1 (Fragment) OS=Homo sapiens GN=LAR PE=2 SV=1	Color2 [DarkGray]	1	4					64	64	5	51.1	51.1	4.4	212.88	0	323.31	36873000000	197	9532500	13379000	9923900	127380000	86943000	117930000	30.3885	30.679	30.6787	32.9902	32.5884	32.8585
+	2.8578	2.22606	Q03405;M0R1I2;M0QYR6;Q9UPI5;M0R0H5;M0R0Y4;M0R2E9;M0QX27;M0QYS6;M0R383	Q03405;M0R1I2;M0QYR6;Q9UPI5;M0R0H5;M0R0Y4;M0R2E9	Urokinase plasminogen activator surface receptor	PLAUR	2866	sp|Q03405|UPAR_HUMAN Urokinase plasminogen activator surface receptor OS=Homo sapiens GN=PLAUR PE=1 SV=1;tr|M0R1I2|M0R1I2_HUMAN Urokinase plasminogen activator surface receptor OS=Homo sapiens GN=PLAUR PE=1 SV=1;tr|M0QYR6|M0QYR6_HUMAN Urokinase plasminogen	Color2 [DarkGray]	1	4					8	8	8	36.7	36.7	36.7	36.978	0	123.66	2872100000	23	5709200	5317800	3821100	77629000	35486000	40983000	27.0262	26.8894	26.7121	29.6351	28.8452	28.8256
	1.15322	2.22562	B4E324;X6R5C5;Q59EV6;X6R8A1;P10619;Q5JZH0	B4E324;X6R5C5;Q59EV6;X6R8A1;P10619	Carboxypeptidase;Lysosomal protective protein;Lysosomal protective protein 32 kDa chain;Lysosomal protective protein 20 kDa chain	CTSA;PPGB	1799	tr|B4E324|B4E324_HUMAN cDNA FLJ60397, highly similar to Lysosomal protective protein (EC 3.4.16.5) OS=Homo sapiens PE=2 SV=1;tr|X6R5C5|X6R5C5_HUMAN Carboxypeptidase OS=Homo sapiens GN=CTSA PE=1 SV=1;tr|Q59EV6|Q59EV6_HUMAN Carboxypeptidase (Fragment) OS=Hom	Color2 [DarkGray]	1	4					4	4	4	13.3	13.3	13.3	54.269	0	32.128	1288700000	14	5275100	1757700	3119900	18312000	14661000	18243000	26.5296	23.8279	26.5693	27.8219	27.8777	27.9041
+	1.28022	-3.11714	Q71UI9;P0C0S5;C9J0D1;C9J386	Q71UI9;P0C0S5;C9J0D1;C9J386	Histone H2A.V;Histone H2A.Z;Histone H2A	H2AFV;H2AFZ	2526	sp|Q71UI9|H2AV_HUMAN Histone H2A.V OS=Homo sapiens GN=H2AFV PE=1 SV=3;sp|P0C0S5|H2AZ_HUMAN Histone H2A.Z OS=Homo sapiens GN=H2AFZ PE=1 SV=2;tr|C9J0D1|C9J0D1_HUMAN Histone H2A OS=Homo sapiens GN=H2AFV PE=1 SV=1;tr|C9J386|C9J386_HUMAN Histone H2A OS=Homo sap	Color2 [DarkGray]	1	4					5	3	3	31.2	24.2	24.2	13.509	0	11.52	3320100000	13	101470000	126660000	247530000	49804000	35845000	102700000	29.2703	29.2841	30.5256	27.1505	24.5156	28.0624
+	4.44092	2.22524	P30533;B2R6S9;A8K8F6	P30533;B2R6S9;A8K8F6	Alpha-2-macroglobulin receptor-associated protein	LRPAP1	1412	sp|P30533|AMRP_HUMAN Alpha-2-macroglobulin receptor-associated protein OS=Homo sapiens GN=LRPAP1 PE=1 SV=1;tr|B2R6S9|B2R6S9_HUMAN cDNA, FLJ93097, highly similar to Homo sapiens low density lipoprotein receptor-related protein associated protein 1 (LRPAP1),	Color2 [DarkGray]	1	4					14	14	14	37.3	37.3	37.3	41.465	0	51.981	9827200000	35	14208000	10176000	12550000	180880000	119510000	154040000	28.7315	28.6913	28.625	31.1039	30.8809	30.7386
+	3.69734	-1.88489	P10606;Q6FHJ9;Q6FHM4	P10606;Q6FHJ9;Q6FHM4	Cytochrome c oxidase subunit 5B, mitochondrial	COX5B	2532	sp|P10606|COX5B_HUMAN Cytochrome c oxidase subunit 5B, mitochondrial OS=Homo sapiens GN=COX5B PE=1 SV=2;tr|Q6FHJ9|Q6FHJ9_HUMAN COX5B protein (Fragment) OS=Homo sapiens GN=COX5B PE=2 SV=1;tr|Q6FHM4|Q6FHM4_HUMAN COX5B protein OS=Homo sapiens GN=COX5B PE=2 SV	Color2 [DarkGray]	1	4					5	5	5	41.1	41.1	41.1	13.696	0	5.5103	1873500000	16	64377000	54509000	58981000	19525000	22912000	13882000	28.6675	28.9421	29.0342	27.1006	27.0796	26.8089
+	3.74337	2.22471	Q8NB49;H7C113	Q8NB49	Phospholipid-transporting ATPase IG	ATP11C	3317	sp|Q8NB49|AT11C_HUMAN Phospholipid-transporting ATPase IG OS=Homo sapiens GN=ATP11C PE=1 SV=3	Color2 [DarkGray]	1	4					15	15	2	18.7	18.7	3.3	129.48	0	276.58	3822500000	29	2650500	3325100	2509300	25598000	21444000	25802000	27.1351	27.4842	27.4323	29.8265	29.4607	29.4385
+	1.69493	2.22401	Q13884;E5RIX7	Q13884	Beta-1-syntrophin	SNTB1	2946	sp|Q13884|SNTB1_HUMAN Beta-1-syntrophin OS=Homo sapiens GN=SNTB1 PE=1 SV=3	Color2 [DarkGray]	1	4					10	10	10	28.4	28.4	28.4	58.06	0	35.956	1499300000	16	950660	818380	1122600	14914000	14856000	15702000	26.6065	24.8099	26.4039	28.3966	28.2807	27.8151
+	2.54849	2.22366	G9FP35;A0A024R240;P50148;B1AM21	G9FP35;A0A024R240;P50148;B1AM21	Guanine nucleotide-binding protein G(q) subunit alpha	GNAQ	136	tr|G9FP35|G9FP35_HUMAN Guanine nucleotide binding protein OS=Homo sapiens GN=GNAQ PE=2 SV=1;tr|A0A024R240|A0A024R240_HUMAN Guanine nucleotide binding protein (G protein), q polypeptide, isoform CRA_c OS=Homo sapiens GN=GNAQ PE=4 SV=1;sp|P50148|GNAQ_HUMAN G	Color2 [DarkGray]	1	4					6	4	4	22.6	17	17	42.111	0	10.147	475410000	10	1171300	0	0	9933000	9778700	4138700	23.8938	24.5487	25.0614	26.674	26.6998	26.8012
+	3.70828	2.21792	A0A024RC61;Q59E93;P15144;B4DV63;B4DPH5;B4DP01;H0YKT6;H0YMC1;H0YLZ8;Q71E46	A0A024RC61;Q59E93;P15144;B4DV63;B4DPH5;B4DP01	Aminopeptidase N	ANPEP	546	tr|A0A024RC61|A0A024RC61_HUMAN Aminopeptidase OS=Homo sapiens GN=ANPEP PE=3 SV=1;tr|Q59E93|Q59E93_HUMAN Aminopeptidase (Fragment) OS=Homo sapiens PE=2 SV=1;sp|P15144|AMPN_HUMAN Aminopeptidase N OS=Homo sapiens GN=ANPEP PE=1 SV=4;tr|B4DV63|B4DV63_HUMAN cDNA	Color2 [DarkGray]	1	4					37	37	18	36.6	36.6	17.8	109.54	0	205.4	29832000000	131	22975000	21248000	19642000	264720000	167130000	167220000	30.1645	30.2519	30.3806	32.7357	32.5201	32.1949
+	4.73049	2.21267	P17301	P17301	Integrin alpha-2	ITGA2	2573	sp|P17301|ITA2_HUMAN Integrin alpha-2 OS=Homo sapiens GN=ITGA2 PE=1 SV=1	Color2 [DarkGray]	1	4					41	41	9	43.7	43.7	9	129.29	0	323.31	120190000000	208	177310000	183450000	133290000	800580000	660310000	715900000	32.3177	32.3682	32.4117	34.7562	34.5013	34.4782
+	3.96389	2.212	Q9UEL4;Q5U0H8;A8K5D4;O95297	Q9UEL4;Q5U0H8;A8K5D4;O95297	Myelin protein zero-like protein 1	MPZL1	1267	tr|Q9UEL4|Q9UEL4_HUMAN Putative uncharacterized protein (Fragment) OS=Homo sapiens PE=2 SV=1;tr|Q5U0H8|Q5U0H8_HUMAN Myelin protein zero-like 1 OS=Homo sapiens PE=2 SV=1;tr|A8K5D4|A8K5D4_HUMAN Myelin protein zero-like 1, isoform CRA_b OS=Homo sapiens GN=MPZ	Color2 [DarkGray]	1	4					7	7	5	35.8	35.8	26.3	26.551	0	48.391	7051300000	24	17670000	34299000	26610000	285400000	168830000	250670000	28.2217	28.2602	28.2227	30.5853	30.1574	30.5979
+	2.34952	2.21007	Q9BT22;K7EID2;K7EQK1;K7EPU3	Q9BT22;K7EID2	Chitobiosyldiphosphodolichol beta-mannosyltransferase	ALG1	3458	sp|Q9BT22|ALG1_HUMAN Chitobiosyldiphosphodolichol beta-mannosyltransferase OS=Homo sapiens GN=ALG1 PE=1 SV=2;tr|K7EID2|K7EID2_HUMAN Chitobiosyldiphosphodolichol beta-mannosyltransferase (Fragment) OS=Homo sapiens GN=ALG1 PE=1 SV=8	Color2 [DarkGray]	1	4					3	3	3	7.3	7.3	7.3	52.518	0	3.9247	542090000	8	2323600	2366100	1967800	5791400	6479300	6885500	24.808	24.6043	23.6009	26.3861	26.6794	26.5779
+	3.72746	2.19976	P08473;B7ZKY6;C9JR96;C9J9X7;C9IYX7;C9JDZ3;L7Z660;L7ZC27	P08473;B7ZKY6	Neprilysin	MME	2513	sp|P08473|NEP_HUMAN Neprilysin OS=Homo sapiens GN=MME PE=1 SV=2;tr|B7ZKY6|B7ZKY6_HUMAN Membrane metallo-endopeptidase OS=Homo sapiens GN=MME PE=2 SV=1	Color2 [DarkGray]	1	4					16	16	16	27.7	27.7	27.7	85.513	0	138.36	6695700000	47	6263000	7684500	3211300	54196000	34399000	61639000	27.9133	28.288	28.1955	30.2384	30.184	30.5737
+	2.2739	2.18697	A0A1W2PPB5;A8K8R5;Q13873	A0A1W2PPB5;A8K8R5;Q13873	Receptor protein serine/threonine kinase;Bone morphogenetic protein receptor type-2	BMPR2	1081	tr|A0A1W2PPB5|A0A1W2PPB5_HUMAN Bone morphogenetic protein receptor type-2 OS=Homo sapiens GN=BMPR2 PE=4 SV=1;tr|A8K8R5|A8K8R5_HUMAN Receptor protein serine/threonine kinase OS=Homo sapiens PE=2 SV=1;sp|Q13873|BMPR2_HUMAN Bone morphogenetic protein receptor	Color2 [DarkGray]	1	4					3	3	3	7.3	7.3	7.3	57.042	0	5.8441	867190000	7	3484800	3458800	770860	11847000	3625100	10167000	25.7442	25.5493	24.5165	27.5566	27.2302	27.5841
+	4.28427	2.18503	Q86WJ2;Q5TG12;E9PGC5;Q15262;Q68DT8;B4DHC3;Q59EZ1;H0YDP9;H0Y6P5;H0Y6V4;A0A0G2JQF6;E9PRW2	Q86WJ2;Q5TG12;E9PGC5;Q15262;Q68DT8;B4DHC3;Q59EZ1	Protein-tyrosine-phosphatase;Receptor-type tyrosine-protein phosphatase kappa	PTPRK;DKFZp686C2268	3265	tr|Q86WJ2|Q86WJ2_HUMAN Mutant receptor type protein tyrosine phosphatase K OS=Homo sapiens GN=PTPRK PE=2 SV=1;tr|Q5TG12|Q5TG12_HUMAN Receptor-type tyrosine-protein phosphatase kappa OS=Homo sapiens GN=PTPRK PE=1 SV=1;tr|E9PGC5|E9PGC5_HUMAN Receptor-type ty	Color2 [DarkGray]	1	4					33	33	33	34	34	34	162.27	0	236.66	15141000000	104	9245200	8354900	5612700	79483000	60621000	77013000	29.2967	29.2405	29.0723	31.5839	31.3054	31.2754
+	1.62765	2.17501	Q9UFM8;Q9Y639;Q9Y499;H3BQ94;H3BU51;B7Z960	Q9UFM8;Q9Y639;Q9Y499	Neuroplastin	DKFZp566H1924;NPTN	3623	tr|Q9UFM8|Q9UFM8_HUMAN Neuroplastin (Fragment) OS=Homo sapiens GN=DKFZp566H1924 PE=1 SV=2;sp|Q9Y639|NPTN_HUMAN Neuroplastin OS=Homo sapiens GN=NPTN PE=1 SV=2;tr|Q9Y499|Q9Y499_HUMAN Homo sapiens clone 23742 (Fragment) OS=Homo sapiens PE=2 SV=1	Color2 [DarkGray]	1	4					4	4	4	17.2	17.2	17.2	34.815	0	8.6493	688930000	7	1029800	1075800	702250	20673000	7972200	9072200	24.7366	24.3916	25.2337	28.0742	26.2932	26.5194
+	4.20514	-2.07349	P38159;H0Y6E7;H3BT71;B4E352;H3BR27;B3KRG5;H3BUY5;H3BNC1;A8K8A6;O75526;Q8N7X1	P38159;H0Y6E7;H3BT71;B4E352	RNA-binding motif protein, X chromosome;RNA-binding motif protein, X chromosome, N-terminally processed	RBMX	2666	sp|P38159|RBMX_HUMAN RNA-binding motif protein, X chromosome OS=Homo sapiens GN=RBMX PE=1 SV=3;tr|H0Y6E7|H0Y6E7_HUMAN RNA-binding motif protein, X chromosome (Fragment) OS=Homo sapiens GN=RBMX PE=1 SV=2;tr|H3BT71|H3BT71_HUMAN RNA-binding motif protein, X c	Color2 [DarkGray]	1	4					9	9	4	24.8	24.8	9.5	42.331	0	30.728	4928300000	30	54192000	55984000	48412000	12770000	12976000	12799000	30.2959	30.4563	30.1486	28.1242	28.3803	28.1759
+	4.46532	2.16298	Q5VVF5;P98155;Q8NAN7;Q59HD7;B3KTK6;A8K0G2;Q5VVF8	Q5VVF5;P98155;Q8NAN7;Q59HD7	Very low-density lipoprotein receptor	VLDLR	2848	tr|Q5VVF5|Q5VVF5_HUMAN Very low density lipoprotein receptor OS=Homo sapiens GN=VLDLR PE=2 SV=1;sp|P98155|VLDLR_HUMAN Very low-density lipoprotein receptor OS=Homo sapiens GN=VLDLR PE=1 SV=1;tr|Q8NAN7|Q8NAN7_HUMAN cDNA FLJ35062 fis, clone OCBBF2019195, hig	Color2 [DarkGray]	1	4					15	15	15	21.3	21.3	21.3	93.382	0	164.49	2890700000	30	2145500	1847200	2039100	24620000	18428000	15158000	27.062	26.9178	27.0083	29.3537	29.0546	29.0686
+	3.49976	-1.8062	P48047;Q53HH2;H7C0C1;H7C086;H7C068	P48047;Q53HH2;H7C0C1	ATP synthase subunit O, mitochondrial	ATP5O	2700	sp|P48047|ATPO_HUMAN ATP synthase subunit O, mitochondrial OS=Homo sapiens GN=ATP5O PE=1 SV=1;tr|Q53HH2|Q53HH2_HUMAN Mitochondrial ATP synthase, O subunit variant (Fragment) OS=Homo sapiens PE=2 SV=1;tr|H7C0C1|H7C0C1_HUMAN Uncharacterized protein (Fragment	Color2 [DarkGray]	1	4					9	9	9	53.1	53.1	53.1	23.277	0	60.503	3046500000	26	49421000	64486000	63225000	28479000	32295000	15969000	29.3968	29.4741	29.753	27.6863	27.9492	27.5699
+	2.80191	-2.37123	P49711;B3KSE4	P49711	Transcriptional repressor CTCF	CTCF	2713	sp|P49711|CTCF_HUMAN Transcriptional repressor CTCF OS=Homo sapiens GN=CTCF PE=1 SV=1	Color2 [DarkGray]	1	4					4	4	4	6.1	6.1	6.1	82.785	0	3.6197	583710000	10	6142000	7015800	4306600	2941300	1538600	2376900	26.9911	27.3935	27.1415	25.3579	24.6605	24.394
+	4.39014	2.15954	Q6YHK3;Q5XUM6	Q6YHK3	CD109 antigen	CD109	3198	sp|Q6YHK3|CD109_HUMAN CD109 antigen OS=Homo sapiens GN=CD109 PE=1 SV=2	Color2 [DarkGray]	1	4					47	47	47	45.3	45.3	45.3	161.69	0	323.31	76102000000	225	45123000	45749000	45554000	400030000	286720000	329880000	31.5645	31.6193	31.8808	33.9505	33.7799	33.8128
+	1.6939	2.15725	Q24JP5;F5H765	Q24JP5	Transmembrane protein 132A	TMEM132A	3024	sp|Q24JP5|T132A_HUMAN Transmembrane protein 132A OS=Homo sapiens GN=TMEM132A PE=1 SV=1	Color2 [DarkGray]	1	4					5	5	5	6.8	6.8	6.8	110.11	0	14.802	556840000	9	664540	34272	21136	5215700	4569400	3772900	25.128	25.5481	23.6628	27.1067	26.8326	26.8715
+	5.40319	2.14596	Q9BW60;Q502X7	Q9BW60;Q502X7	Elongation of very long chain fatty acids protein 1;Elongation of very long chain fatty acids protein	ELOVL1	3471	sp|Q9BW60|ELOV1_HUMAN Elongation of very long chain fatty acids protein 1 OS=Homo sapiens GN=ELOVL1 PE=1 SV=1;tr|Q502X7|Q502X7_HUMAN Elongation of very long chain fatty acids protein OS=Homo sapiens GN=ELOVL1 PE=2 SV=1	Color2 [DarkGray]	1	4					2	2	2	9	9	9	32.662	0	16.461	717500000	10	4904700	4667600	3643700	34122000	29392000	25770000	25.1053	25.08	24.9234	27.1583	27.2274	27.161
+	4.0796	2.14416	B6ETL5;A0A024R397;Q96RD7	B6ETL5;A0A024R397;Q96RD7	Pannexin;Pannexin-1	PANX1	187	tr|B6ETL5|B6ETL5_HUMAN Pannexin OS=Homo sapiens GN=PANX1 PE=2 SV=1;tr|A0A024R397|A0A024R397_HUMAN Pannexin OS=Homo sapiens GN=PANX1 PE=3 SV=1;sp|Q96RD7|PANX1_HUMAN Pannexin-1 OS=Homo sapiens GN=PANX1 PE=1 SV=4	Color2 [DarkGray]	1	4					6	6	6	23.3	23.3	23.3	47.936	0	138.49	7271100000	19	16314000	12822000	11760000	157320000	123300000	132930000	28.4308	28.1582	28.3701	30.3605	30.3622	30.6689
+	1.85453	2.14096	Q08AM6;H3BUU8;B4DMP4;H3BN23	Q08AM6;H3BUU8;B4DMP4	Protein VAC14 homolog	VAC14	2884	sp|Q08AM6|VAC14_HUMAN Protein VAC14 homolog OS=Homo sapiens GN=VAC14 PE=1 SV=1;tr|H3BUU8|H3BUU8_HUMAN Protein VAC14 homolog OS=Homo sapiens GN=VAC14 PE=1 SV=1;tr|B4DMP4|B4DMP4_HUMAN cDNA FLJ53136, highly similar to Homo sapiens Vac14 homolog (VAC14), mRNA	Color2 [DarkGray]	1	4					5	5	5	9.7	9.7	9.7	87.972	0	26.439	618720000	8	736960	0	0	7566800	2444400	5116400	25.6571	24.5896	24.1628	27.3187	26.4545	27.0591
+	1.88144	-2.03352	Q9UNM1;P61604;B8ZZ54;A0A024R3X7;B8ZZL8	Q9UNM1;P61604;B8ZZ54;A0A024R3X7;B8ZZL8	10 kDa heat shock protein, mitochondrial	EPFP1;HSPE1	2783	tr|Q9UNM1|Q9UNM1_HUMAN Chaperonin 10-related protein (Fragment) OS=Homo sapiens GN=EPFP1 PE=3 SV=1;sp|P61604|CH10_HUMAN 10 kDa heat shock protein, mitochondrial OS=Homo sapiens GN=HSPE1 PE=1 SV=2;tr|B8ZZ54|B8ZZ54_HUMAN 10 kDa heat shock protein, mitochondr	Color2 [DarkGray]	1	4					3	2	2	29.9	22.7	22.7	10.295	0	3.0776	339470000	6	12005000	26857000	11453000	3279300	2984200	0	26.0933	27.2512	26.3901	24.2046	24.2272	25.2023
+	1.93684	-3.26982	P62318	P62318	Small nuclear ribonucleoprotein Sm D3	SNRPD3	2803	sp|P62318|SMD3_HUMAN Small nuclear ribonucleoprotein Sm D3 OS=Homo sapiens GN=SNRPD3 PE=1 SV=1	Color2 [DarkGray]	1	4					2	2	2	15.1	15.1	15.1	13.916	0	8.1301	1420200000	11	20792000	92157000	77787000	27634000	10659000	7666700	27.0642	29.036	29.0546	25.7284	25.0451	24.5718
	1.2343	2.14078	Q53G40;B7Z6Q5;P16278;Q53H18;E7EQ29;B7Z5H9;C9J539;C9J4G9	Q53G40;B7Z6Q5;P16278;Q53H18;E7EQ29;B7Z5H9	Beta-galactosidase	GLB1	1855	tr|Q53G40|Q53G40_HUMAN Beta-galactosidase (Fragment) OS=Homo sapiens PE=2 SV=1;tr|B7Z6Q5|B7Z6Q5_HUMAN Beta-galactosidase OS=Homo sapiens PE=2 SV=1;sp|P16278|BGAL_HUMAN Beta-galactosidase OS=Homo sapiens GN=GLB1 PE=1 SV=2;tr|Q53H18|Q53H18_HUMAN Beta-galacto	Color2 [DarkGray]	1	4					6	6	6	15.5	15.5	15.5	76.068	0	10.5	749760000	8	2841400	1312100	1419300	9292400	5113600	7790100	25.7075	25.714	23.3874	27.4256	26.5863	27.2194
+	5.0368	2.13828	P13612;Q59H74;Q6PJE7;E7EP60;B4E0Q2;Q68EM9;B4E045;Q8IU71;Q8IUA2;A0A023IQK0;A0A023IP88;A0A023IPA9;A0A023IQJ5;A0A023IPH8;A0A023IPI3;A0A023IPH2;A0A023IP90;A0A023IP86;A0A023IQJ3;A0A023IPA8	P13612;Q59H74;Q6PJE7;E7EP60	Integrin alpha-4	ITGA4	2552	sp|P13612|ITA4_HUMAN Integrin alpha-4 OS=Homo sapiens GN=ITGA4 PE=1 SV=3;tr|Q59H74|Q59H74_HUMAN Integrin alpha 4 variant (Fragment) OS=Homo sapiens PE=2 SV=1;tr|Q6PJE7|Q6PJE7_HUMAN ITGA4 protein (Fragment) OS=Homo sapiens GN=ITGA4 PE=2 SV=1;tr|E7EP60|E7EP6	Color2 [DarkGray]	1	4					41	41	41	49.4	49.4	49.4	114.9	0	323.31	65517000000	160	59371000	62149000	57312000	442870000	349520000	453070000	31.4655	31.5324	31.6186	33.7158	33.5576	33.7579
+	3.12189	2.12487	Q5T0G8;P50995;Q6ICS0;Q59EP1;B7Z6L0;B4DPJ2;H0Y6E1;E5RIN3;Q6FHB6;Q53FB5;A8K2L6;P27216	Q5T0G8;P50995;Q6ICS0;Q59EP1;B7Z6L0;B4DPJ2	Annexin;Annexin A11	ANXA11	2724	tr|Q5T0G8|Q5T0G8_HUMAN Annexin OS=Homo sapiens GN=ANXA11 PE=2 SV=1;sp|P50995|ANX11_HUMAN Annexin A11 OS=Homo sapiens GN=ANXA11 PE=1 SV=1;tr|Q6ICS0|Q6ICS0_HUMAN Annexin (Fragment) OS=Homo sapiens GN=ANXA11 PE=2 SV=1;tr|Q59EP1|Q59EP1_HUMAN Annexin (Fragment)	Color2 [DarkGray]	1	4					23	23	23	40.6	40.6	40.6	54.389	0	323.31	113960000000	128	246260000	215630000	230990000	2137800000	1518100000	1649100000	32.0158	32.3659	32.53	34.7694	34.3014	34.2155
+	4.15849	2.10634	P05023;B7Z3V1;P13637;A0A0A0MT26;Q53ES0;M0R116;B7Z9V4;B7Z1N5;B7Z1Q9;B7Z3F8;B3KV59;H0Y7C1;B4DIQ8;B3KX35;B3KSY7;B3KNQ8;Q13733;Q5TC01;Q58I23;Q5TC02;B4E0R9;Q658V6;E9PRA5;P20648;P54707;Q53FM3;B4DRW5;M0QXF2;Q5TC05;Q58I22;Q58I21	P05023;B7Z3V1	Sodium/potassium-transporting ATPase subunit alpha-1	ATP1A1	2495	sp|P05023|AT1A1_HUMAN Sodium/potassium-transporting ATPase subunit alpha-1 OS=Homo sapiens GN=ATP1A1 PE=1 SV=1;tr|B7Z3V1|B7Z3V1_HUMAN Sodium/potassium-transporting ATPase subunit alpha (Fragment) OS=Homo sapiens PE=2 SV=1	Color2 [DarkGray]	1	4					48	48	34	47.6	47.6	32.8	112.89	0	323.31	149690000000	232	195100000	188050000	146310000	1167500000	724340000	905070000	32.7342	32.76	32.6285	35.0226	34.6186	34.8005
	0.856968	2.10093	Q9UPU5;A0A0U1RQI9	Q9UPU5	Ubiquitin carboxyl-terminal hydrolase 24	USP24	3658	sp|Q9UPU5|UBP24_HUMAN Ubiquitin carboxyl-terminal hydrolase 24 OS=Homo sapiens GN=USP24 PE=1 SV=3	Color2 [DarkGray]	1	4					10	10	10	6.4	6.4	6.4	294.36	0	20.806	1648200000	14	3294700	141670	2659400	1984200	1227100	2550900	27.1147	24.1508	27.815	28.6336	28.0751	28.6746
+	1.71167	2.09152	Q9HCU4	Q9HCU4	Cadherin EGF LAG seven-pass G-type receptor 2	CELSR2	3547	sp|Q9HCU4|CELR2_HUMAN Cadherin EGF LAG seven-pass G-type receptor 2 OS=Homo sapiens GN=CELSR2 PE=1 SV=1	Color2 [DarkGray]	1	4					5	5	5	2.9	2.9	2.9	317.45	0	7.4644	626860000	8	302660	0	65849	2111200	1299800	1195600	25.8318	24.2873	24.4393	27.4156	26.8727	26.5447
+	3.79144	2.07297	Q9H6X2;Q53FL1;Q508I8;Q508I6;Q508I5;Q508I7;H0YC24;D6W5F9	Q9H6X2;Q53FL1;Q508I8;Q508I6;Q508I5;Q508I7	Anthrax toxin receptor 1	ANTXR1;ANTXR1/NNG1 fusion	3527	sp|Q9H6X2|ANTR1_HUMAN Anthrax toxin receptor 1 OS=Homo sapiens GN=ANTXR1 PE=1 SV=2;tr|Q53FL1|Q53FL1_HUMAN Tumor endothelial marker 8 isoform 3 variant (Fragment) OS=Homo sapiens PE=2 SV=1;tr|Q508I8|Q508I8_HUMAN Anthrax toxin receptor/neuroblastoma fusion p	Color2 [DarkGray]	1	4					10	10	9	23.8	23.8	21.6	62.788	0	144.54	5172200000	32	11176000	10713000	6576400	73563000	57499000	75573000	27.9316	27.927	27.883	29.9207	29.7668	30.2731
+	1.8887	-2.09473	Q0VGL1;A0A087WVU0;A0A087WT92;A0A087WV46;C9JXA7	Q0VGL1;A0A087WVU0;A0A087WT92;A0A087WV46;C9JXA7	Ragulator complex protein LAMTOR4;Ragulator complex protein LAMTOR4, N-terminally processed	LAMTOR4	2891	sp|Q0VGL1|LTOR4_HUMAN Ragulator complex protein LAMTOR4 OS=Homo sapiens GN=LAMTOR4 PE=1 SV=1;tr|A0A087WVU0|A0A087WVU0_HUMAN Ragulator complex protein LAMTOR4 OS=Homo sapiens GN=LAMTOR4 PE=1 SV=1;tr|A0A087WT92|A0A087WT92_HUMAN Ragulator complex protein LAMT	Color2 [DarkGray]	1	4					2	2	2	28.3	28.3	28.3	10.741	0	46.148	365560000	9	32141000	38399000	31747000	7431200	7861400	4273300	26.4205	26.8663	26.883	23.7125	24.9353	25.2378
+	2.89215	2.0628	A0A024R3W5;Q9ULF5;E7ENT5;E7EV45;Q05C42	A0A024R3W5;Q9ULF5	Zinc transporter ZIP10	SLC39A10	201	tr|A0A024R3W5|A0A024R3W5_HUMAN Solute carrier family 39 (Zinc transporter), member 10, isoform CRA_a OS=Homo sapiens GN=SLC39A10 PE=4 SV=1;sp|Q9ULF5|S39AA_HUMAN Zinc transporter ZIP10 OS=Homo sapiens GN=SLC39A10 PE=1 SV=2	Color2 [DarkGray]	1	4					16	16	16	20.9	20.9	20.9	94.131	0	138.21	7966900000	45	18455000	20466000	14482000	64517000	66088000	64955000	28.7383	28.5952	28.4387	31.1118	30.2973	30.5514
+	3.30757	2.06267	A0A087X0S5;P12109;B4DQV1;Q8TBN2;B4DRR8;D3DSM7;Q05BT9	A0A087X0S5;P12109;B4DQV1;Q8TBN2;B4DRR8;D3DSM7	Collagen alpha-1(VI) chain	COL6A1	704	tr|A0A087X0S5|A0A087X0S5_HUMAN Collagen alpha-1(VI) chain OS=Homo sapiens GN=COL6A1 PE=1 SV=1;sp|P12109|CO6A1_HUMAN Collagen alpha-1(VI) chain OS=Homo sapiens GN=COL6A1 PE=1 SV=3;tr|B4DQV1|B4DQV1_HUMAN cDNA FLJ58994, highly similar to Collagen alpha-1(VI)	Color2 [DarkGray]	1	4					4	4	4	6.2	6.2	6.2	108.34	0	31.55	576400000	4	537480	0	0	2203700	2833100	5301200	24.6109	25.2968	24.8939	27.0023	26.9739	27.0135
+	1.7848	2.04181	A0A024R210;H7BYV1;E9PQN9;Q6IBB0;H9NL12;P13164;Q01629	A0A024R210		IFITM1	131	tr|A0A024R210|A0A024R210_HUMAN Interferon induced transmembrane protein 1 (9-27), isoform CRA_a OS=Homo sapiens GN=IFITM1 PE=4 SV=1	Color2 [DarkGray]	1	4					3	3	2	29.6	29.6	16.8	13.938	0	7.5005	3235100000	10	13245000	30967000	11028000	901350000	297900000	363060000	26.6902	26.5625	26.9697	29.7801	28.301	28.2667
+	3.3033	2.03289	A8K9J6;A0A0C4DGH0;B4DK26;Q5ZPR3;A8K6Q6;H0YLT8;H0YN85;H0YK40;H0YK59;H0YL10	A8K9J6;A0A0C4DGH0;B4DK26;Q5ZPR3;A8K6Q6	CD276 antigen	CD276	833	tr|A8K9J6|A8K9J6_HUMAN cDNA FLJ78024 OS=Homo sapiens PE=2 SV=1;tr|A0A0C4DGH0|A0A0C4DGH0_HUMAN CD276 antigen OS=Homo sapiens GN=CD276 PE=1 SV=1;tr|B4DK26|B4DK26_HUMAN cDNA FLJ61301, highly similar to CD276 antigen OS=Homo sapiens PE=2 SV=1;sp|Q5ZPR3|CD276_H	Color2 [DarkGray]	1	4					4	4	4	17	17	17	41.709	0	12.669	571890000	10	3775700	0	0	13277000	10354000	8336500	24.7177	25.2017	24.6379	27.0473	26.8649	26.7438
+	5.30906	-3.939	Q13643;Q9P100;Q96C98	Q13643;Q9P100;Q96C98	Four and a half LIM domains protein 3	FHL3	2941	sp|Q13643|FHL3_HUMAN Four and a half LIM domains protein 3 OS=Homo sapiens GN=FHL3 PE=1 SV=4;tr|Q9P100|Q9P100_HUMAN LIM-only protein FHL3 OS=Homo sapiens GN=FHL3 PE=2 SV=1;tr|Q96C98|Q96C98_HUMAN FHL3 protein OS=Homo sapiens GN=FHL3 PE=1 SV=1	Color2 [DarkGray]	1	4					9	9	9	31.4	31.4	31.4	31.192	0	9.9714	4564800000	25	115570000	120490000	73341000	11553000	10831000	19357000	30.6276	30.3695	30.3275	26.5623	26.358	26.5873
+	4.54552	2.02261	P29323;Q4LE53;B4DSE0;B1AKC9;B4DQP7;Q6NVW1;P54762;Q9UF33;A0A0B4J1T8;J3KR66;Q5JY90;U3NG26;Q9P0M0;E2I6F7;Q3MS96;Q9P0L5;Q9P0L6;Q9P0L7;Q9NPI2;Q9P0L3;Q06187;P29322;Q3MS92	P29323;Q4LE53;B4DSE0;B1AKC9;B4DQP7	Ephrin type-B receptor 2;Receptor protein-tyrosine kinase	EPHB2;EPHB2 variant protein	2626	sp|P29323|EPHB2_HUMAN Ephrin type-B receptor 2 OS=Homo sapiens GN=EPHB2 PE=1 SV=5;tr|Q4LE53|Q4LE53_HUMAN Receptor protein-tyrosine kinase (Fragment) OS=Homo sapiens GN=EPHB2 variant protein PE=2 SV=1;tr|B4DSE0|B4DSE0_HUMAN cDNA FLJ60851, highly similar to	Color2 [DarkGray]	1	4					35	33	32	43.3	41.5	40.6	117.49	0	323.31	38529000000	147	37202000	33428000	27417000	280820000	178500000	183580000	30.8907	30.8	30.8354	33.0423	32.81	32.7416
+	4.24693	2.02191	C9JG41;A0A024R466;Q9NQX7;F5H4I5;E7EUS6;B4E028;B8ZZM6;B4DIB1	C9JG41;A0A024R466;Q9NQX7;F5H4I5;E7EUS6;B4E028;B8ZZM6;B4DIB1	Integral membrane protein 2C;CT-BRI3	ITM2C	219	tr|C9JG41|C9JG41_HUMAN Integral membrane protein 2C (Fragment) OS=Homo sapiens GN=ITM2C PE=1 SV=1;tr|A0A024R466|A0A024R466_HUMAN Integral membrane protein 2C, isoform CRA_a OS=Homo sapiens GN=ITM2C PE=4 SV=1;sp|Q9NQX7|ITM2C_HUMAN Integral membrane protein	Color2 [DarkGray]	1	4					2	2	2	23.3	23.3	23.3	20.056	0	6.8006	335740000	3	2235400	0	0	10262000	8079500	9945500	23.9664	24.204	24.2727	26.1203	26.0922	26.2963
	0.942331	2.02165	Q14139;B4DK32;B7Z7P0;Q05BZ7	Q14139;B4DK32;B7Z7P0	Ubiquitin conjugation factor E4 A	UBE4A	2953	sp|Q14139|UBE4A_HUMAN Ubiquitin conjugation factor E4 A OS=Homo sapiens GN=UBE4A PE=1 SV=2;tr|B4DK32|B4DK32_HUMAN cDNA FLJ61095, highly similar to Ubiquitin conjugation factor E4 A (Fragment) OS=Homo sapiens PE=2 SV=1;tr|B7Z7P0|B7Z7P0_HUMAN Ubiquitin conju	Color2 [DarkGray]	1	4					15	15	15	20.4	20.4	20.4	122.56	0	78.378	2879700000	32	3872500	5047100	1471600	12086000	18062000	17054000	27.8648	28.1217	25.0271	28.7413	29.0642	29.2731
+	2.0076	2.01947	K7ELZ9;A0A0C4DGP7;K7EMW4;B2RA56;Q969V3;K7EQ66;K7ENM2	K7ELZ9;A0A0C4DGP7;K7EMW4;B2RA56;Q969V3;K7EQ66;K7ENM2	Nicalin	NCLN	837	tr|K7ELZ9|K7ELZ9_HUMAN Nicalin (Fragment) OS=Homo sapiens GN=NCLN PE=1 SV=1;tr|A0A0C4DGP7|A0A0C4DGP7_HUMAN Nicalin (Fragment) OS=Homo sapiens GN=NCLN PE=1 SV=1;tr|K7EMW4|K7EMW4_HUMAN Nicalin OS=Homo sapiens GN=NCLN PE=1 SV=1;tr|B2RA56|B2RA56_HUMAN Nicalin	Color2 [DarkGray]	1	4					4	4	4	20.6	20.6	20.6	32.457	0	7.1716	618020000	8	3014600	3906400	4041200	11737000	8496000	16345000	24.8333	24.1728	25.0464	26.0155	27.1414	26.9539
+	3.79733	-3.28046	Q15717;M0QZR9;M0R055;B1AM48;B7Z5E0;B1APY9;B1APY8;A0A0A0MRX1;A0A0R4J2E6;Q12926;P26378	Q15717;M0QZR9	ELAV-like protein 1	ELAVL1	3005	sp|Q15717|ELAV1_HUMAN ELAV-like protein 1 OS=Homo sapiens GN=ELAVL1 PE=1 SV=2;tr|M0QZR9|M0QZR9_HUMAN ELAV-like protein 1 OS=Homo sapiens GN=ELAVL1 PE=1 SV=1	Color2 [DarkGray]	1	4					6	6	6	21.2	21.2	21.2	36.091	0	26.411	2078300000	12	31886000	35987000	27339000	8900500	9838100	15944000	29.179	29.4385	28.9942	25.5354	26.0362	26.1988
+	3.69912	2.01286	Q9BY67;A0A087X1W8;X5D7A8;X5DQR8;X5DQS5;X5D8W0;A0A087WZR6;A0A0A0MTJ8;A0A087WZW4;A0A087X105;X5DNF2;A0A4Z1;A0A087X0T8;F5H125;H0YG94;F5H8J9;F5H0H5;Q6MZK6;H1ZZW4	Q9BY67;A0A087X1W8;X5D7A8;X5DQR8;X5DQS5;X5D8W0;A0A087WZR6;A0A0A0MTJ8;A0A087WZW4;A0A087X105;X5DNF2;A0A4Z1;A0A087X0T8	Cell adhesion molecule 1	CADM1	697	sp|Q9BY67|CADM1_HUMAN Cell adhesion molecule 1 OS=Homo sapiens GN=CADM1 PE=1 SV=2;tr|A0A087X1W8|A0A087X1W8_HUMAN Cell adhesion molecule 1 OS=Homo sapiens GN=CADM1 PE=1 SV=1;tr|X5D7A8|X5D7A8_HUMAN Cell adhesion molecule 1 isoform A (Fragment) OS=Homo sapien	Color2 [DarkGray]	1	4					10	10	10	40.7	40.7	40.7	48.509	0	138.78	7496700000	26	18028000	15944000	11907000	120040000	84312000	90525000	28.5426	28.4634	28.5113	30.8205	30.3279	30.4075
+	3.98327	2.01168	Q07954;Q6LBN5;Q6PJ72;Q7Z7K9;H0YJI8;Q6LAF4;H0YJ88	Q07954	Prolow-density lipoprotein receptor-related protein 1;Low-density lipoprotein receptor-related protein 1 85 kDa subunit;Low-density lipoprotein receptor-related protein 1 515 kDa subunit;Low-density lipoprotein receptor-related protein 1 intracellular domain	LRP1	2878	sp|Q07954|LRP1_HUMAN Prolow-density lipoprotein receptor-related protein 1 OS=Homo sapiens GN=LRP1 PE=1 SV=2	Color2 [DarkGray]	1	4					130	130	57	37.6	37.6	16.5	504.6	0	323.31	79532000000	394	14492000	14472000	11131000	133230000	77938000	91542000	31.8841	31.9416	31.8286	34.1486	33.7892	33.7515
+	2.75232	-1.85526	Q32P28;B4DNM8;H7C2W6;E2QRI1;Q68CW0	Q32P28;B4DNM8;H7C2W6	Prolyl 3-hydroxylase 1	LEPRE1	3034	sp|Q32P28|P3H1_HUMAN Prolyl 3-hydroxylase 1 OS=Homo sapiens GN=P3H1 PE=1 SV=2;tr|B4DNM8|B4DNM8_HUMAN cDNA FLJ53395, highly similar to Prolyl 3-hydroxylase 1 (EC 1.14.11.7) OS=Homo sapiens PE=2 SV=1;tr|H7C2W6|H7C2W6_HUMAN Prolyl 3-hydroxylase 1 (Fragment) O	Color2 [DarkGray]	1	4					4	4	4	6.2	6.2	6.2	83.393	0	5.6146	229210000	8	1519400	2147000	3714100	0	259770	0	26.0116	26.5159	26.4213	24.1009	24.7786	24.5034
+	1.68621	2.00682	E9PS44;H9NL19;H9NKY4;Q01628	E9PS44;H9NL19;H9NKY4;Q01628	Interferon-induced transmembrane protein 3	IFITM3	2109	tr|E9PS44|E9PS44_HUMAN Interferon-induced transmembrane protein 3 OS=Homo sapiens GN=IFITM3 PE=1 SV=1;tr|H9NL19|H9NL19_HUMAN IFITM3 OS=Homo sapiens GN=IFITM3 PE=4 SV=1;tr|H9NKY4|H9NKY4_HUMAN IFITM3 OS=Homo sapiens GN=IFITM3 PE=4 SV=1;sp|Q01628|IFM3_HUMAN I	Color2 [DarkGray]	1	4					2	1	1	36.6	22.3	22.3	12.255	0	9.2702	546480000	3	0	12733000	6694700	70113000	44627000	47993000	25.8172	24.496	24.0797	27.0379	26.7995	26.576
+	3.44534	-2.37833	Q53GA4	Q53GA4	Pleckstrin homology-like domain family A member 2	PHLDA2	3056	sp|Q53GA4|PHLA2_HUMAN Pleckstrin homology-like domain family A member 2 OS=Homo sapiens GN=PHLDA2 PE=1 SV=2	Color2 [DarkGray]	1	4					2	2	2	11.8	11.8	11.8	17.092	0	4.5262	471370000	6	15573000	17813000	12754000	6928000	6961600	7310100	26.6234	26.9844	26.771	24.1112	24.3854	24.7471
+	2.9038	-2.0283	Q5TGY3	Q5TGY3	AT-hook DNA-binding motif-containing protein 1	AHDC1	3121	sp|Q5TGY3|AHDC1_HUMAN AT-hook DNA-binding motif-containing protein 1 OS=Homo sapiens GN=AHDC1 PE=1 SV=1	Color2 [DarkGray]	1	4					4	4	4	3	3	3	168.35	0	4.6194	373830000	10	1525100	1556600	1228400	220760	474480	335060	26.7558	26.7574	26.5943	24.2147	25.0447	24.7633
+	2.67656	2.00488	Q9H490;B4DXB6	Q9H490;B4DXB6	Phosphatidylinositol glycan anchor biosynthesis class U protein	PIGU	3514	sp|Q9H490|PIGU_HUMAN Phosphatidylinositol glycan anchor biosynthesis class U protein OS=Homo sapiens GN=PIGU PE=1 SV=3;tr|B4DXB6|B4DXB6_HUMAN cDNA FLJ58335, highly similar to GPI transamidase component PIG-U OS=Homo sapiens PE=2 SV=1	Color2 [DarkGray]	1	4					2	2	2	6.2	6.2	6.2	50.051	0	46.924	495170000	5	3067500	0	2961100	14392000	10768000	18328000	24.6588	24.2685	24.922	26.4928	26.3386	27.0325
+	1.758	-2.12444	Q68CP9;F8W108;F8WCU9;F8VWP4;Q8NBP1;Q4G0S8;Q8WV72;Q96SQ4;A0A087WY37	Q68CP9;F8W108;F8WCU9;F8VWP4;Q8NBP1	AT-rich interactive domain-containing protein 2	ARID2	3146	sp|Q68CP9|ARID2_HUMAN AT-rich interactive domain-containing protein 2 OS=Homo sapiens GN=ARID2 PE=1 SV=2;tr|F8W108|F8W108_HUMAN AT-rich interactive domain-containing protein 2 OS=Homo sapiens GN=ARID2 PE=1 SV=1;tr|F8WCU9|F8WCU9_HUMAN AT-rich interactive do	Color2 [DarkGray]	1	4					8	8	8	4.6	4.6	4.6	197.39	0	8.0094	484360000	15	1892900	2522000	1183600	287600	657520	685760	26.2197	27.415	26.8334	24.7425	25.4034	23.9489
	1.66104	1.99551	F5H7J9;B7ZLD0;O75581;Q59EX8;H0YGW5;B3KQG5	F5H7J9;B7ZLD0;O75581;Q59EX8;H0YGW5	Low-density lipoprotein receptor-related protein 6	LRP6	1874	tr|F5H7J9|F5H7J9_HUMAN Low-density lipoprotein receptor-related protein OS=Homo sapiens GN=LRP6 PE=1 SV=1;tr|B7ZLD0|B7ZLD0_HUMAN Low-density lipoprotein receptor-related protein OS=Homo sapiens GN=LRP6 PE=2 SV=1;sp|O75581|LRP6_HUMAN Low-density lipoprotein	Color2 [DarkGray]	1	4					8	8	8	7.2	7.2	7.2	175.43	0	17.966	494300000	10	413600	0	77398	2645700	1762000	1691900	25.5377	24.8416	23.7487	27.0046	26.687	26.423
+	2.68423	1.98622	Q9UN70;A0A087X1P2	Q9UN70;A0A087X1P2	Protocadherin gamma-C3	PCDHGC3	3650	sp|Q9UN70|PCDGK_HUMAN Protocadherin gamma-C3 OS=Homo sapiens GN=PCDHGC3 PE=1 SV=1;tr|A0A087X1P2|A0A087X1P2_HUMAN Protocadherin gamma-C3 (Fragment) OS=Homo sapiens GN=PCDHGC3 PE=1 SV=1	Color2 [DarkGray]	1	4					4	3	3	7	5.5	5.5	101.08	0	12.031	398110000	6	585060	0	0	3141400	1989600	3762800	24.9107	23.9511	24.4653	26.4378	26.3646	26.4834
	1.50155	1.98598	Q5T7S2;P36897;B4DY26;F8W1R9;B4DXN7;A6MIV6;A6MIV7;F8VXZ5;F8VRH6;F8VVC4;H0YHS4;F8W0K6	Q5T7S2;P36897;B4DY26;F8W1R9;B4DXN7	Receptor protein serine/threonine kinase;TGF-beta receptor type-1	TGFBR1	2663	tr|Q5T7S2|Q5T7S2_HUMAN Receptor protein serine/threonine kinase OS=Homo sapiens GN=TGFBR1 PE=3 SV=1;sp|P36897|TGFR1_HUMAN TGF-beta receptor type-1 OS=Homo sapiens GN=TGFBR1 PE=1 SV=1;tr|B4DY26|B4DY26_HUMAN Receptor protein serine/threonine kinase OS=Homo s	Color2 [DarkGray]	1	4					6	6	6	16.3	16.3	16.3	55.959	0	12.619	1068500000	15	2134800	2382200	1051200	17027000	8621900	13302000	26.2043	26.273	24.4485	27.8261	27.3722	27.6855
+	2.95337	1.97962	Q92784;F8W7T1	Q92784;F8W7T1	Zinc finger protein DPF3	DPF3	3375	sp|Q92784|DPF3_HUMAN Zinc finger protein DPF3 OS=Homo sapiens GN=DPF3 PE=1 SV=3;tr|F8W7T1|F8W7T1_HUMAN Zinc finger protein DPF3 OS=Homo sapiens GN=DPF3 PE=1 SV=1	Color2 [DarkGray]	1	4					4	4	4	12.7	12.7	12.7	43.084	0	13.44	1245100000	13	2101400	4327400	2018200	13253000	17837000	22716000	26.0867	26.0614	25.5551	27.5733	27.951	28.1177
+	2.52076	1.97921	Q99650;B4E1W9	Q99650	Oncostatin-M-specific receptor subunit beta	OSMR	3447	sp|Q99650|OSMR_HUMAN Oncostatin-M-specific receptor subunit beta OS=Homo sapiens GN=OSMR PE=1 SV=1	Color2 [DarkGray]	1	4					5	5	5	8.7	8.7	8.7	110.51	0	6.3842	407240000	7	186360	213190	139180	3180000	1914900	2351400	23.8968	24.8026	24.6925	26.2849	26.3757	26.6688
+	4.01214	1.9787	P23470;B7Z3T1;O60420	P23470;B7Z3T1	Receptor-type tyrosine-protein phosphatase gamma;Protein-tyrosine-phosphatase	PTPRG	2602	sp|P23470|PTPRG_HUMAN Receptor-type tyrosine-protein phosphatase gamma OS=Homo sapiens GN=PTPRG PE=1 SV=4;tr|B7Z3T1|B7Z3T1_HUMAN cDNA FLJ50782, highly similar to Receptor-type tyrosine-protein phosphatase gamma (EC 3.1.3.48) OS=Homo sapiens PE=2 SV=1	Color2 [DarkGray]	1	4					29	29	29	32.2	32.2	32.2	162	0	271.85	17211000000	96	9686300	6757200	8419400	84533000	63216000	96317000	29.7415	29.6575	29.7403	31.7184	31.4662	31.8908
+	3.61648	1.97317	Q03167;A0A0A8KWK3;E9PKY4	Q03167;A0A0A8KWK3	Transforming growth factor beta receptor type 3	TGFBR3	800	sp|Q03167|TGBR3_HUMAN Transforming growth factor beta receptor type 3 OS=Homo sapiens GN=TGFBR3 PE=1 SV=3;tr|A0A0A8KWK3|A0A0A8KWK3_HUMAN Transforming growth factor, beta receptor III OS=Homo sapiens GN=TGFBR3 PE=2 SV=1	Color2 [DarkGray]	1	4					11	11	11	17.5	17.5	17.5	93.498	0	48.096	4045100000	27	4927400	2142700	3553900	36910000	41610000	37264000	27.5717	27.4127	27.9288	29.6736	29.6339	29.5253
+	2.0222	1.9686	Q86UT6;C9JLK8;C9JQE9;C9J0R6;B7Z889	Q86UT6;C9JLK8;C9JQE9;C9J0R6	NLR family member X1	NLRX1	3259	sp|Q86UT6|NLRX1_HUMAN NLR family member X1 OS=Homo sapiens GN=NLRX1 PE=1 SV=1;tr|C9JLK8|C9JLK8_HUMAN NLR family member X1 (Fragment) OS=Homo sapiens GN=NLRX1 PE=1 SV=1;tr|C9JQE9|C9JQE9_HUMAN NLR family member X1 (Fragment) OS=Homo sapiens GN=NLRX1 PE=1 SV=	Color2 [DarkGray]	1	4					3	3	3	3.9	3.9	3.9	107.61	0	4.9077	294930000	8	156390	0	121570	2269300	1867600	1996700	24.4927	23.2245	24.4728	26.1038	26.0254	25.9666
+	2.04868	1.96273	H7C3W1;A4FVA8;A4FTY0;A0A024RA58;O60443	H7C3W1;A4FVA8;A4FTY0;A0A024RA58;O60443	Non-syndromic hearing impairment protein 5	DFNA5	469	tr|H7C3W1|H7C3W1_HUMAN Non-syndromic hearing impairment protein 5 (Fragment) OS=Homo sapiens GN=DFNA5 PE=1 SV=1;tr|A4FVA8|A4FVA8_HUMAN DFNA5 protein (Fragment) OS=Homo sapiens GN=DFNA5 PE=2 SV=1;tr|A4FTY0|A4FTY0_HUMAN Deafness, autosomal dominant 5 OS=Homo	Color2 [DarkGray]	1	4					4	4	2	19.4	19.4	9.7	23.686	0	5.2325	537120000	10	474500	1846700	812340	15515000	11738000	18443000	24.5119	25.6625	24.4832	26.7525	26.6693	27.1241
+	2.47632	1.96052	Q96JA1;M1VE86;M1V487;O94898;Q6UXM1	Q96JA1	Leucine-rich repeats and immunoglobulin-like domains protein 1	LRIG1	3416	sp|Q96JA1|LRIG1_HUMAN Leucine-rich repeats and immunoglobulin-like domains protein 1 OS=Homo sapiens GN=LRIG1 PE=1 SV=2	Color2 [DarkGray]	1	4					9	9	1	11.9	11.9	1.7	119.11	0	20.315	1047500000	16	942580	330220	379410	8346700	5770300	2935400	26.3123	25.4347	25.5043	27.7917	27.8991	27.4421
+	2.92289	1.95071	B4DTU7;Q3SY69	B4DTU7;Q3SY69	10-formyltetrahydrofolate dehydrogenase;Mitochondrial 10-formyltetrahydrofolate dehydrogenase	ALDH1L2	1738	tr|B4DTU7|B4DTU7_HUMAN 10-formyltetrahydrofolate dehydrogenase OS=Homo sapiens PE=2 SV=1;sp|Q3SY69|AL1L2_HUMAN Mitochondrial 10-formyltetrahydrofolate dehydrogenase OS=Homo sapiens GN=ALDH1L2 PE=1 SV=2	Color2 [DarkGray]	1	4					7	7	6	10.4	10.4	8.8	101.71	0	8.885	799030000	16	434390	374890	715800	3763200	4702000	4278000	25.4066	25.1751	25.3638	27.0005	27.7163	27.0808
+	2.66642	1.94929	A0A0S2Z2Z6;P08133;A8K3Q7;B7Z582;Q6ZP35;E7EMC6;A0A0S2Z301;E5RK63;E5RJF5;E5RFF0;E5RI05;E5RJR0;E5RIU8;H0YC77	A0A0S2Z2Z6;P08133;A8K3Q7;B7Z582;Q6ZP35;E7EMC6	Annexin A6;Annexin	ANXA6	887	tr|A0A0S2Z2Z6|A0A0S2Z2Z6_HUMAN Annexin (Fragment) OS=Homo sapiens GN=ANXA6 PE=2 SV=1;sp|P08133|ANXA6_HUMAN Annexin A6 OS=Homo sapiens GN=ANXA6 PE=1 SV=3;tr|A8K3Q7|A8K3Q7_HUMAN Annexin OS=Homo sapiens PE=2 SV=1;tr|B7Z582|B7Z582_HUMAN Annexin OS=Homo sapiens	Color2 [DarkGray]	1	4					57	57	2	77.3	77.3	7	75.872	0	323.31	89309000000	220	99819000	113010000	120730000	865440000	456520000	421440000	31.8391	32.074	32.4223	34.4784	33.9701	33.7348
+	4.32107	1.94098	Q68D85	Q68D85	Natural cytotoxicity triggering receptor 3 ligand 1	NCR3LG1	3149	sp|Q68D85|NR3L1_HUMAN Natural cytotoxicity triggering receptor 3 ligand 1 OS=Homo sapiens GN=NCR3LG1 PE=1 SV=1	Color2 [DarkGray]	1	4					5	5	5	16.3	16.3	16.3	50.827	0	12.917	1429600000	14	2821000	2501900	1478500	21460000	14127000	19767000	26.3421	26.1508	25.9963	28.0917	28.0647	28.1558
+	4.65548	1.93022	A0A024R7Z5;O00560;B4DHN5;E9PBU7;B4DQ93	A0A024R7Z5;O00560;B4DHN5;E9PBU7;B4DQ93	Syntenin-1	SDCBP	374	tr|A0A024R7Z5|A0A024R7Z5_HUMAN Syndecan binding protein (Syntenin), isoform CRA_c OS=Homo sapiens GN=SDCBP PE=4 SV=1;sp|O00560|SDCB1_HUMAN Syntenin-1 OS=Homo sapiens GN=SDCBP PE=1 SV=1;tr|B4DHN5|B4DHN5_HUMAN Syntenin-1 OS=Homo sapiens GN=SDCBP PE=1 SV=1;tr	Color2 [DarkGray]	1	4					11	11	3	49.3	49.3	10.4	32.444	0	323.31	9769600000	59	52758000	45887000	40677000	273620000	205760000	269440000	28.8999	28.946	29.0045	30.9205	30.7274	30.993
+	1.77738	-2.52552	Q96PE2	Q96PE2	Rho guanine nucleotide exchange factor 17	ARHGEF17	3428	sp|Q96PE2|ARHGH_HUMAN Rho guanine nucleotide exchange factor 17 OS=Homo sapiens GN=ARHGEF17 PE=1 SV=1	Color2 [DarkGray]	1	4					3	3	3	1.5	1.5	1.5	221.67	0	3.4043	611250000	6	4803500	371190	250180	261660	400280	347420	27.9627	26.8896	26.7479	24.2881	25.685	24.0505
+	3.30513	1.92637	Q9UJZ1;A0A087WYB4;F2Z2I8;Q6ZNW0	Q9UJZ1;A0A087WYB4	Stomatin-like protein 2, mitochondrial	STOML2	3634	sp|Q9UJZ1|STML2_HUMAN Stomatin-like protein 2, mitochondrial OS=Homo sapiens GN=STOML2 PE=1 SV=1;tr|A0A087WYB4|A0A087WYB4_HUMAN Stomatin-like protein 2, mitochondrial OS=Homo sapiens GN=STOML2 PE=1 SV=1	Color2 [DarkGray]	1	4					9	9	9	34.6	34.6	34.6	38.534	0	82.608	4158100000	25	10769000	14123000	11158000	70689000	56899000	67369000	27.4824	27.9435	27.8153	29.9248	29.5641	29.5313
+	3.24365	1.92292	A0A087WXM8;A0A1A9C7B7;I7L574;I7KDP0;G0TQY6;A0A0A1TTQ0;A0A068W6H0;P50895;K7ENU8;A9YWT4;A9LST5;A0A142CG40;A0A172M5V3	A0A087WXM8;A0A1A9C7B7;I7L574;I7KDP0;G0TQY6;A0A0A1TTQ0;A0A068W6H0;P50895;K7ENU8	Basal cell adhesion molecule	BCAM;LU	624	tr|A0A087WXM8|A0A087WXM8_HUMAN Basal cell adhesion molecule OS=Homo sapiens GN=BCAM PE=1 SV=1;tr|A0A1A9C7B7|A0A1A9C7B7_HUMAN Lutheran blood group glycoprotein (Fragment) OS=Homo sapiens GN=BCAM PE=4 SV=1;tr|I7L574|I7L574_HUMAN Lutheran blood group OS=Homo	Color2 [DarkGray]	1	4					5	5	5	11.4	11.4	11.4	63.693	0	8.9419	423950000	9	0	307060	0	6166900	4230600	3914400	24.4659	24.6198	24.85	26.8208	26.2788	26.6048
	1.29814	1.91796	Q96J84;B4DN67;Q5W0G0;Q5W0F9	Q96J84;B4DN67	Kin of IRRE-like protein 1	KIRREL	3415	sp|Q96J84|KIRR1_HUMAN Kin of IRRE-like protein 1 OS=Homo sapiens GN=KIRREL PE=1 SV=2;tr|B4DN67|B4DN67_HUMAN Kin of IRRE-like protein 1 OS=Homo sapiens GN=KIRREL PE=1 SV=1	Color2 [DarkGray]	1	4					5	5	5	11.4	11.4	11.4	83.535	0	14.262	434020000	6	0	727850	0	5387800	3165700	4281600	24.9057	23.3481	25.633	26.8646	26.3889	26.3871
+	1.76881	-2.681	Q9BY89;A0A1B0GVJ7	Q9BY89	Uncharacterized protein KIAA1671	KIAA1671	3480	sp|Q9BY89|K1671_HUMAN Uncharacterized protein KIAA1671 OS=Homo sapiens GN=KIAA1671 PE=1 SV=2	Color2 [DarkGray]	1	4					3	3	3	2.2	2.2	2.2	196.71	0	5.843	969550000	15	2903600	4024800	284290	584420	456110	403450	28.1021	28.209	27.5584	26.2199	25.5791	24.0275
	0.971402	1.91251	Q8IWB1	Q8IWB1	Inositol 1,4,5-trisphosphate receptor-interacting protein	ITPRIP	3277	sp|Q8IWB1|IPRI_HUMAN Inositol 1,4,5-trisphosphate receptor-interacting protein OS=Homo sapiens GN=ITPRIP PE=1 SV=1	Color2 [DarkGray]	1	4					5	5	5	11.2	11.2	11.2	62.059	0	5.2815	749150000	8	2988500	665080	499230	8193700	4353000	6711400	26.9506	24.3691	24.0362	27.0109	27.1256	26.9568
+	4.01512	1.9037	E9PFN4;B5M450;A0A0A0MST8;Q9Y6M7;F8WDX9;B4DS29;E7EW28;C9J240;Q2Y0W8;Q6U841	E9PFN4;B5M450;A0A0A0MST8;Q9Y6M7	Anion exchange protein;Sodium bicarbonate cotransporter 3	SLC4A7	1811	tr|E9PFN4|E9PFN4_HUMAN Anion exchange protein OS=Homo sapiens GN=SLC4A7 PE=1 SV=1;tr|B5M450|B5M450_HUMAN Anion exchange protein OS=Homo sapiens GN=SLC4A7 PE=2 SV=1;tr|A0A0A0MST8|A0A0A0MST8_HUMAN Anion exchange protein OS=Homo sapiens GN=SLC4A7 PE=1 SV=1;sp	Color2 [DarkGray]	1	4					15	15	2	16.6	16.6	2.3	135.3	0	207.92	11837000000	48	14244000	12999000	8106100	67249000	47115000	57961000	29.3229	29.3974	29.1005	31.3407	31.0774	31.1138
+	3.42761	1.90289	Q13641	Q13641	Trophoblast glycoprotein	TPBG	2940	sp|Q13641|TPBG_HUMAN Trophoblast glycoprotein OS=Homo sapiens GN=TPBG PE=1 SV=1	Color2 [DarkGray]	1	4					5	5	5	16.2	16.2	16.2	46.031	0	177.04	5081700000	19	12824000	18998000	11871000	72665000	73188000	92770000	27.7818	28.3541	28.0508	29.9222	29.9183	30.0548
+	2.36865	-2.52886	Q9H814;B4DPU2	Q9H814;B4DPU2	Phosphorylated adapter RNA export protein	PHAX	3530	sp|Q9H814|PHAX_HUMAN Phosphorylated adapter RNA export protein OS=Homo sapiens GN=PHAX PE=1 SV=1;tr|B4DPU2|B4DPU2_HUMAN cDNA FLJ57136, highly similar to RNA U small nuclear RNA export adapter protein OS=Homo sapiens PE=2 SV=1	Color2 [DarkGray]	1	4					2	2	2	6.9	6.9	6.9	44.402	0	13.069	956840000	9	7670500	6430400	6802000	7762100	8363500	10814000	27.1193	27.1643	27.2748	25.2677	23.8265	24.8776
	1.74082	1.89056	A0A024R8U1;O15427;Q53G91;J3QQS9;J3QQV2;J3QSC3;J3KTI8	A0A024R8U1;O15427;Q53G91	Monocarboxylate transporter 4	SLC16A3	415	tr|A0A024R8U1|A0A024R8U1_HUMAN Solute carrier family 16 (Monocarboxylic acid transporters), member 3, isoform CRA_a OS=Homo sapiens GN=SLC16A3 PE=4 SV=1;sp|O15427|MOT4_HUMAN Monocarboxylate transporter 4 OS=Homo sapiens GN=SLC16A3 PE=1 SV=1;tr|Q53G91|Q53G9	Color2 [DarkGray]	1	4					6	6	6	12.5	12.5	12.5	49.469	0	69.508	3509800000	14	7101600	8320300	8945400	101510000	41177000	27932000	27.2029	27.275	27.6867	30.0823	28.4676	29.2864
	1.00434	1.88801	A0A024R4R3;O75175;B7Z6J7;H0Y5X7;H7C3F5;Q6ZMJ6;H7C5J4;A0A0G2JPP0	A0A024R4R3;O75175;B7Z6J7;H0Y5X7;H7C3F5;Q6ZMJ6	CCR4-NOT transcription complex subunit 3	CNOT3;FLJ00420	249	tr|A0A024R4R3|A0A024R4R3_HUMAN CCR4-NOT transcription complex, subunit 3, isoform CRA_a OS=Homo sapiens GN=CNOT3 PE=4 SV=1;sp|O75175|CNOT3_HUMAN CCR4-NOT transcription complex subunit 3 OS=Homo sapiens GN=CNOT3 PE=1 SV=1;tr|B7Z6J7|B7Z6J7_HUMAN cDNA FLJ6166	Color2 [DarkGray]	1	4					6	6	6	13.9	13.9	13.9	81.871	0	41.908	582460000	12	7090300	2322000	586240	3738000	10512000	6407200	26.5696	24.0951	23.7879	26.6761	26.637	26.8035
+	4.35209	1.88449	C9J5X1;P08069;H0YNR0;A4ZPI7;H3BSZ8;H0YMJ5;P14616;Q2MKP2;Q2MKP0;Q2MKN9;Q3B833	C9J5X1;P08069	Tyrosine-protein kinase receptor;Insulin-like growth factor 1 receptor;Insulin-like growth factor 1 receptor alpha chain;Insulin-like growth factor 1 receptor beta chain	IGF1R	1899	tr|C9J5X1|C9J5X1_HUMAN Tyrosine-protein kinase receptor OS=Homo sapiens GN=IGF1R PE=1 SV=1;sp|P08069|IGF1R_HUMAN Insulin-like growth factor 1 receptor OS=Homo sapiens GN=IGF1R PE=1 SV=1	Color2 [DarkGray]	1	4					35	35	31	30.1	30.1	28	154.79	0	163.45	12030000000	109	8649900	8191200	6136200	63654000	49265000	43656000	29.1929	29.2768	29.296	31.3196	31.0941	31.0053
	0.959854	1.88057	A0A024R3Z6;Q53FN7;Q7L1Q6;D3DN77;C9IZ80;H0Y503;B3KU41;C9JFN4;Q3LIC9;C9JV57;C9J188;C9JWF5	A0A024R3Z6;Q53FN7;Q7L1Q6;D3DN77;C9IZ80;H0Y503;B3KU41	Basic leucine zipper and W2 domain-containing protein 1	BZW1;hCG_2022736	208	tr|A0A024R3Z6|A0A024R3Z6_HUMAN Basic leucine zipper and W2 domains 1, isoform CRA_a OS=Homo sapiens GN=BZW1 PE=4 SV=1;tr|Q53FN7|Q53FN7_HUMAN BZW1 protein variant (Fragment) OS=Homo sapiens PE=2 SV=1;sp|Q7L1Q6|BZW1_HUMAN Basic leucine zipper and W2 domain-c	Color2 [DarkGray]	1	4					8	8	8	28.6	28.6	28.6	48.043	0	55.042	1667700000	17	2533000	832650	4708300	18779000	10819000	29037000	27.0842	24.5591	27.3806	28.0781	27.97	28.6175
+	2.93808	1.87476	P05556;E7EQW5;C9JPK5;Q5T3E6;E9PLR6;E7EUI6;H7C4N8;E7ERX5;C9JJP8;Q5T3E5;E9PQJ2;C9JNE0	P05556	Integrin beta-1	ITGB1	2502	sp|P05556|ITB1_HUMAN Integrin beta-1 OS=Homo sapiens GN=ITGB1 PE=1 SV=2	Color2 [DarkGray]	1	4					39	39	39	55	55	55	88.414	0	323.31	372490000000	238	688750000	671760000	604950000	3637300000	2724600000	2628200000	34.1226	34.1976	34.3448	36.5292	35.8859	35.8742
+	2.20763	1.86834	A0A024R972;P11047;R4GNC7;Q6NVY8;Q8N2D6;Q9Y6N6	A0A024R972;P11047	Laminin subunit gamma-1	LAMC1	433	tr|A0A024R972|A0A024R972_HUMAN Laminin, gamma 1 (Formerly LAMB2), isoform CRA_a OS=Homo sapiens GN=LAMC1 PE=4 SV=1;sp|P11047|LAMC1_HUMAN Laminin subunit gamma-1 OS=Homo sapiens GN=LAMC1 PE=1 SV=3	Color2 [DarkGray]	1	4					34	34	34	30.9	30.9	30.9	174.01	0	323.31	6270400000	72	2016200	2913100	3049500	34780000	20752000	21223000	28.04	28.4824	28.3368	30.8056	29.9195	29.7391
+	3.69266	1.86372	O60245;H0YAH0;A0A087X2C4	O60245;H0YAH0	Protocadherin-7	PCDH7	2400	sp|O60245|PCDH7_HUMAN Protocadherin-7 OS=Homo sapiens GN=PCDH7 PE=1 SV=2;tr|H0YAH0|H0YAH0_HUMAN Protocadherin-7 (Fragment) OS=Homo sapiens GN=PCDH7 PE=1 SV=1	Color2 [DarkGray]	1	4					18	18	18	23.8	23.8	23.8	116.07	0	181.2	8701300000	62	8502100	8813000	7937600	59602000	53763000	50541000	28.8778	28.8647	28.8092	30.9484	30.7365	30.4581
+	2.67397	1.86037	Q53HH3;A0A1U9X7S4;Q92759;A0A0G2JHJ2;B4DNU0	Q53HH3;A0A1U9X7S4;Q92759;A0A0G2JHJ2;B4DNU0	General transcription factor IIH subunit 4	GTF2H4	1064	tr|Q53HH3|Q53HH3_HUMAN General transcription factor IIH subunit 4 (Fragment) OS=Homo sapiens PE=2 SV=1;tr|A0A1U9X7S4|A0A1U9X7S4_HUMAN GTF2H4 OS=Homo sapiens PE=4 SV=1;sp|Q92759|TF2H4_HUMAN General transcription factor IIH subunit 4 OS=Homo sapiens GN=GTF2H	Color2 [DarkGray]	1	4					2	2	2	7.1	7.1	7.1	52.114	0	12.942	283160000	3	522590	0	0	2897400	3979000	5471800	24.216	23.9313	24.1052	25.5631	25.8554	26.4152
+	1.13003	-2.83057	Q9Y295	Q9Y295	Developmentally-regulated GTP-binding protein 1	DRG1	3668	sp|Q9Y295|DRG1_HUMAN Developmentally-regulated GTP-binding protein 1 OS=Homo sapiens GN=DRG1 PE=1 SV=1	Color2 [DarkGray]	1	4					4	4	4	15	15	15	40.542	0	6.7139	964220000	9	6975400	8987200	7830700	4773000	5494200	7862200	27.0358	27.9121	27.4891	23.0063	26.8654	24.0736
O78209;O19189;F2VNJ7;Q8HWM6;Q860R3;Q6B7S7;O78078;Q9GIJ4;Q9BCM9;O19639;O19584;O19560;B5AN67;Q7YNX3;Q4R1E1;Q8HWQ4;Q7YP20;F5A552;A0A078BS90;Q6ZXT7;Q9UE92;Q7JGS9;U5YEM1;I0BW36;F4YU28;U5YCD5;Q9TQ84;U5YBH7;U5YBD2;U5YE73;U5YBE0;U5YBE8;U5YBG5;U5YBJ7;U5YBH3;U5YCE5;U5YED9;U5YBM6;U5YEF5;U5YBJ2;U5YE94;U5YED6;U5YEH8;U5YEG4;U5YEG0;U5YEE3;U5YBF6;U5YBK1;U5YBJ0;U5YBK8;U5YE82;U5YE56;U5YBK4;U5YCC5;U5YBL1;U5YCF5;U5Y…	A0A1W1B686;A0A060CZ20;Q8HX85;A0A1D8MAM8;A0A0S4XQV1;A0A0S4XQQ0;A0A140T9I0;A0A142J256;A0A1C3PH81;A0A1C3PHD2;D9UB07;A0A0S4XR15;E5FQ49;D5H3T4;D5H3T1;X5MPH1;X5MNS3;A0A1W1RN11;A0A0S4XR00;A0A0S4XRK4;A0A0S4XRG5;Q861F7;Q53Z42;Q95J05;O78126;Q9TQ73;A0A1G4HPV4;A0A1G4HQ05;C5IWX9;A0A0U5QLP3;A0A1W1B5N1;A0A1W1B5K0;A0A090MF36;A0A0U5Q0A7;A0A0U5KJ66;Q3LRR6;A0A0U5Q1N1;A0A060VD05;Q52QV5;Q9TQB6;A0A060VG17;A0A060VHD9;A…	HLA class I histocompatibility antigen, A-2 alpha chain	HLA-A;MHC class I HLA-A;HLA-A*0226;HLA-A*02;HLA	619	tr|A0A1W1B686|A0A1W1B686_HUMAN MHC class I antigen OS=Homo sapiens GN=HLA-A PE=4 SV=1;tr|A0A060CZ20|A0A060CZ20_HUMAN MHC class I antigen OS=Homo sapiens GN=HLA-A PE=3 SV=1;tr|Q8HX85|Q8HX85_HUMAN Leucocyte antigen A (Fragment) OS=Homo sapiens GN=HLA-A PE=2	Color2 [DarkGray]	1	4					14	14	0	46	46	0	40.979	0	164.36	26966000000	52	95859000	119060000	92935000	401000000	364120000	211110000	30.6848	30.833	30.5853	32.8596	31.8953	31.9934
	2.79505	-1.59439	A0A023T6R1;Q96A72;P61326;F5H6N1;F5H6P7;F5H124	A0A023T6R1;Q96A72;P61326;F5H6N1	Protein mago nashi homolog 2;Protein mago nashi homolog	FLJ10292;MAGOHB;MAGOH	2	tr|A0A023T6R1|A0A023T6R1_HUMAN Mago nashi protein OS=Homo sapiens GN=FLJ10292 PE=2 SV=1;sp|Q96A72|MGN2_HUMAN Protein mago nashi homolog 2 OS=Homo sapiens GN=MAGOHB PE=1 SV=1;sp|P61326|MGN_HUMAN Protein mago nashi homolog OS=Homo sapiens GN=MAGOH PE=1 SV=1;	Color2 [DarkGray]	1	4					5	5	5	36.5	36.5	36.5	17.276	0	7.8051	477960000	9	9152800	11018000	12510000	2586300	4760800	7768000	26.7685	26.7165	27.1874	25.4231	25.0026	25.4635
	0.127583	-0.0559686	A0A0C4DFM1;A0A024QYR3;Q92544;B4DYH6;B4DH88;B4DKC1	A0A0C4DFM1;A0A024QYR3;Q92544;B4DYH6;B4DH88;B4DKC1	Transmembrane 9 superfamily member 4	TM9SF4	4	tr|A0A0C4DFM1|A0A0C4DFM1_HUMAN Transmembrane 9 superfamily member OS=Homo sapiens GN=TM9SF4 PE=1 SV=1;tr|A0A024QYR3|A0A024QYR3_HUMAN Transmembrane 9 superfamily member OS=Homo sapiens PE=2 SV=1;sp|Q92544|TM9S4_HUMAN Transmembrane 9 superfamily member 4 OS=	Color2 [DarkGray]	1	4					5	5	5	12	12	12	72.54	0	9.3006	820300000	16	6864700	5050400	6047500	8479300	5414500	5430100	26.8592	26.7301	27.1199	26.9955	26.6256	26.9203
	1.94722	1.85224	B4DYG5;Q4LE69;P42356;D3DX33;B2RBS0;A0A140VK35	B4DYG5;Q4LE69;P42356;D3DX33	Phosphatidylinositol 4-kinase alpha	PIK4CA variant protein;PI4KA;hCG_1999854	1766	tr|B4DYG5|B4DYG5_HUMAN cDNA FLJ60960, highly similar to Phosphatidylinositol 4-kinase alpha (EC 2.7.1.67) OS=Homo sapiens PE=2 SV=1;tr|Q4LE69|Q4LE69_HUMAN PIK4CA variant protein (Fragment) OS=Homo sapiens GN=PIK4CA variant protein PE=2 SV=1;sp|P42356|PI4KA	Color2 [DarkGray]	1	4					4	4	4	2.7	2.7	2.7	236.75	0	17.961	591290000	9	210520	105860	62761	1457000	1584500	1590300	25.6284	24.9968	24.4042	26.4254	27.1366	27.0241
	0.737449	-1.21257	A0A024QYT5;P05121;B7ZAB0;B7Z4X6;B7Z1D9	A0A024QYT5;P05121;B7ZAB0;B7Z4X6;B7Z1D9	Plasminogen activator inhibitor 1	SERPINE1	7	tr|A0A024QYT5|A0A024QYT5_HUMAN Serpin peptidase inhibitor, clade E (Nexin, plasminogen activator inhibitor type 1), member 1, isoform CRA_b OS=Homo sapiens GN=SERPINE1 PE=3 SV=1;sp|P05121|PAI1_HUMAN Plasminogen activator inhibitor 1 OS=Homo sapiens GN=SERP	Color2 [DarkGray]	1	4					6	6	6	17.9	17.9	17.9	45.059	0	14.85	1059200000	12	11954000	9788000	9771100	946270	9079400	11421000	27.8448	27.6192	27.7415	25.0212	27.2322	27.3144
	1.42643	1.84292	Q09472;Q92793;O60424;B5A253;B5A235;B5A232;B5A231;B5A239;B5A226;Q75MY6;B4E3L4;Q7Z6C1	Q09472;Q92793;O60424	Histone acetyltransferase p300;CREB-binding protein	EP300;CREBBP;CBP	2887	sp|Q09472|EP300_HUMAN Histone acetyltransferase p300 OS=Homo sapiens GN=EP300 PE=1 SV=2;sp|Q92793|CBP_HUMAN CREB-binding protein OS=Homo sapiens GN=CREBBP PE=1 SV=3;tr|O60424|O60424_HUMAN CBP (Fragment) OS=Homo sapiens GN=CBP PE=4 SV=1	Color2 [DarkGray]	1	4					4	4	4	1.4	1.4	1.4	264.16	0.00035411	2.8705	461470000	8	591150	756050	608950	1181200	1232700	2129500	24.2384	23.508	25.0783	25.5311	25.9545	26.868
+	3.45782	1.83783	C9JZL8;C9J5M0;C9JC07;A0A024R4N0;Q96S97;C9JJV6;B4DG42	C9JZL8;C9J5M0;C9JC07;A0A024R4N0;Q96S97	Myeloid-associated differentiation marker	MYADM;hCG_1640809	246	tr|C9JZL8|C9JZL8_HUMAN Myeloid-associated differentiation marker (Fragment) OS=Homo sapiens GN=MYADM PE=1 SV=1;tr|C9J5M0|C9J5M0_HUMAN Myeloid-associated differentiation marker (Fragment) OS=Homo sapiens GN=MYADM PE=1 SV=1;tr|C9JC07|C9JC07_HUMAN Myeloid-ass	Color2 [DarkGray]	1	4					3	3	3	26.6	26.6	26.6	20.379	0	114.47	2156800000	18	14705000	15044000	14202000	142450000	75606000	97463000	26.4269	26.5599	26.806	28.5479	28.1982	28.5602
	1.39776	-0.601887	D6RFM5;A0A024QZ30;P31040;B3KT34;Q0QF12;B4DYN5;A0A087X1I3;B3KYA5;B4DNB2;H0Y8X1;B7Z6J5	D6RFM5;A0A024QZ30;P31040;B3KT34;Q0QF12;B4DYN5;A0A087X1I3	Succinate dehydrogenase [ubiquinone] flavoprotein subunit, mitochondrial	SDHA	16	tr|D6RFM5|D6RFM5_HUMAN Succinate dehydrogenase [ubiquinone] flavoprotein subunit, mitochondrial OS=Homo sapiens GN=SDHA PE=1 SV=1;tr|A0A024QZ30|A0A024QZ30_HUMAN Succinate dehydrogenase [ubiquinone] flavoprotein subunit, mitochondrial OS=Homo sapiens GN=SDH	Color2 [DarkGray]	1	4					13	13	13	33.4	33.4	33.4	63.566	0	77.331	2634500000	32	12593000	19196000	19970000	11249000	16379000	11457000	28.8336	28.9604	28.9043	28.661	28.2494	27.9823
	1.84518	1.82888	P06213;Q86WY9;Q2PJC5;Q2PJC7;M0R3E6;Q2PJC1	P06213	Insulin receptor;Insulin receptor subunit alpha;Insulin receptor subunit beta	INSR	2503	sp|P06213|INSR_HUMAN Insulin receptor OS=Homo sapiens GN=INSR PE=1 SV=4	Color2 [DarkGray]	1	4					10	6	6	7.6	5.5	5.5	156.33	0	15.032	831670000	15	385080	445970	90671	4071600	3076400	3643900	25.7131	25.9194	24.7082	27.4148	27.592	26.8206
	0.68844	-0.352207	A0A0D9SFK2;A0A024QZ63;Q92614;B4E0T8;B4DYM1;H0YEV9;A0A1B0GWJ6;B4DZ32	A0A0D9SFK2;A0A024QZ63;Q92614;B4E0T8	Unconventional myosin-XVIIIa	MYO18A;hCG_27198	19	tr|A0A0D9SFK2|A0A0D9SFK2_HUMAN Unconventional myosin-XVIIIa OS=Homo sapiens GN=MYO18A PE=1 SV=1;tr|A0A024QZ63|A0A024QZ63_HUMAN HCG27198, isoform CRA_c OS=Homo sapiens GN=hCG_27198 PE=3 SV=1;sp|Q92614|MY18A_HUMAN Unconventional myosin-XVIIIa OS=Homo sapiens	Color2 [DarkGray]	1	4					5	5	5	2.7	2.7	2.7	231.1	0	3.0705	377970000	11	844270	578550	534170	514210	349840	921220	25.9296	25.5812	26.2558	25.8193	25.3982	25.4925
+	3.89712	1.82823	B7ZM24;Q53ZR1;P55011;G3XAL9	B7ZM24;Q53ZR1;P55011;G3XAL9	Solute carrier family 12 member 2	SLC12A2	1876	tr|B7ZM24|B7ZM24_HUMAN SLC12A2 protein OS=Homo sapiens GN=SLC12A2 PE=2 SV=1;tr|Q53ZR1|Q53ZR1_HUMAN Bumetanide-sensitive Na-K-Cl cotransporter OS=Homo sapiens GN=SLC12A2 PE=2 SV=1;sp|P55011|S12A2_HUMAN Solute carrier family 12 member 2 OS=Homo sapiens GN=SL	Color2 [DarkGray]	1	4					3	3	3	3.6	3.6	3.6	129.72	0	6.9731	803880000	9	666200	1039300	972970	4653800	4206700	5208400	25.3416	25.4959	25.6387	27.1555	27.4686	27.3369
	0.15527	-0.0572173	A0A024QZC0;A0A024QZB7;A0A024QZ91;Q8WWM7;H3BUF6;H3BSK9;H3BSQ5;H3BUE3;H3BRB0;A0A0C4DGL7	A0A024QZC0;A0A024QZB7;A0A024QZ91;Q8WWM7;H3BUF6;H3BSK9	Ataxin-2-like protein	ATXN2L	21	tr|A0A024QZC0|A0A024QZC0_HUMAN Ataxin 2-like, isoform CRA_e OS=Homo sapiens GN=ATXN2L PE=4 SV=1;tr|A0A024QZB7|A0A024QZB7_HUMAN Ataxin 2-like, isoform CRA_b OS=Homo sapiens GN=ATXN2L PE=4 SV=1;tr|A0A024QZ91|A0A024QZ91_HUMAN Ataxin 2-like, isoform CRA_a OS=H	Color2 [DarkGray]	1	4					7	7	7	11.3	11.3	11.3	90.839	0	11.732	1399300000	16	6247100	4827800	5231800	8791200	6802000	5920100	27.8763	27.4338	27.6285	27.5279	27.6905	27.5486
+	3.23344	1.82788	O15554;D1MQ09;D1MQ10;D1MQ08;M0QZ70;M0R1J0;M0R2F1	O15554;D1MQ09;D1MQ10;D1MQ08;M0QZ70;M0R1J0	Intermediate conductance calcium-activated potassium channel protein 4	KCNN4	2380	sp|O15554|KCNN4_HUMAN Intermediate conductance calcium-activated potassium channel protein 4 OS=Homo sapiens GN=KCNN4 PE=1 SV=1;tr|D1MQ09|D1MQ09_HUMAN Small conductance potassium channel type4 transcript variant 3 OS=Homo sapiens GN=KCNN4 PE=2 SV=1;tr|D1MQ	Color2 [DarkGray]	1	4					6	6	6	15	15	15	47.695	0	125.74	4005900000	21	13132000	11463000	12744000	66973000	84510000	46821000	27.8516	27.5413	27.9676	29.5609	29.8686	29.4147
	1.8572	-0.89327	A0A024QZD1;J3QQ67;Q07020;G3V203;Q0QEW2;H0YHA7;F8VYV2;B4DDY5;A0A075B7A0;F8VUA6;F8VXR6	A0A024QZD1;J3QQ67;Q07020;G3V203;Q0QEW2;H0YHA7;F8VYV2;B4DDY5;A0A075B7A0;F8VUA6	60S ribosomal protein L18	RPL18	23	tr|A0A024QZD1|A0A024QZD1_HUMAN Ribosomal protein L18, isoform CRA_c OS=Homo sapiens GN=RPL18 PE=4 SV=1;tr|J3QQ67|J3QQ67_HUMAN 60S ribosomal protein L18 (Fragment) OS=Homo sapiens GN=RPL18 PE=1 SV=1;sp|Q07020|RL18_HUMAN 60S ribosomal protein L18 OS=Homo sap	Color2 [DarkGray]	1	4					8	8	8	36.2	36.2	36.2	21.634	0	46.925	15337000000	28	497810000	535080000	599170000	219040000	233390000	106460000	31.3295	31.734	31.8327	30.9692	30.7846	30.4626
	2.52471	-0.989869	A0A024QZD5;P08621;A8KAQ5;M0QYR1	A0A024QZD5;P08621;A8KAQ5;M0QYR1	U1 small nuclear ribonucleoprotein 70 kDa	SNRP70;SNRNP70	24	tr|A0A024QZD5|A0A024QZD5_HUMAN Small nuclear ribonucleoprotein 70kDa polypeptide (RNP antigen), isoform CRA_b OS=Homo sapiens GN=SNRP70 PE=4 SV=1;sp|P08621|RU17_HUMAN U1 small nuclear ribonucleoprotein 70 kDa OS=Homo sapiens GN=SNRNP70 PE=1 SV=2;tr|A8KAQ5|	Color2 [DarkGray]	1	4					7	7	7	17.8	17.8	17.8	51.556	0	6.5716	1065900000	12	11594000	17698000	14018000	6256100	5831800	7301100	27.8312	27.7614	27.7757	27.0556	26.529	26.814
	1.69311	1.8267	Q09LL4;Q6P2H9;A0A087X1D0;H0YE23;A0A0S2Z349;A0A0S2Z3C7;P25942	Q09LL4;Q6P2H9;A0A087X1D0;H0YE23;A0A0S2Z349;A0A0S2Z3C7;P25942	Tumor necrosis factor receptor superfamily member 5	CD40	709	tr|Q09LL4|Q09LL4_HUMAN CD40 (Fragment) OS=Homo sapiens PE=4 SV=1;tr|Q6P2H9|Q6P2H9_HUMAN CD40 protein OS=Homo sapiens GN=CD40 PE=2 SV=1;tr|A0A087X1D0|A0A087X1D0_HUMAN CD40 antigen (TNF receptor superfamily member 5), isoform CRA_c OS=Homo sapiens GN=CD40 PE	Color2 [DarkGray]	1	4					3	3	3	41	41	41	13.158	0	135.22	534500000	8	0	0	0	47396000	16172000	12789000	24.7783	25.3706	24.7456	27.5883	26.7383	26.0481
	2.49379	-0.589494	P37198;A0A024QZF1;M0QXN5	P37198;A0A024QZF1;M0QXN5	Nuclear pore glycoprotein p62	NUP62;hCG_19665	26	sp|P37198|NUP62_HUMAN Nuclear pore glycoprotein p62 OS=Homo sapiens GN=NUP62 PE=1 SV=3;tr|A0A024QZF1|A0A024QZF1_HUMAN HCG19665, isoform CRA_a OS=Homo sapiens GN=hCG_19665 PE=4 SV=1;tr|M0QXN5|M0QXN5_HUMAN Nuclear pore glycoprotein p62 OS=Homo sapiens GN=NUP	Color2 [DarkGray]	1	4					6	6	6	12.1	12.1	12.1	53.254	0	32.467	2164500000	22	58772000	55671000	39441000	15356000	20916000	26298000	28.7821	28.5353	28.6607	27.9494	28.1317	28.1284
	0.13318	-0.0821044	A0A0S2Z4Z2;A8K6K1;A0A0S2Z537;A0A024QZG0;O75150;H3BP71;B4DMM1;Q6ZN99;B4DFU2;A0A087WTK2;B4E313;B4DEN2;H3BQ99;H3BUL6;I3L332;B3KQV1	A0A0S2Z4Z2;A8K6K1;A0A0S2Z537;A0A024QZG0;O75150;H3BP71;B4DMM1	E3 ubiquitin-protein ligase BRE1B	RNF40	29	tr|A0A0S2Z4Z2|A0A0S2Z4Z2_HUMAN Ring finger protein 40 isoform 2 OS=Homo sapiens GN=RNF40 PE=2 SV=1;tr|A8K6K1|A8K6K1_HUMAN cDNA FLJ78667, highly similar to Homo sapiens ring finger protein 40 (RNF40), transcript variant 1, mRNA OS=Homo sapiens PE=2 SV=1;tr|	Color2 [DarkGray]	1	4					12	9	9	14.6	11.5	11.5	107.25	0	10.568	948060000	19	2206300	4441400	2408200	3287200	3117400	4290700	26.9838	27.2182	27.0886	26.6113	27.3535	27.0795
	0.138163	-0.0836627	A0A024QZJ7;Q16204;Q05CP8;Q15302;J7M8C2;J7MDF2	A0A024QZJ7;Q16204;Q05CP8	Coiled-coil domain-containing protein 6	CCDC6	30	tr|A0A024QZJ7|A0A024QZJ7_HUMAN Coiled-coil domain containing 6, isoform CRA_a OS=Homo sapiens GN=CCDC6 PE=4 SV=1;sp|Q16204|CCDC6_HUMAN Coiled-coil domain-containing protein 6 OS=Homo sapiens GN=CCDC6 PE=1 SV=2;tr|Q05CP8|Q05CP8_HUMAN CCDC6 protein (Fragment	Color2 [DarkGray]	1	4					9	9	9	23.8	23.8	23.8	53.294	0	74.165	1538000000	29	13352000	11373000	7362600	11174000	11748000	11859000	27.8121	27.5255	28.0334	27.7071	27.4142	27.9987
	3.69844	-1.43347	Q53F48;A0A024QZK8;P31942;A0A024QZP1;B4DHY1	Q53F48;A0A024QZK8;P31942;A0A024QZP1;B4DHY1	Heterogeneous nuclear ribonucleoprotein H3	HNRPH3;HNRNPH3	31	tr|Q53F48|Q53F48_HUMAN Heterogeneous nuclear ribonucleoprotein H3 isoform a variant (Fragment) OS=Homo sapiens PE=2 SV=1;tr|A0A024QZK8|A0A024QZK8_HUMAN Heterogeneous nuclear ribonucleoprotein H3 (2H9), isoform CRA_a OS=Homo sapiens GN=HNRPH3 PE=4 SV=1;sp|P	Color2 [DarkGray]	1	4					6	6	6	24	24	24	36.925	0	23.002	2997400000	24	56435000	43815000	44890000	16742000	16363000	21582000	29.5428	29.3203	29.4237	27.9504	28.1676	27.8684
	1.70017	1.82659	Q2M1V9;A0A0A0MTH9;O14981;Q8N6J1;Q59HB6	Q2M1V9;A0A0A0MTH9;O14981;Q8N6J1;Q59HB6	TATA-binding protein-associated factor 172	BTAF1	783	tr|Q2M1V9|Q2M1V9_HUMAN BTAF1 RNA polymerase II, B-TFIID transcription factor-associated, 170kDa OS=Homo sapiens GN=BTAF1 PE=1 SV=1;tr|A0A0A0MTH9|A0A0A0MTH9_HUMAN TATA-binding protein-associated factor 172 OS=Homo sapiens GN=BTAF1 PE=1 SV=1;sp|O14981|BTAF1_	Color2 [DarkGray]	1	4					4	4	4	2.2	2.2	2.2	206.89	0.00034471	2.5992	291460000	4	297430	94824	82522	894360	1017900	1041900	24.8683	23.2189	24.0325	26.0162	25.9131	25.6703
	0.0359125	-0.0154711	B4DSN3;A0A024QZM6;P53992;G5EA31;B7ZAY6;A0A0U1RR49	B4DSN3;A0A024QZM6;P53992;G5EA31	Protein transport protein Sec24C	SEC24C	33	tr|B4DSN3|B4DSN3_HUMAN cDNA FLJ60345, highly similar to Protein transport protein Sec24C OS=Homo sapiens PE=2 SV=1;tr|A0A024QZM6|A0A024QZM6_HUMAN SEC24 related gene family, member C (S. cerevisiae), isoform CRA_a OS=Homo sapiens GN=SEC24C PE=4 SV=1;sp|P539	Color2 [DarkGray]	1	4					15	15	15	21.7	21.7	21.7	106.56	0	43.751	5002700000	50	19419000	16794000	14905000	21424000	27282000	22193000	29.4628	29.3595	29.5432	29.1684	29.5881	29.5625
	0.757969	-1.238	Q8WXX5;A0A024QZN2;Q2VIL4	Q8WXX5;A0A024QZN2	DnaJ homolog subfamily C member 9	DNAJC9;hCG_2024613	35	sp|Q8WXX5|DNJC9_HUMAN DnaJ homolog subfamily C member 9 OS=Homo sapiens GN=DNAJC9 PE=1 SV=1;tr|A0A024QZN2|A0A024QZN2_HUMAN HCG2024613, isoform CRA_a OS=Homo sapiens GN=hCG_2024613 PE=4 SV=1	Color2 [DarkGray]	1	4					3	3	3	9.2	9.2	9.2	29.909	0	4.2783	420650000	8	6063500	7516700	4070900	4926500	6777300	3003200	26.0294	26.3336	26.1377	24.4007	26.4009	23.9852
	1.25252	-0.233062	A0A024QZN4;V9HWK2;P18206;B3KXA2;B4E3Q9;Q5JQ13;B4DKC9;B4DTM7;A0A096LPE1	A0A024QZN4;V9HWK2;P18206;B3KXA2;B4E3Q9;Q5JQ13	Vinculin	VCL;HEL114	36	tr|A0A024QZN4|A0A024QZN4_HUMAN Vinculin, isoform CRA_c OS=Homo sapiens GN=VCL PE=4 SV=1;tr|V9HWK2|V9HWK2_HUMAN Epididymis luminal protein 114 OS=Homo sapiens GN=HEL114 PE=2 SV=1;sp|P18206|VINC_HUMAN Vinculin OS=Homo sapiens GN=VCL PE=1 SV=4;tr|B3KXA2|B3KXA	Color2 [DarkGray]	1	4					18	18	18	22.5	22.5	22.5	116.72	0	39.633	4151700000	42	9140100	8714300	5880500	9662200	11257000	10702000	29.3765	29.1359	29.1487	29.0392	29.0117	28.9109
	1.33985	-0.945196	A0A024QZN5;O95229;A0A024QZJ1;A6NH27;B4DP12	A0A024QZN5;O95229;A0A024QZJ1;A6NH27;B4DP12	ZW10 interactor	ZWINT	37	tr|A0A024QZN5|A0A024QZN5_HUMAN ZW10 interactor, isoform CRA_b OS=Homo sapiens GN=ZWINT PE=4 SV=1;sp|O95229|ZWINT_HUMAN ZW10 interactor OS=Homo sapiens GN=ZWINT PE=1 SV=2;tr|A0A024QZJ1|A0A024QZJ1_HUMAN ZW10 interactor, isoform CRA_a OS=Homo sapiens GN=ZWINT	Color2 [DarkGray]	1	4					8	8	8	30.8	30.8	30.8	35.654	0	21.599	741870000	16	7328400	9346500	7528700	3923300	4511800	6407300	27.1602	27.0321	27.3725	26.316	25.6652	26.748
	1.97228	1.82198	J3KQ45;F8W8W7;O43493	J3KQ45;F8W8W7;O43493	Trans-Golgi network integral membrane protein 2	TGOLN2	2154	tr|J3KQ45|J3KQ45_HUMAN Trans-Golgi network integral membrane protein 2 OS=Homo sapiens GN=TGOLN2 PE=1 SV=1;tr|F8W8W7|F8W8W7_HUMAN Trans-Golgi network integral membrane protein 2 OS=Homo sapiens GN=TGOLN2 PE=1 SV=2;sp|O43493|TGON2_HUMAN Trans-Golgi network	Color2 [DarkGray]	1	4					6	6	6	18.1	18.1	18.1	47.879	0	72.006	1173800000	17	3114800	2407800	2112600	22701000	8973400	9600200	26.196	25.9532	25.6005	28.4554	27.4914	27.2688
	1.21049	1.81411	Q9Y6D5;Q86TH5;A0A024R7X0;Q9Y6D6;B3KMS9;B3KMT7;Q59FR3;E5RHL7;B4DYN7;Q59FY5;E5RIF2	Q9Y6D5;Q86TH5;A0A024R7X0;Q9Y6D6	Brefeldin A-inhibited guanine nucleotide-exchange protein 2;Brefeldin A-inhibited guanine nucleotide-exchange protein 1	ARFGEF2;ARFGEF1	3709	sp|Q9Y6D5|BIG2_HUMAN Brefeldin A-inhibited guanine nucleotide-exchange protein 2 OS=Homo sapiens GN=ARFGEF2 PE=1 SV=3;tr|Q86TH5|Q86TH5_HUMAN ARFGEF2 protein (Fragment) OS=Homo sapiens GN=ARFGEF2 PE=2 SV=1;tr|A0A024R7X0|A0A024R7X0_HUMAN ADP-ribosylation fac	Color2 [DarkGray]	1	4					4	4	4	3.4	3.4	3.4	202.04	0	21.147	451120000	6	216750	0	275500	1347500	626290	2090700	23.3276	25.3973	25.3627	26.3244	26.3627	26.8429
	0.410039	-0.166478	Q8NDP0;A0A024QZR5;Q9Y2T2;B4DRN6;E5RJ52;P53677;H0YBM0;H0YBA0;E7ER80	Q8NDP0;A0A024QZR5;Q9Y2T2;B4DRN6	AP-3 complex subunit mu-1	DKFZp586G1518;AP3M1	45	tr|Q8NDP0|Q8NDP0_HUMAN Putative uncharacterized protein DKFZp586G1518 (Fragment) OS=Homo sapiens GN=DKFZp586G1518 PE=2 SV=1;tr|A0A024QZR5|A0A024QZR5_HUMAN Adaptor-related protein complex 3, mu 1 subunit, isoform CRA_a OS=Homo sapiens GN=AP3M1 PE=3 SV=1;sp|	Color2 [DarkGray]	1	4					5	5	5	23.2	23.2	23.2	32.976	0	19.039	939050000	20	7574300	8747300	12807000	7941200	9479900	8688100	27.1252	27.4173	27.0776	26.8018	27.2723	27.0466
	0.420908	-0.188852	A0A024QZV0;Q86UY0;Q6EHZ3;Q658S9;Q8NBS9	A0A024QZV0;Q86UY0;Q6EHZ3;Q658S9;Q8NBS9	Thioredoxin domain-containing protein 5	hCG_1811539;TXNDC5;STRF8;DKFZp666I134	47	tr|A0A024QZV0|A0A024QZV0_HUMAN HCG1811539, isoform CRA_b OS=Homo sapiens GN=hCG_1811539 PE=3 SV=1;tr|Q86UY0|Q86UY0_HUMAN TXNDC5 protein OS=Homo sapiens GN=TXNDC5 PE=1 SV=1;tr|Q6EHZ3|Q6EHZ3_HUMAN Uncharacterized protein OS=Homo sapiens GN=STRF8 PE=2 SV=1;tr	Color2 [DarkGray]	1	4					9	9	9	34	34	34	36.177	0	49.508	3314500000	31	32924000	36129000	26344000	28551000	30876000	29314000	29.0059	29.2187	28.7556	28.6779	29.0777	28.658
+	2.50905	1.81012	B2RCE6;A8K9D8;O95980;Q6P9E2	B2RCE6;A8K9D8;O95980;Q6P9E2	Reversion-inducing cysteine-rich protein with Kazal motifs	RECK	1327	tr|B2RCE6|B2RCE6_HUMAN cDNA, FLJ96027, highly similar to Homo sapiens reversion-inducing-cysteine-rich protein with kazal motifs (RECK), mRNA OS=Homo sapiens PE=2 SV=1;tr|A8K9D8|A8K9D8_HUMAN cDNA FLJ78129, highly similar to Homo sapiens reversion-inducing-	Color2 [DarkGray]	1	4					2	2	2	2.9	2.9	2.9	106.39	0	25.477	230040000	5	166880	0	0	1756900	1310700	1766300	24.2121	23.3553	24.035	25.712	25.4706	25.8502
	1.65385	1.80486	A0A024R319;P55268;Q15483;F5H520;Q8N9Q8	A0A024R319;P55268	Laminin subunit beta-2	LAMB2	178	tr|A0A024R319|A0A024R319_HUMAN Laminin, beta 2 (Laminin S), isoform CRA_a OS=Homo sapiens GN=LAMB2 PE=4 SV=1;sp|P55268|LAMB2_HUMAN Laminin subunit beta-2 OS=Homo sapiens GN=LAMB2 PE=1 SV=2	Color2 [DarkGray]	1	4					12	12	12	11.4	11.4	11.4	195.98	0	20.93	1194400000	20	416730	477040	499260	5236700	3597000	2616200	25.6296	25.8522	26.2288	28.4961	27.7448	26.8843
	1.268	1.80374	O75110;B4DR18;Q2NLD0;A0A0A0MR22;Q6ZS89;O43861	O75110;B4DR18;Q2NLD0;A0A0A0MR22	Probable phospholipid-transporting ATPase IIA;Phospholipid-transporting ATPase	ATP9A	2416	sp|O75110|ATP9A_HUMAN Probable phospholipid-transporting ATPase IIA OS=Homo sapiens GN=ATP9A PE=1 SV=3;tr|B4DR18|B4DR18_HUMAN Phospholipid-transporting ATPase OS=Homo sapiens PE=2 SV=1;tr|Q2NLD0|Q2NLD0_HUMAN Phospholipid-transporting ATPase (Fragment) OS=H	Color2 [DarkGray]	1	4					6	6	6	6.1	6.1	6.1	118.58	0	28.862	936850000	10	204960	314860	252530	6779800	4779900	5344400	24.3258	26.1291	26.2338	27.6772	26.8746	27.5483
	2.00245	1.80355	W6I206;W8QRJ0;Q9Y4K0;H0YAR1;B4DDQ4;E5RHH3;E5RFY0;H0YAP6	W6I206;W8QRJ0;Q9Y4K0	Lysyl oxidase homolog 2	LOXL2	3696	tr|W6I206|W6I206_HUMAN Lysyl oxidase-like 2 delta e13 OS=Homo sapiens GN=LOXL2 PE=2 SV=1;tr|W8QRJ0|W8QRJ0_HUMAN Lysyl oxidase-like 2 protein isoform b (Fragment) OS=Homo sapiens GN=LOXL2 PE=2 SV=1;sp|Q9Y4K0|LOXL2_HUMAN Lysyl oxidase homolog 2 OS=Homo sapie	Color2 [DarkGray]	1	4					8	8	8	15.8	15.8	15.8	81.196	0	53.089	1250600000	14	2395600	1288500	1196800	16493000	7676400	8845500	25.8461	26.0431	26.1132	28.5559	27.5556	27.3016
	0.730452	1.80305	V9HWF0;A0A0A0MTH3;Q13418;E9PQ52;A0A087WW45	V9HWF0;A0A0A0MTH3;Q13418	Integrin-linked protein kinase	HEL-S-28;ILK	782	tr|V9HWF0|V9HWF0_HUMAN Epididymis secretory protein Li 28 OS=Homo sapiens GN=HEL-S-28 PE=2 SV=1;tr|A0A0A0MTH3|A0A0A0MTH3_HUMAN Integrin-linked protein kinase OS=Homo sapiens GN=ILK PE=1 SV=1;sp|Q13418|ILK_HUMAN Integrin-linked protein kinase OS=Homo sapien	Color2 [DarkGray]	1	4					5	5	5	11.7	11.7	11.7	51.419	0	7.1072	1231900000	13	9204700	5673400	3268000	7723500	11547000	13912000	27.0173	23.6442	26.8604	27.1467	27.7325	28.0519
	0.92511	-1.6027	Q08AJ9;A0A024R017;Q93077;Q7L7L0;P04908;V9GZN0	Q08AJ9;A0A024R017;Q93077;Q7L7L0;P04908	Histone H2A;Histone H2A type 1-C;Histone H2A type 3;Histone H2A type 1-B/E	HIST1H2AB;HIST1H2AC;HIST3H2A	54	tr|Q08AJ9|Q08AJ9_HUMAN Histone H2A OS=Homo sapiens GN=HIST1H2AB PE=2 SV=1;tr|A0A024R017|A0A024R017_HUMAN Histone H2A OS=Homo sapiens GN=HIST1H2AC PE=3 SV=1;sp|Q93077|H2A1C_HUMAN Histone H2A type 1-C OS=Homo sapiens GN=HIST1H2AC PE=1 SV=3;sp|Q7L7L0|H2A3_HUM	Color2 [DarkGray]	1	4					5	1	1	35.4	8.5	8.5	14.135	0	29.276	2278600000	8	53865000	90326000	145320000	21841000	33040000	111320000	27.7443	28.9343	29.8699	26.4014	27.1264	28.2126
	1.18142	1.79797	J3QQY0;J3KSZ8;Q68DK7;A0A024R1R9	J3QQY0;J3KSZ8;Q68DK7	Male-specific lethal 1 homolog	MSL1	2271	tr|J3QQY0|J3QQY0_HUMAN Male-specific lethal 1 homolog OS=Homo sapiens GN=MSL1 PE=1 SV=1;tr|J3KSZ8|J3KSZ8_HUMAN Male-specific lethal 1 homolog OS=Homo sapiens GN=MSL1 PE=1 SV=1;sp|Q68DK7|MSL1_HUMAN Male-specific lethal 1 homolog OS=Homo sapiens GN=MSL1 PE=1	Color2 [DarkGray]	1	4					3	3	3	10.6	10.6	10.6	48.976	0	4.9737	494160000	9	2455100	4070300	0	4450600	5960800	7771200	23.9838	26.0983	23.9334	26.3602	26.5335	26.5157
	0.707703	-0.522742	A0A024R061;P51809;B4DIH9;B2R6P4;B4DE96;A0A024R074;B4DMB4;E5RH06	A0A024R061;P51809;B4DIH9;B2R6P4;B4DE96;A0A024R074	Vesicle-associated membrane protein 7	SYBL1;VAMP7	60	tr|A0A024R061|A0A024R061_HUMAN Synaptobrevin-like 1, isoform CRA_e OS=Homo sapiens GN=SYBL1 PE=3 SV=1;sp|P51809|VAMP7_HUMAN Vesicle-associated membrane protein 7 OS=Homo sapiens GN=VAMP7 PE=1 SV=3;tr|B4DIH9|B4DIH9_HUMAN cDNA FLJ53045, highly similar to Syn	Color2 [DarkGray]	1	4					7	7	7	43.2	43.2	43.2	24.935	0	34.764	1310700000	14	24697000	19223000	15269000	13650000	12385000	15602000	27.4331	28.1672	27.8194	26.8248	27.2938	27.7329
	0.0390215	-0.0254072	E9PF10;B4DLT2;A0A024R071;O75694;B3KMK3	E9PF10;B4DLT2;A0A024R071;O75694	Nuclear pore complex protein Nup155	NUP155	61	tr|E9PF10|E9PF10_HUMAN Nuclear pore complex protein Nup155 OS=Homo sapiens GN=NUP155 PE=1 SV=1;tr|B4DLT2|B4DLT2_HUMAN cDNA FLJ56637, highly similar to Nuclear pore complex protein Nup155 OS=Homo sapiens PE=2 SV=1;tr|A0A024R071|A0A024R071_HUMAN Nucleoporin	Color2 [DarkGray]	1	4					24	24	24	27.6	27.6	27.6	148.09	0	150	8233000000	98	18633000	23593000	20675000	21364000	33119000	35080000	30.1177	30.2224	30.1532	29.7594	30.1396	30.518
	0.958898	1.78013	B3KQX7;B4DI53;Q6SES1;A1YVW6;Q6FGR8;Q53YK7;Q6FGN5;A2A2V1;P04156;Q86XR1;B4DJ65;B4DDS1;O75942;Q540C4;B2R5Q9;D4P3Q7;B2NI04;B2NI05;Q5U0K3;X6RKS3	B3KQX7;B4DI53;Q6SES1;A1YVW6;Q6FGR8;Q53YK7;Q6FGN5;A2A2V1;P04156;Q86XR1;B4DJ65;B4DDS1;O75942;Q540C4;B2R5Q9;D4P3Q7;B2NI04;B2NI05;Q5U0K3;X6RKS3	Major prion protein	PRNP	1120	tr|B3KQX7|B3KQX7_HUMAN cDNA FLJ33256 fis, clone ASTRO2005557, highly similar to MAJOR PRION PROTEIN OS=Homo sapiens PE=2 SV=1;tr|B4DI53|B4DI53_HUMAN cDNA FLJ52543, highly similar to Major prion protein OS=Homo sapiens PE=2 SV=1;tr|Q6SES1|Q6SES1_HUMAN Major	Color2 [DarkGray]	1	4					4	4	4	25.8	25.8	25.8	18.177	0	19.056	1321200000	12	5621000	3722600	3881400	81854000	31388000	38678000	26.8013	24.4178	26.6984	28.5228	27.4454	27.2898
+	3.19885	1.77641	E9PJK1;E9PRJ8;H0YDL9;H0YDJ9;A0A024RCB7;E9PIF1;A6NMH8;P60033;E9PM31;H0YEE2	E9PJK1;E9PRJ8;H0YDL9;H0YDJ9;A0A024RCB7;E9PIF1;A6NMH8;P60033	Tetraspanin;CD81 antigen	CD81	554	tr|E9PJK1|E9PJK1_HUMAN Tetraspanin OS=Homo sapiens GN=CD81 PE=1 SV=1;tr|E9PRJ8|E9PRJ8_HUMAN Tetraspanin (Fragment) OS=Homo sapiens GN=CD81 PE=1 SV=1;tr|H0YDL9|H0YDL9_HUMAN Tetraspanin (Fragment) OS=Homo sapiens GN=CD81 PE=1 SV=1;tr|H0YDJ9|H0YDJ9_HUMAN Tetr	Color2 [DarkGray]	1	4					3	3	3	35.8	35.8	35.8	17.963	0	118.07	9816900000	21	117260000	100510000	111130000	535860000	406790000	691830000	28.9292	29.05	29.352	30.8495	30.677	31.1338
	0.0758564	-0.0636406	Q9GZV0;A0A024R0K2;A0A024R0E2;O75534;Q96L66;E9PLT0;E9PLD4;E9PNG3;Q8WU01;Q9UG93	Q9GZV0;A0A024R0K2;A0A024R0E2;O75534;Q96L66;E9PLT0	Cold shock domain-containing protein E1	CSDE1;UNR	69	tr|Q9GZV0|Q9GZV0_HUMAN cDNA FLJ12454 fis, clone NT2RM1000555, highly similar to UNR PROTEIN OS=Homo sapiens PE=2 SV=1;tr|A0A024R0K2|A0A024R0K2_HUMAN Cold shock domain containing E1, RNA-binding, isoform CRA_b OS=Homo sapiens GN=CSDE1 PE=4 SV=1;tr|A0A024R0E	Color2 [DarkGray]	1	4					6	6	6	8.7	8.7	8.7	85.729	0	11.119	1028800000	18	4157500	3357300	2830500	3860200	5731500	3444400	27.6315	27.0077	26.9293	26.7526	27.2204	27.4046
+	4.10938	1.77331	A0A024RB01;P08648;B2R627;A8K6A5;H0YIV7	A0A024RB01;P08648;B2R627;A8K6A5	Integrin alpha-5;Integrin alpha-5 heavy chain;Integrin alpha-5 light chain	ITGA5	498	tr|A0A024RB01|A0A024RB01_HUMAN Integrin, alpha 5 (Fibronectin receptor, alpha polypeptide), isoform CRA_b OS=Homo sapiens GN=ITGA5 PE=3 SV=1;sp|P08648|ITA5_HUMAN Integrin alpha-5 OS=Homo sapiens GN=ITGA5 PE=1 SV=2;tr|B2R627|B2R627_HUMAN cDNA, FLJ92752, hig	Color2 [DarkGray]	1	4					24	24	24	34.6	34.6	34.6	119.24	0	323.31	40260000000	89	58517000	57938000	48872000	296670000	192440000	281830000	31.11	31.1146	31.1761	33.0681	32.71	32.9425
	0.751622	1.76975	P04637;A0A0U1RQC9;H2EHT1;Q5U0E4;B4DMH2;K7PPU4;K7PPA8;E5RMA8;B6E4X6;B4DNI2;Q1MSX0;A0A087WZU8;Q2XSC7;H6U5S3;H6U5S2;A0A087X1Q1;J3KP33;Q1MSW8;H6U5S4;Q53GA5;E7EMR6;H6U5S5;B4E095;E7ESS1;Q1MSW9;E7EQX7;A0A087WT22;S5M706;S5LJ04;S5LJ49;S5LJ61;S5LQX7;S5LME3;S5M224;S5M713;S5M207;S5LQQ1;A0A087WXZ1;S5LQU8;S5LQU3;Q0ZAK0;Q0ZAK1;E9PFT5;A0A0C4L134;S5LMC6;B2ZAH2;L0EPW3;L0ENF7;L0ERL2;A4GWB5;A0A0A0U7X4;L0ERS6;L0ERI9;…	P04637;A0A0U1RQC9;H2EHT1;Q5U0E4;B4DMH2;K7PPU4;K7PPA8;E5RMA8;B6E4X6;B4DNI2;Q1MSX0;A0A087WZU8;Q2XSC7;H6U5S3;H6U5S2;A0A087X1Q1;J3KP33;Q1MSW8;H6U5S4;Q53GA5	Cellular tumor antigen p53	TP53	960	sp|P04637|P53_HUMAN Cellular tumor antigen p53 OS=Homo sapiens GN=TP53 PE=1 SV=4;tr|A0A0U1RQC9|A0A0U1RQC9_HUMAN Cellular tumor antigen p53 OS=Homo sapiens GN=TP53 PE=1 SV=1;tr|H2EHT1|H2EHT1_HUMAN Cellular tumor antigen p53 OS=Homo sapiens GN=TP53 PE=2 SV=1	Color2 [DarkGray]	1	4					6	6	6	18.1	18.1	18.1	43.653	0	10.436	982870000	9	6604800	4776900	1708200	10283000	13567000	17664000	27.5327	24.8354	23.9397	27.2474	27.0797	27.2898
	1.14208	-0.3544	A0A024R0F6;Q9UPN9;H0Y612;B3KN30	A0A024R0F6;Q9UPN9;H0Y612	E3 ubiquitin-protein ligase TRIM33	TRIM33	72	tr|A0A024R0F6|A0A024R0F6_HUMAN Tripartite motif-containing 33, isoform CRA_a OS=Homo sapiens GN=TRIM33 PE=4 SV=1;sp|Q9UPN9|TRI33_HUMAN E3 ubiquitin-protein ligase TRIM33 OS=Homo sapiens GN=TRIM33 PE=1 SV=3;tr|H0Y612|H0Y612_HUMAN E3 ubiquitin-protein ligase	Color2 [DarkGray]	1	4					11	11	9	12.1	12.1	10	122.52	0	66.205	1941200000	26	7495300	6623500	5051800	3283600	6689100	8920400	28.1983	28.2387	28.4477	27.7038	27.9961	28.1216
	2.44993	1.76878	Q9Y6M5	Q9Y6M5	Zinc transporter 1	SLC30A1	3712	sp|Q9Y6M5|ZNT1_HUMAN Zinc transporter 1 OS=Homo sapiens GN=SLC30A1 PE=1 SV=3	Color2 [DarkGray]	1	4					12	12	12	27.6	27.6	27.6	55.299	0	68.074	2415800000	28	4823100	6701200	3724500	56816000	29086000	25995000	26.7253	27.3569	27.002	29.1923	28.4239	28.7743
+	4.06606	1.76067	Q68DH9;A0A024R968;P23634;A7E2D8;A8K8U3;A1X4Q1	Q68DH9;A0A024R968;P23634;A7E2D8;A8K8U3	Calcium-transporting ATPase;Plasma membrane calcium-transporting ATPase 4	DKFZp686M088;ATP2B4	432	tr|Q68DH9|Q68DH9_HUMAN Calcium-transporting ATPase OS=Homo sapiens GN=DKFZp686M088 PE=2 SV=1;tr|A0A024R968|A0A024R968_HUMAN Calcium-transporting ATPase OS=Homo sapiens GN=ATP2B4 PE=3 SV=1;sp|P23634|AT2B4_HUMAN Plasma membrane calcium-transporting ATPase 4	Color2 [DarkGray]	1	4					19	19	13	20.9	20.9	15	133.87	0	73.055	5831700000	41	5937400	5974300	3241900	35544000	25770000	29564000	28.5198	28.1956	28.3506	30.2045	30.0128	30.1306
	1.48706	1.75024	C9JZ87;A0A024R9Z1;Q8N353;Q9NUM4;F2Z3N7	C9JZ87;A0A024R9Z1;Q8N353;Q9NUM4;F2Z3N7	Transmembrane protein 106B	TMEM106B	464	tr|C9JZ87|C9JZ87_HUMAN Transmembrane protein 106B (Fragment) OS=Homo sapiens GN=TMEM106B PE=1 SV=1;tr|A0A024R9Z1|A0A024R9Z1_HUMAN Transmembrane protein 106B, isoform CRA_a OS=Homo sapiens GN=TMEM106B PE=4 SV=1;tr|Q8N353|Q8N353_HUMAN TMEM106B protein (Fragm	Color2 [DarkGray]	1	4					4	4	4	52.7	52.7	52.7	12.201	0	19.848	414410000	9	5982500	621060	2061700	27104000	9089900	14342000	25.1291	23.8684	24.4254	26.9733	25.5817	26.1186
	1.39319	1.73362	P14543;B4DM05	P14543;B4DM05	Nidogen-1	NID1	2555	sp|P14543|NID1_HUMAN Nidogen-1 OS=Homo sapiens GN=NID1 PE=1 SV=3;tr|B4DM05|B4DM05_HUMAN cDNA FLJ51241, highly similar to Nidogen-1 OS=Homo sapiens PE=2 SV=1	Color2 [DarkGray]	1	4					5	5	5	5.6	5.6	5.6	136.38	0	15.131	356520000	6	53478	34605	0	2667900	1964500	2006400	24.8518	23.5129	25.4793	26.3052	26.3634	26.3763
	1.06257	-0.0811679	B7Z6F7;A0A024R0R6;Q92797;A0A087WUE9;Q4LE61;M0R3C7;M0R1C2;O75402;M0R180;M0QXP5	B7Z6F7;A0A024R0R6;Q92797;A0A087WUE9;Q4LE61;M0R3C7	Symplekin	SYMPK;SYMPK variant protein	82	tr|B7Z6F7|B7Z6F7_HUMAN cDNA FLJ61705, highly similar to Symplekin OS=Homo sapiens PE=2 SV=1;tr|A0A024R0R6|A0A024R0R6_HUMAN Symplekin, isoform CRA_a OS=Homo sapiens GN=SYMPK PE=4 SV=1;sp|Q92797|SYMPK_HUMAN Symplekin OS=Homo sapiens GN=SYMPK PE=1 SV=2;tr|A0A	Color2 [DarkGray]	1	4					9	9	9	9.8	9.8	9.8	141.13	0	18.48	883920000	17	1647100	2234100	1443800	1987300	2272900	3225200	27.025	26.966	26.9756	26.8516	26.9583	26.9132
+	3.80875	1.72969	B7Z9S8;A6NGH2;Q6LEU2;A3KLL5;P05026;Q58I20;V9GYR2	B7Z9S8;A6NGH2;Q6LEU2;A3KLL5;P05026;Q58I20	Sodium/potassium-transporting ATPase subunit beta-1	ATP1B1	1135	tr|B7Z9S8|B7Z9S8_HUMAN Sodium/potassium-transporting ATPase subunit beta OS=Homo sapiens PE=2 SV=1;tr|A6NGH2|A6NGH2_HUMAN Sodium/potassium-transporting ATPase subunit beta OS=Homo sapiens PE=2 SV=3;tr|Q6LEU2|Q6LEU2_HUMAN Sodium/potassium-transporting ATPas	Color2 [DarkGray]	1	4					7	7	7	25.5	25.5	25.5	28.627	0	19.966	5573200000	21	35249000	32768000	31021000	181170000	80776000	145680000	28.1691	28.3147	28.5519	30.1852	30.0213	30.0182
+	4.5644	1.72251	P08582;C9JVN1;Q53XS6	P08582;C9JVN1;Q53XS6	Melanotransferrin	MFI2	2515	sp|P08582|TRFM_HUMAN Melanotransferrin OS=Homo sapiens GN=MELTF PE=1 SV=2;tr|C9JVN1|C9JVN1_HUMAN Melanotransferrin (Fragment) OS=Homo sapiens GN=MELTF PE=1 SV=1;tr|Q53XS6|Q53XS6_HUMAN Antigen p97 (Melanoma associated) identified by monoclonal antibodies 13	Color2 [DarkGray]	1	4					4	4	4	8.4	8.4	8.4	80.214	0	7.2068	352720000	8	0	0	0	3105800	2406300	2886000	24.6182	24.5489	24.716	26.4756	26.271	26.3041
+	3.95323	1.7139	Q86UZ8;Q14332	Q86UZ8;Q14332	Frizzled-2	FZD2	2959	tr|Q86UZ8|Q86UZ8_HUMAN FZD2 protein (Fragment) OS=Homo sapiens GN=FZD2 PE=2 SV=1;sp|Q14332|FZD2_HUMAN Frizzled-2 OS=Homo sapiens GN=FZD2 PE=1 SV=1	Color2 [DarkGray]	1	4					5	5	2	7.6	7.6	3.7	71.487	0	6.2656	1660600000	16	5086600	7354200	4447300	17413000	15921000	13646000	26.5215	26.7083	26.7621	28.3473	28.541	28.2452
	2.15131	1.71222	Q6FGG2;Q15836;K7ENK9;K7EKX0;J3QRU4;F8WCA0;L7N2F9;P63027	Q6FGG2;Q15836	Vesicle-associated membrane protein 3	VAMP3	3009	tr|Q6FGG2|Q6FGG2_HUMAN VAMP3 protein OS=Homo sapiens GN=VAMP3 PE=2 SV=1;sp|Q15836|VAMP3_HUMAN Vesicle-associated membrane protein 3 OS=Homo sapiens GN=VAMP3 PE=1 SV=3	Color2 [DarkGray]	1	4					3	3	3	46	46	46	11.309	0	77.247	1253900000	12	13215000	10881000	11028000	100520000	55280000	59850000	26.6675	26.1067	25.6656	28.2013	27.6957	27.6794
	1.74601	1.71016	Q92896;H3BM42;H3BQU9;Q6ZMF1;H3BRD8	Q92896;H3BM42	Golgi apparatus protein 1	GLG1	3378	sp|Q92896|GSLG1_HUMAN Golgi apparatus protein 1 OS=Homo sapiens GN=GLG1 PE=1 SV=2;tr|H3BM42|H3BM42_HUMAN Golgi apparatus protein 1 OS=Homo sapiens GN=GLG1 PE=1 SV=1	Color2 [DarkGray]	1	4					10	10	10	9.7	9.7	9.7	134.55	0	36.187	1030100000	17	874600	741620	377210	8932900	3294000	2666800	25.7952	25.916	25.5731	28.2408	27.4201	26.7539
	0.223044	-0.108208	A0A024R102;Q96GM5;A0A024R137;A8K9I5;F8VRQ4;H0YHV1;B4DF50;F8VZ70;F8VUB0;F8VW95;B7ZA58;B7Z4U8	A0A024R102;Q96GM5;A0A024R137;A8K9I5;F8VRQ4	SWI/SNF-related matrix-associated actin-dependent regulator of chromatin subfamily D member 1	SMARCD1	90	tr|A0A024R102|A0A024R102_HUMAN SWI/SNF related, matrix associated, actin dependent regulator of chromatin, subfamily d, member 1, isoform CRA_e OS=Homo sapiens GN=SMARCD1 PE=4 SV=1;sp|Q96GM5|SMRD1_HUMAN SWI/SNF-related matrix-associated actin-dependent reg	Color2 [DarkGray]	1	4					12	11	10	22.1	19.4	16	70.961	0	49.379	1563900000	29	7273400	6404900	4809900	8210800	5427400	7972600	27.6231	27.9117	27.8946	27.4907	27.5879	28.0262
	0.527262	-0.372486	Q9H0H5;A0A024R136;B2RE34;F8VRD2;H0YIK5;Q9H9L9;Q9BZ74;F8W0L1;F8VVE5;F8VWY4;F8W1E5;F8VV47;F8VZ66;F8VWX0;F8VXH1;F8VV37;F8W1T4;F8VS54;F8VV39;F8VUW9;F8VVY0;F8VQZ5;F8VZ41;F8VYH6;F8VQF5	Q9H0H5;A0A024R136;B2RE34	Rac GTPase-activating protein 1	RACGAP1	93	sp|Q9H0H5|RGAP1_HUMAN Rac GTPase-activating protein 1 OS=Homo sapiens GN=RACGAP1 PE=1 SV=1;tr|A0A024R136|A0A024R136_HUMAN Rac GTPase activating protein 1, isoform CRA_a OS=Homo sapiens GN=RACGAP1 PE=4 SV=1;tr|B2RE34|B2RE34_HUMAN cDNA, FLJ96901, highly simi	Color2 [DarkGray]	1	4					15	15	15	33.2	33.2	33.2	71.026	0	113.24	4926600000	48	28236000	30632000	19962000	16532000	19507000	34421000	29.543	29.7496	29.5609	28.6825	29.3288	29.7248
	0.518916	-1.12422	A0A024R143;A0A024R165;Q14142;B4E0G2;B7ZAZ9	A0A024R143;A0A024R165;Q14142;B4E0G2;B7ZAZ9	Tripartite motif-containing protein 14	TRIM14	94	tr|A0A024R143|A0A024R143_HUMAN Tripartite motif-containing 14, isoform CRA_c OS=Homo sapiens GN=TRIM14 PE=4 SV=1;tr|A0A024R165|A0A024R165_HUMAN Tripartite motif-containing 14, isoform CRA_a OS=Homo sapiens GN=TRIM14 PE=4 SV=1;sp|Q14142|TRI14_HUMAN Triparti	Color2 [DarkGray]	1	4					5	5	5	16.9	16.9	16.9	39.674	0	5.3599	935350000	8	8467800	9523800	6743800	8124800	7227800	9141200	26.9216	27.3251	27.2696	26.8805	27.0969	24.1663
	1.80933	1.70965	B3KVU0;A7LNJ1;Q8WUM9;H7BZK4	B3KVU0;A7LNJ1;Q8WUM9;H7BZK4	Sodium-dependent phosphate transporter 1	SLC20A1	1198	tr|B3KVU0|B3KVU0_HUMAN Phosphate transporter OS=Homo sapiens PE=2 SV=1;tr|A7LNJ1|A7LNJ1_HUMAN Phosphate transporter OS=Homo sapiens GN=SLC20A1 PE=2 SV=1;sp|Q8WUM9|S20A1_HUMAN Sodium-dependent phosphate transporter 1 OS=Homo sapiens GN=SLC20A1 PE=1 SV=1;tr|	Color2 [DarkGray]	1	4					6	6	6	18.3	18.3	18.3	41.931	0	11.176	1131400000	15	1959400	892600	2940900	30041000	11572000	19149000	26.7626	25.4657	25.783	27.9856	27.4264	27.7283
	1.99365	1.70348	A0A024R436;H7BXK9;Q9NP58;Q2M3G0	A0A024R436;H7BXK9;Q9NP58	ATP-binding cassette sub-family B member 6, mitochondrial	ABCB6	213	tr|A0A024R436|A0A024R436_HUMAN ATP-binding cassette, sub-family B (MDR/TAP), member 6, isoform CRA_f OS=Homo sapiens GN=ABCB6 PE=4 SV=1;tr|H7BXK9|H7BXK9_HUMAN ATP-binding cassette sub-family B member 6, mitochondrial (Fragment) OS=Homo sapiens GN=ABCB6 PE=	Color2 [DarkGray]	1	4					4	4	4	13.1	13.1	13.1	48.833	0	17.529	335250000	8	522810	528620	1041300	5326000	3135900	5409700	25.0216	24.2401	23.8101	25.8405	26.1945	26.1473
+	4.53722	1.6963	P33527;I3L4X2;A0A0A0MS99;Q68CP7;Q9UQ98;Q9BV39;G0ZCM3;G0ZCM6;G0ZCM4;G0ZCM5	P33527;I3L4X2;A0A0A0MS99;Q68CP7;Q9UQ98	Multidrug resistance-associated protein 1	ABCC1;DKFZp781G125;MRP	2647	sp|P33527|MRP1_HUMAN Multidrug resistance-associated protein 1 OS=Homo sapiens GN=ABCC1 PE=1 SV=3;tr|I3L4X2|I3L4X2_HUMAN Multidrug resistance-associated protein 1 (Fragment) OS=Homo sapiens GN=ABCC1 PE=1 SV=1;tr|A0A0A0MS99|A0A0A0MS99_HUMAN Multidrug resist	Color2 [DarkGray]	1	4					30	30	29	28.5	28.5	28	171.59	0	228.39	13051000000	71	9968100	9142000	8574900	51068000	43594000	56428000	29.5794	29.6001	29.5711	31.3727	31.1219	31.3448
	1.90292	-1.29783	A0A024R179;Q09161	A0A024R179;Q09161	Nuclear cap-binding protein subunit 1	NCBP1	101	tr|A0A024R179|A0A024R179_HUMAN Nuclear cap binding protein subunit 1, 80kDa, isoform CRA_a OS=Homo sapiens GN=NCBP1 PE=4 SV=1;sp|Q09161|NCBP1_HUMAN Nuclear cap-binding protein subunit 1 OS=Homo sapiens GN=NCBP1 PE=1 SV=1	Color2 [DarkGray]	1	4					4	4	4	7.1	7.1	7.1	91.838	0	19.209	997160000	21	7077800	6841300	6572000	2696500	2963600	3177000	27.7558	27.7294	27.8544	25.886	26.7539	26.8062
	1.432	1.68433	B7Z390;Q59GF2;Q13444	B7Z390;Q59GF2;Q13444	Disintegrin and metalloproteinase domain-containing protein 15	ADAM15	1830	tr|B7Z390|B7Z390_HUMAN cDNA FLJ53336, highly similar to ADAM 15 (EC 3.4.24.-) (Adisintegrin and metalloproteinase domain 15) OS=Homo sapiens PE=2 SV=1;tr|Q59GF2|Q59GF2_HUMAN ADAM15 isoform 6a variant (Fragment) OS=Homo sapiens PE=2 SV=1;sp|Q13444|ADA15_HUM	Color2 [DarkGray]	1	4					4	4	4	8.4	8.4	8.4	87.308	0	43.965	995700000	12	2524400	2972000	587720	7109000	5375300	10717000	26.5221	24.8253	25.9436	27.1629	27.2856	27.8956
	0.558498	-1.01371	A0A024R1E1;A0A024R1F9;Q9H1I8;B1AH59;Q659F6;Q53H58;Q53G98	A0A024R1E1;A0A024R1F9;Q9H1I8;B1AH59;Q659F6;Q53H58;Q53G98	Activating signal cointegrator 1 complex subunit 2	ASCC2;DKFZp586O0223	105	tr|A0A024R1E1|A0A024R1E1_HUMAN Activating signal cointegrator 1 complex subunit 2, isoform CRA_a OS=Homo sapiens GN=ASCC2 PE=4 SV=1;tr|A0A024R1F9|A0A024R1F9_HUMAN Activating signal cointegrator 1 complex subunit 2, isoform CRA_c OS=Homo sapiens GN=ASCC2 PE	Color2 [DarkGray]	1	4					2	2	2	2.8	2.8	2.8	73.197	0.0037813	1.3614	229480000	7	3275600	2466700	2371400	1335500	1901100	1398300	25.6467	25.5082	25.5689	25.6141	25.0865	22.9821
	0.950919	1.68107	Q86TY5;Q6FGL0;A0A024R693;Q59FR8;P17931;G3V3R6;Q6NVH9	Q86TY5;Q6FGL0;A0A024R693;Q59FR8;P17931;G3V3R6;Q6NVH9	Galectin;Galectin-3	LGALS3;hCG_22119	3253	tr|Q86TY5|Q86TY5_HUMAN Galectin OS=Homo sapiens PE=2 SV=1;tr|Q6FGL0|Q6FGL0_HUMAN Galectin (Fragment) OS=Homo sapiens GN=LGALS3 PE=2 SV=1;tr|A0A024R693|A0A024R693_HUMAN Galectin OS=Homo sapiens GN=hCG_22119 PE=4 SV=1;tr|Q59FR8|Q59FR8_HUMAN Galectin (Fragmen	Color2 [DarkGray]	1	4					5	5	5	41.3	41.3	41.3	13.897	0	8.5464	958410000	13	0	4345400	7657000	33126000	35349000	26012000	25.237	24.6724	27.2704	27.3247	27.8746	27.0238
	0.473089	-0.154355	A0A024R1K8;Q15459;B4E091;F8WB66;H7C1L2;F8WC79	A0A024R1K8;Q15459;B4E091	Splicing factor 3A subunit 1	SF3A1	110	tr|A0A024R1K8|A0A024R1K8_HUMAN Splicing factor 3a, subunit 1, 120kDa, isoform CRA_a OS=Homo sapiens GN=SF3A1 PE=4 SV=1;sp|Q15459|SF3A1_HUMAN Splicing factor 3A subunit 1 OS=Homo sapiens GN=SF3A1 PE=1 SV=1;tr|B4E091|B4E091_HUMAN cDNA FLJ55438, highly simila	Color2 [DarkGray]	1	4					19	19	19	25.5	25.5	25.5	88.885	0	42.979	4045500000	61	16624000	18197000	15009000	15288000	17667000	15886000	29.2252	29.3439	29.2394	29.0445	29.3786	28.9223
	0.00564778	-0.00244013	A0A024R1M8;J3KQL8;B4E1T5;Q9BQE5;E9PM95;B0QYK8	A0A024R1M8;J3KQL8;B4E1T5;Q9BQE5	Apolipoprotein L2	APOL2	111	tr|A0A024R1M8|A0A024R1M8_HUMAN Apolipoprotein L, 2, isoform CRA_a OS=Homo sapiens GN=APOL2 PE=4 SV=1;tr|J3KQL8|J3KQL8_HUMAN Apolipoprotein L2 OS=Homo sapiens GN=APOL2 PE=1 SV=2;tr|B4E1T5|B4E1T5_HUMAN cDNA FLJ55764, highly similar to Apolipoprotein-L2 OS=Ho	Color2 [DarkGray]	1	4					9	9	9	40.7	40.7	40.7	37.078	0	36.987	6326300000	33	63079000	47289000	37679000	73542000	73448000	77101000	29.9467	29.6286	29.6738	29.8545	29.8418	29.5455
	2.15662	-1.00854	A0A024R1N1;P35579;A0A0U4BW16;Q86XU5;B4E3S1;Q6ZNL4;P35580;Q5BKV1;A0A024QZJ6;B1PS43;P35749;A0A024QZJ4;Q99529;B1AH99;Q7Z7R0;O14794;O14729;E7ERA5;G1UI33;Q68D89;A1L2Z2;Q66K75;Q2PS10;B4E177;A0A087X0T3;B4DRV3;REV__E7EQT4;V9HWC1;B4DFX9;REV__B4DQZ7;Q9UMJ0;REV__S4R3H4;A8CLL2;B4E0I9;REV__Q9UKV3;P12882;Q9Y623;P11055;Q9UKX2;Q9UKX3;A7E2Y1;P13535;Q16086;Q16085;P13533	A0A024R1N1;P35579;A0A0U4BW16;Q86XU5	Myosin-9	MYH9	112	tr|A0A024R1N1|A0A024R1N1_HUMAN Myosin, heavy polypeptide 9, non-muscle, isoform CRA_a OS=Homo sapiens GN=MYH9 PE=3 SV=1;sp|P35579|MYH9_HUMAN Myosin-9 OS=Homo sapiens GN=MYH9 PE=1 SV=4;tr|A0A0U4BW16|A0A0U4BW16_HUMAN Non-muscle myosin heavy chain 9 OS=Homo s	Color2 [DarkGray]	1	4					135	135	128	63	63	60.6	226.53	0	323.31	138380000000	565	372070000	235620000	272070000	128600000	123750000	198440000	34.9574	34.4926	34.8032	33.6311	33.5705	34.026
	1.10669	1.67271	A0A1C3PI47;A0A0B7NNM1;O19508;E1CJE2;A0A0G3ENZ7;Q6IVY5;Q1G0L6;G9FZ34;A0A1C3PHZ6;A0A0A0U836;I6RAH1;O78082;N0AA82;Q45YJ2;Q2UV89;O78215;M9P9M8;N0A4E2;A0A0A7C4K3;Q209I5;Q1M2X9;Q1G4N8;Q0ZAW8;O78093;O19596;O62899;Q0PHV0;O78070;I6NVV8;Q0E9R0;Q4GX01;A0A0A7C4Z3;O78201;G9HWB1;F4YU85;G9HRK9;F2VYK8;E3SWL6;E3SWL2;F2VP90;G0ZMI2;F2VYI9;F2X671;G0ZDW1;G0Z8E7;G0Z8C7;G0WVD1;G0WVC3;F8TIA0;F8TI96;F8SY72;F8SKY5;F8R1D1;…	A0A1C3PI47;A0A0B7NNM1		HLA-C	1048	tr|A0A1C3PI47|A0A1C3PI47_HUMAN MHC class I antigen OS=Homo sapiens GN=HLA-C PE=3 SV=1;tr|A0A0B7NNM1|A0A0B7NNM1_HUMAN MHC class I antigen OS=Homo sapiens GN=HLA-C PE=3 SV=1	Color2 [DarkGray]	1	4					7	3	0	26.5	12.6	0	40.676	0	44.115	7410300000	14	8051300	29201000	18322000	185170000	129880000	65276000	27.0944	29.0353	27.9659	30.4325	29.7565	28.9247
	2.89004	1.67085	P29966;Q6NVI1;Q05C82	P29966;Q6NVI1	Myristoylated alanine-rich C-kinase substrate	MARCKS	2630	sp|P29966|MARCS_HUMAN Myristoylated alanine-rich C-kinase substrate OS=Homo sapiens GN=MARCKS PE=1 SV=4;tr|Q6NVI1|Q6NVI1_HUMAN MARCKS protein (Fragment) OS=Homo sapiens GN=MARCKS PE=2 SV=1	Color2 [DarkGray]	1	4					3	3	3	14.8	14.8	14.8	31.554	0	19.251	363120000	10	2785700	1627900	1195500	7578200	6057200	6692400	24.7804	24.3958	24.1922	26.3543	26.0453	25.9814
	3.2246	1.66985	P62070;E9PK85;E9PQK5;E9PQC5;E9PQ87	P62070;E9PK85	Ras-related protein R-Ras2	RRAS2	2786	sp|P62070|RRAS2_HUMAN Ras-related protein R-Ras2 OS=Homo sapiens GN=RRAS2 PE=1 SV=1;tr|E9PK85|E9PK85_HUMAN Ras-related protein R-Ras2 (Fragment) OS=Homo sapiens GN=RRAS2 PE=1 SV=1	Color2 [DarkGray]	1	4					4	4	2	26	26	12.7	23.399	0	109.11	2100600000	24	17682000	13530000	11297000	40531000	31975000	25024000	27.0982	26.7759	26.7778	28.7892	28.5375	28.3348
+	3.78728	1.66918	A0A024R419;B3KMB8;Q9NYY8	A0A024R419;B3KMB8;Q9NYY8	FAST kinase domain-containing protein 2	KIAA0971;FASTKD2	212	tr|A0A024R419|A0A024R419_HUMAN KIAA0971, isoform CRA_b OS=Homo sapiens GN=KIAA0971 PE=4 SV=1;tr|B3KMB8|B3KMB8_HUMAN cDNA FLJ10654 fis, clone NT2RP2005901, highly similar to FAST kinase domains-containing protein 2 OS=Homo sapiens PE=2 SV=1;sp|Q9NYY8|FAKD2_	Color2 [DarkGray]	1	4					8	8	8	14.6	14.6	14.6	81.462	0	20.961	969690000	16	1345600	1104600	973180	9209500	4913000	5005000	26.0369	25.6438	25.8409	27.4422	27.5916	27.4954
	0.949179	-0.452455	C9J9W2;A0A024R1S8;Q14847;A8K1D2;B4DIC4;B4DJI4;F6S2S5;Q9NPR7;B7ZB56;Q59FZ8	C9J9W2;A0A024R1S8;Q14847;A8K1D2;B4DIC4;B4DJI4	LIM and SH3 domain protein 1	LASP1	119	tr|C9J9W2|C9J9W2_HUMAN LIM and SH3 domain protein 1 (Fragment) OS=Homo sapiens GN=LASP1 PE=1 SV=1;tr|A0A024R1S8|A0A024R1S8_HUMAN LIM and SH3 protein 1, isoform CRA_b OS=Homo sapiens GN=LASP1 PE=4 SV=1;sp|Q14847|LASP1_HUMAN LIM and SH3 domain protein 1 OS=H	Color2 [DarkGray]	1	4					6	6	6	38	38	38	18.98	0	25.043	1581700000	23	36997000	31335000	21178000	34624000	26173000	25435000	28.2909	28.0021	27.7701	27.829	27.6126	27.2642
	0.889513	1.66743	Q9UNS2;B4DN01;H7C3P9;J3QL22;J3QS85;J3KTQ1;J3QKR0;C9JLV5	Q9UNS2;B4DN01;H7C3P9	COP9 signalosome complex subunit 3	COPS3	3654	sp|Q9UNS2|CSN3_HUMAN COP9 signalosome complex subunit 3 OS=Homo sapiens GN=COPS3 PE=1 SV=3;tr|B4DN01|B4DN01_HUMAN cDNA FLJ57332, highly similar to COP9 signalosome complex subunit 3 OS=Homo sapiens PE=2 SV=1;tr|H7C3P9|H7C3P9_HUMAN COP9 signalosome complex	Color2 [DarkGray]	1	4					4	4	4	13.2	13.2	13.2	47.873	0	51.956	871450000	10	5037600	5427700	3955400	4616700	6228800	9591800	26.7069	23.8136	25.2227	26.4745	26.9094	27.3615
	2.31456	1.65736	X6R2W0;Q5U8S2;O60499;K7ELY2;K7EIY4;K7EJ05;K7EPP9;F6RTM7;K7EK75;K7EQ84	X6R2W0;Q5U8S2;O60499;K7ELY2;K7EIY4;K7EJ05;K7EPP9	Syntaxin-10	STX10	2404	tr|X6R2W0|X6R2W0_HUMAN Syntaxin-10 OS=Homo sapiens GN=STX10 PE=1 SV=1;tr|Q5U8S2|Q5U8S2_HUMAN Syntaxin 10 OS=Homo sapiens GN=STX10 PE=1 SV=1;sp|O60499|STX10_HUMAN Syntaxin-10 OS=Homo sapiens GN=STX10 PE=1 SV=1;tr|K7ELY2|K7ELY2_HUMAN Syntaxin-10 (Fragment) O	Color2 [DarkGray]	1	4					5	5	5	28.2	28.2	28.2	24.854	0	18.536	834230000	15	4506500	5754300	0	23598000	22287000	27276000	25.915	26.0016	25.1129	27.1858	27.3636	27.4521
	1.15389	-0.577377	A0A024R1U0;P46060;B4DY16;B4E0U0;H0Y4Q3;Q9BSK3;B0QYT5;B0QYT4;Q8WUS7;B0QYT6	A0A024R1U0;P46060;B4DY16;B4E0U0	Ran GTPase-activating protein 1	RANGAP1	123	tr|A0A024R1U0|A0A024R1U0_HUMAN Ran GTPase activating protein 1, isoform CRA_d OS=Homo sapiens GN=RANGAP1 PE=4 SV=1;sp|P46060|RAGP1_HUMAN Ran GTPase-activating protein 1 OS=Homo sapiens GN=RANGAP1 PE=1 SV=1;tr|B4DY16|B4DY16_HUMAN cDNA FLJ51385, highly simil	Color2 [DarkGray]	1	4					22	22	22	52.8	52.8	52.8	63.541	0	151.75	5432000000	49	45841000	42816000	29348000	13090000	36872000	33218000	29.8841	29.8385	29.9948	28.9342	29.3179	29.7331
	0.797444	-0.229101	A0A024R1U2;Q7RTV0	A0A024R1U2;Q7RTV0	PHD finger-like domain-containing protein 5A	PHF5A	124	tr|A0A024R1U2|A0A024R1U2_HUMAN PHD finger protein 5A, isoform CRA_a OS=Homo sapiens GN=PHF5A PE=4 SV=1;sp|Q7RTV0|PHF5A_HUMAN PHD finger-like domain-containing protein 5A OS=Homo sapiens GN=PHF5A PE=1 SV=1	Color2 [DarkGray]	1	4					5	5	5	54.5	54.5	54.5	12.405	0	49.805	1836100000	20	42232000	49038000	40135000	32360000	32570000	33171000	27.9731	28.347	28.2871	27.8469	28.0133	28.0596
	2.86726	1.65483	O15400;B4DH37;B4DWC2	O15400;B4DH37	Syntaxin-7	STX7	2376	sp|O15400|STX7_HUMAN Syntaxin-7 OS=Homo sapiens GN=STX7 PE=1 SV=4;tr|B4DH37|B4DH37_HUMAN cDNA FLJ53760, highly similar to Syntaxin-7 OS=Homo sapiens PE=2 SV=1	Color2 [DarkGray]	1	4					6	6	6	29.5	29.5	29.5	29.815	0	40.089	1458300000	14	8241800	14439000	10340000	38820000	28806000	31924000	26.1982	26.5858	26.7295	28.4197	27.9684	28.0898
	0.772046	-0.429214	E4W6B6;A0A024R1V4;P61353;B2R4D8;K7ELC7;K7EQQ9;Q6LCU2;K7ERY7	E4W6B6;A0A024R1V4;P61353;B2R4D8;K7ELC7;K7EQQ9	60S ribosomal protein L27	RPL27	126	tr|E4W6B6|E4W6B6_HUMAN RPL27/NME2 fusion protein (Fragment) OS=Homo sapiens GN=RPL27 PE=2 SV=1;tr|A0A024R1V4|A0A024R1V4_HUMAN 60S ribosomal protein L27 OS=Homo sapiens GN=RPL27 PE=3 SV=1;sp|P61353|RL27_HUMAN 60S ribosomal protein L27 OS=Homo sapiens GN=RPL	Color2 [DarkGray]	1	4					9	9	9	59.5	59.5	59.5	14.257	0	25.678	8929000000	30	267280000	291220000	228100000	214710000	121870000	152380000	30.4692	30.6394	30.6161	30.5838	29.7163	30.137
	1.62884	1.65273	A4D0R4;E9PAJ1;Q9UHQ4;B7Z2L0;C9IYK6;C9JTE9;H7C5E2;A6NME1;H0Y7N8;C9JGJ9;F8WB99	A4D0R4;E9PAJ1;Q9UHQ4;B7Z2L0;C9IYK6;C9JTE9;H7C5E2;A6NME1;H0Y7N8	B-cell receptor-associated protein 29	BCAP29	1139	tr|A4D0R4|A4D0R4_HUMAN B-cell receptor-associated protein 29 OS=Homo sapiens GN=BCAP29 PE=4 SV=1;tr|E9PAJ1|E9PAJ1_HUMAN B-cell receptor-associated protein 29, isoform CRA_b OS=Homo sapiens GN=BCAP29 PE=2 SV=1;sp|Q9UHQ4|BAP29_HUMAN B-cell receptor-associate	Color2 [DarkGray]	1	4					4	4	4	16.2	16.2	16.2	28.191	0	10.914	519070000	14	2394900	2438900	1410200	16282000	7831600	4246700	25.0138	24.8968	24.6607	27.3142	26.4647	25.7505
	0.447158	-1.80183	A0A0S2Z487;A0A024R1X8;P14923;A0A0S2Z495;Q7KZ86	A0A0S2Z487;A0A024R1X8;P14923;A0A0S2Z495	Junction plakoglobin	JUP	129	tr|A0A0S2Z487|A0A0S2Z487_HUMAN Junction plakoglobin isoform 1 (Fragment) OS=Homo sapiens GN=JUP PE=2 SV=1;tr|A0A024R1X8|A0A024R1X8_HUMAN Junction plakoglobin, isoform CRA_a OS=Homo sapiens GN=JUP PE=4 SV=1;sp|P14923|PLAK_HUMAN Junction plakoglobin OS=Homo	Color2 [DarkGray]	1	4					16	16	11	27.2	27.2	20.1	81.744	0	112.17	2155900000	19	3596100	1308900	35628000	1557300	3198100	1579400	26.6959	25.5533	30.9361	25.0065	26.9608	25.8126
	1.00923	-0.317328	B4DJ66;Q53GN6;B2RBM7;A0A024R201;Q9UNM6;Q9Y6E3;J3KNQ3;A0A087WUL9;H0YD73;E9PL38;Q9UNM7;E9PQG3	B4DJ66;Q53GN6;B2RBM7;A0A024R201;Q9UNM6;Q9Y6E3;J3KNQ3;A0A087WUL9;H0YD73;E9PL38;Q9UNM7	26S proteasome non-ATPase regulatory subunit 13	PSMD13	130	tr|B4DJ66|B4DJ66_HUMAN Proteasome (Prosome, macropain) 26S subunit, non-ATPase, 13, isoform CRA_d OS=Homo sapiens GN=PSMD13 PE=2 SV=1;tr|Q53GN6|Q53GN6_HUMAN Proteasome 26S non-ATPase subunit 13 isoform 1 variant (Fragment) OS=Homo sapiens PE=2 SV=1;tr|B2RB	Color2 [DarkGray]	1	4					14	14	14	47.6	47.6	47.6	35.347	0	31.591	7112200000	47	50443000	49006000	37474000	58630000	71187000	56541000	29.9917	30.2138	30.0328	29.548	29.9994	29.7389
	1.313	-0.608676	A0A024R223;A0A024R238;Q96RL7;B3KW31	A0A024R223;A0A024R238;Q96RL7;B3KW31	Vacuolar protein sorting-associated protein 13A	VPS13A	132	tr|A0A024R223|A0A024R223_HUMAN Vacuolar protein sorting 13A (Yeast), isoform CRA_c OS=Homo sapiens GN=VPS13A PE=4 SV=1;tr|A0A024R238|A0A024R238_HUMAN Vacuolar protein sorting 13A (Yeast), isoform CRA_a OS=Homo sapiens GN=VPS13A PE=4 SV=1;sp|Q96RL7|VP13A_HU	Color2 [DarkGray]	1	4					2	2	2	0.6	0.6	0.6	339.18	0.0021638	1.7297	231060000	5	325210	283460	214110	224850	323260	256300	25.6051	25.3256	25.0302	24.6174	24.9871	24.5305
	1.60918	-1.45229	B7Z2R3;A0A024R225;B7Z954;A0A024R233;A0A1B0GTW1;Q9UDY2	B7Z2R3;A0A024R225;B7Z954;A0A024R233;A0A1B0GTW1;Q9UDY2	Tight junction protein ZO-2	TJP2	133	tr|B7Z2R3|B7Z2R3_HUMAN cDNA FLJ59510, highly similar to Homo sapiens tight junction protein 2 (TJP2), transcript variant 2, mRNA OS=Homo sapiens PE=2 SV=1;tr|A0A024R225|A0A024R225_HUMAN Tight junction protein 2 (Zona occludens 2), isoform CRA_c OS=Homo sap	Color2 [DarkGray]	1	4					6	6	6	5.3	5.3	5.3	115.18	0	5.1678	656160000	13	2225000	2747100	2321400	1538100	1783400	896590	27.0588	27.1503	27.2729	25.9332	26.2765	24.9154
	1.02398	1.65186	Q68CS2;Q14693	Q68CS2;Q14693	Phosphatidate phosphatase LPIN1	DKFZp781P1796;LPIN1	2968	tr|Q68CS2|Q68CS2_HUMAN Putative uncharacterized protein DKFZp781P1796 OS=Homo sapiens GN=DKFZp781P1796 PE=2 SV=1;sp|Q14693|LPIN1_HUMAN Phosphatidate phosphatase LPIN1 OS=Homo sapiens GN=LPIN1 PE=1 SV=2	Color2 [DarkGray]	1	4					2	2	2	5.6	5.6	5.6	68.685	0	5.111	498290000	10	1597100	1104500	282310	2272100	3603700	4607600	26.1148	23.7785	24.315	25.8456	26.6094	26.7089
	2.73134	-0.828312	A0A087WXM6;J3QQT2;J3KRX5;A0A024R261;A0A0A6YYL6;P18621;J3QLC8;A0A0A0MRF8;J3KRB3;A0A087WWH0;J3QS96;A0A087WY81;J3KSJ0;A4D1R6;A4D1R5	A0A087WXM6;J3QQT2;J3KRX5;A0A024R261;A0A0A6YYL6;P18621;J3QLC8;A0A0A0MRF8;J3KRB3;A0A087WWH0;J3QS96	60S ribosomal protein L17	RPL17;hCG_24487;RPL17-C18orf32	138	tr|A0A087WXM6|A0A087WXM6_HUMAN 60S ribosomal protein L17 (Fragment) OS=Homo sapiens GN=RPL17 PE=3 SV=1;tr|J3QQT2|J3QQT2_HUMAN 60S ribosomal protein L17 (Fragment) OS=Homo sapiens GN=RPL17 PE=3 SV=1;tr|J3KRX5|J3KRX5_HUMAN 60S ribosomal protein L17 (Fragment	Color2 [DarkGray]	1	4					9	9	9	57.4	57.4	57.4	19.586	0	19.893	5853800000	34	140600000	148700000	138000000	76181000	95606000	51335000	30.0942	30.2881	30.1446	29.2233	29.5389	29.2797
	1.13785	1.64398	A8K670;A0A075B6F9;Q9Y314;M0R1K2;A0A075B797;M0R3B2;M0QX85;B4DUN3	A8K670;A0A075B6F9;Q9Y314;M0R1K2;A0A075B797;M0R3B2	Nitric oxide synthase-interacting protein	NOSIP	626	tr|A8K670|A8K670_HUMAN Nitric oxide synthase-interacting protein OS=Homo sapiens PE=2 SV=1;tr|A0A075B6F9|A0A075B6F9_HUMAN Nitric oxide synthase-interacting protein OS=Homo sapiens GN=NOSIP PE=1 SV=1;sp|Q9Y314|NOSIP_HUMAN Nitric oxide synthase-interacting p	Color2 [DarkGray]	1	4					3	3	3	12.3	12.3	12.3	33.184	0	3.4778	573060000	7	1465200	0	3534900	14988000	7610100	6111000	24.1061	24.924	26.2817	27.1608	26.7642	26.3187
	1.37769	-0.336398	A0A024R281;A0A024R2A4;A0A1B0GVY1;Q96PU5;K7ERN1;B7Z2P9;B7Z6K0;Q5XLQ3;A0A024R5S9;H0Y8X6;P46934;K7EKL1;B4DN85;Q96J02	A0A024R281;A0A024R2A4;A0A1B0GVY1;Q96PU5;K7ERN1;B7Z2P9;B7Z6K0	E3 ubiquitin-protein ligase NEDD4-like	NEDD4L	140	tr|A0A024R281|A0A024R281_HUMAN E3 ubiquitin-protein ligase OS=Homo sapiens GN=NEDD4L PE=4 SV=1;tr|A0A024R2A4|A0A024R2A4_HUMAN E3 ubiquitin-protein ligase OS=Homo sapiens GN=NEDD4L PE=4 SV=1;tr|A0A1B0GVY1|A0A1B0GVY1_HUMAN E3 ubiquitin-protein ligase NEDD4-l	Color2 [DarkGray]	1	4					9	9	9	13.2	13.2	13.2	96.27	0	25.893	1503600000	24	7484400	6972300	6253400	7695500	6042800	6189200	27.9174	27.8226	28.035	27.527	27.7769	27.4619
	0.736487	-0.539244	Q53FS4;A0A024R2A7;P49257;B2R774;B4DVV0;A0PJ85	Q53FS4;A0A024R2A7;P49257;B2R774	Protein ERGIC-53	LMAN1	143	tr|Q53FS4|Q53FS4_HUMAN Lectin, mannose-binding, 1 variant (Fragment) OS=Homo sapiens PE=2 SV=1;tr|A0A024R2A7|A0A024R2A7_HUMAN Lectin, mannose-binding, 1, isoform CRA_b OS=Homo sapiens GN=LMAN1 PE=4 SV=1;sp|P49257|LMAN1_HUMAN Protein ERGIC-53 OS=Homo sapien	Color2 [DarkGray]	1	4					10	10	10	23.5	23.5	23.5	57.557	0	28.14	2417900000	29	26643000	28021000	18210000	25915000	13454000	8652400	28.6682	28.6576	28.7962	28.6036	28.386	27.5147
	0.604085	-0.854414	Q99081;F5GY10;A0A024R5Z0;A0A024R5T1;H3BTP3;A0A1B0GVR6;A0A024R2C0;B3KVA4;B4DGI9;H3BPJ7;A0A1B0GVB8;A0A1B0GWD5;B4DH96;A0A1B0GW91;H0YNP8;B4DZP2;B4DZ50;E9PH57;P15884;A0A0D9SGH7;Q59ES0;A0A0D9SG78;B4DZH5;Q9NQY2	Q99081;F5GY10;A0A024R5Z0;A0A024R5T1;H3BTP3;A0A1B0GVR6;A0A024R2C0;B3KVA4;B4DGI9;H3BPJ7;A0A1B0GVB8;A0A1B0GWD5;B4DH96;A0A1B0GW91;H0YNP8;B4DZP2;B4DZ50;E9PH57;P15884;A0A0D9SGH7;Q59ES0;A0A0D9SG78;B4DZH5;Q9NQY2	Transcription factor 12;Transcription factor 4	TCF12;TCF4	144	sp|Q99081|HTF4_HUMAN Transcription factor 12 OS=Homo sapiens GN=TCF12 PE=1 SV=1;tr|F5GY10|F5GY10_HUMAN Transcription factor 12 OS=Homo sapiens GN=TCF12 PE=1 SV=1;tr|A0A024R5Z0|A0A024R5Z0_HUMAN Transcription factor 12 (HTF4, helix-loop-helix transcription f	Color2 [DarkGray]	1	4					2	2	2	4.1	4.1	4.1	72.964	0	4.5771	420890000	6	1696300	2895100	3318800	2182200	1012800	3408300	25.5353	25.948	26.8757	25.2885	24.3975	26.1098
	1.30397	-1.04458	H7C0R6;H7C3J3;A0A024R2F4;Q9BV44	H7C0R6;H7C3J3;A0A024R2F4;Q9BV44	THUMP domain-containing protein 3	THUMPD3	149	tr|H7C0R6|H7C0R6_HUMAN THUMP domain-containing protein 3 (Fragment) OS=Homo sapiens GN=THUMPD3 PE=1 SV=1;tr|H7C3J3|H7C3J3_HUMAN THUMP domain-containing protein 3 (Fragment) OS=Homo sapiens GN=THUMPD3 PE=1 SV=1;tr|A0A024R2F4|A0A024R2F4_HUMAN THUMP domain co	Color2 [DarkGray]	1	4					3	3	3	13.8	13.8	13.8	25.83	0.00034662	2.6582	422800000	4	8454700	7600500	4536600	6173700	4825400	6845100	26.5342	26.29	25.9121	25.2675	24.6009	25.7341
	1.83843	-0.742385	A0A024R2F9;Q9BTV4;Q8TEP9;A0A0S2Z5N2;V9GY05	A0A024R2F9;Q9BTV4;Q8TEP9;A0A0S2Z5N2	Transmembrane protein 43	TMEM43;FLJ00144	150	tr|A0A024R2F9|A0A024R2F9_HUMAN Transmembrane protein 43 isoform 1 OS=Homo sapiens GN=TMEM43 PE=2 SV=1;sp|Q9BTV4|TMM43_HUMAN Transmembrane protein 43 OS=Homo sapiens GN=TMEM43 PE=1 SV=1;tr|Q8TEP9|Q8TEP9_HUMAN FLJ00144 protein (Fragment) OS=Homo sapiens GN=F	Color2 [DarkGray]	1	4					5	5	5	17.5	17.5	17.5	44.875	0	11.289	1072600000	13	11446000	5979900	8405300	9167800	5219400	6418500	27.5211	27.6925	27.6562	26.7829	26.6442	27.2156
	2.48899	-0.897069	D3YTB1;A0A024R2G7;F8W727;P62910;D3YTI8;A0A090N8E7	D3YTB1;A0A024R2G7;F8W727;P62910	60S ribosomal protein L32	RPL32	152	tr|D3YTB1|D3YTB1_HUMAN 60S ribosomal protein L32 (Fragment) OS=Homo sapiens GN=RPL32 PE=1 SV=1;tr|A0A024R2G7|A0A024R2G7_HUMAN Ribosomal protein L32, isoform CRA_a OS=Homo sapiens GN=RPL32 PE=4 SV=1;tr|F8W727|F8W727_HUMAN 60S ribosomal protein L32 OS=Homo s	Color2 [DarkGray]	1	4					7	7	7	49.6	49.6	49.6	15.616	0	17.621	8404500000	29	291900000	337480000	245080000	135100000	95429000	95660000	30.6343	30.8072	30.5826	29.9735	29.8147	29.5448
	1.64025	1.64213	Q8N8Z6;Q68DD5	Q8N8Z6	Discoidin, CUB and LCCL domain-containing protein 1	DCBLD1	3316	sp|Q8N8Z6|DCBD1_HUMAN Discoidin, CUB and LCCL domain-containing protein 1 OS=Homo sapiens GN=DCBLD1 PE=1 SV=2	Color2 [DarkGray]	1	4					4	4	4	7.6	7.6	7.6	77.92	0	6.4624	382300000	6	0	0	907520	3307300	3091900	2496000	25.4822	24.1709	24.0857	26.1005	26.2302	26.3345
	1.21624	1.62969	Q3B7X1;Q96JJ7;B4DIE3;H3BT89;H3BVI1;H3BPB3	Q3B7X1;Q96JJ7	Protein disulfide-isomerase TMX3	TMX3	3037	tr|Q3B7X1|Q3B7X1_HUMAN TMX3 protein (Fragment) OS=Homo sapiens GN=TMX3 PE=2 SV=1;sp|Q96JJ7|TMX3_HUMAN Protein disulfide-isomerase TMX3 OS=Homo sapiens GN=TMX3 PE=1 SV=2	Color2 [DarkGray]	1	4					7	7	7	17.5	17.5	17.5	48.558	0	7.5835	953630000	11	11771000	2406900	6456800	7373200	8879800	10794000	24.4197	26.3787	24.7571	26.5589	26.7349	27.1507
	0.769287	-0.213013	C9J9K3;A0A024R2P0;A0A0C4DG17;P08865;Q96RS2;F8WD59;A0A024R7P5	C9J9K3;A0A024R2P0;A0A0C4DG17;P08865;Q96RS2;F8WD59;A0A024R7P5	40S ribosomal protein SA	RPSA;LOC388524	163	tr|C9J9K3|C9J9K3_HUMAN 40S ribosomal protein SA (Fragment) OS=Homo sapiens GN=RPSA PE=1 SV=8;tr|A0A024R2P0|A0A024R2P0_HUMAN 40S ribosomal protein SA OS=Homo sapiens GN=RPSA PE=3 SV=1;tr|A0A0C4DG17|A0A0C4DG17_HUMAN 40S ribosomal protein SA OS=Homo sapiens G	Color2 [DarkGray]	1	4					11	11	11	51	51	51	29.404	0	207.2	11123000000	66	142560000	141890000	136780000	141290000	125410000	167650000	30.5988	30.6053	30.9704	30.4776	30.4775	30.5804
	1.17622	-0.562728	B2RDZ9;A0A024R2P7;Q15024;B4DIU0	B2RDZ9;A0A024R2P7;Q15024;B4DIU0	Exosome complex component RRP42	EXOSC7	164	tr|B2RDZ9|B2RDZ9_HUMAN cDNA, FLJ96850 OS=Homo sapiens PE=2 SV=1;tr|A0A024R2P7|A0A024R2P7_HUMAN Exosome component 7, isoform CRA_a OS=Homo sapiens GN=EXOSC7 PE=4 SV=1;sp|Q15024|EXOS7_HUMAN Exosome complex component RRP42 OS=Homo sapiens GN=EXOSC7 PE=1 SV=3;	Color2 [DarkGray]	1	4					6	6	6	29.6	29.6	29.6	31.874	0	26.113	1275400000	22	13719000	14933000	13957000	8756000	9642200	9849000	27.8268	27.7027	27.9208	26.8229	27.4499	27.4894
	1.29472	-0.414163	A0A024R2Q4;P61313;E7EQV9;E7ENU7;B4DLP4;E7EX53;B4DEN1;Q96S84;A4D1Q5	A0A024R2Q4;P61313;E7EQV9;E7ENU7;B4DLP4	Ribosomal protein L15;60S ribosomal protein L15	RPL15	166	tr|A0A024R2Q4|A0A024R2Q4_HUMAN Ribosomal protein L15 OS=Homo sapiens GN=RPL15 PE=3 SV=1;sp|P61313|RL15_HUMAN 60S ribosomal protein L15 OS=Homo sapiens GN=RPL15 PE=1 SV=2;tr|E7EQV9|E7EQV9_HUMAN Ribosomal protein L15 (Fragment) OS=Homo sapiens GN=RPL15 PE=1	Color2 [DarkGray]	1	4					7	7	7	38.2	38.2	38.2	24.146	0	30.78	12356000000	29	243520000	182950000	159270000	208430000	207680000	121460000	30.9531	31.1072	30.9136	30.7492	30.6776	30.3047
	2.17606	-1.02599	H7BXY3;A0A024R2T6;Q7L2E3;Q6W6M7	H7BXY3;A0A024R2T6;Q7L2E3	Putative ATP-dependent RNA helicase DHX30	DHX30	169	tr|H7BXY3|H7BXY3_HUMAN Putative ATP-dependent RNA helicase DHX30 OS=Homo sapiens GN=DHX30 PE=1 SV=1;tr|A0A024R2T6|A0A024R2T6_HUMAN DEAH (Asp-Glu-Ala-His) box polypeptide 30, isoform CRA_b OS=Homo sapiens GN=DHX30 PE=4 SV=1;sp|Q7L2E3|DHX30_HUMAN Putative AT	Color2 [DarkGray]	1	4					16	16	16	17.8	17.8	17.8	130.55	0	52.157	2232600000	39	6507400	6813400	6733900	2578900	3090100	4446800	28.78	28.7099	29.0614	27.4992	27.9211	28.0531
	2.77081	1.62765	O15455;Q6PCD4;D6RA51	O15455;Q6PCD4;D6RA51	Toll-like receptor 3	TLR3	2379	sp|O15455|TLR3_HUMAN Toll-like receptor 3 OS=Homo sapiens GN=TLR3 PE=1 SV=1;tr|Q6PCD4|Q6PCD4_HUMAN TLR3 protein (Fragment) OS=Homo sapiens GN=TLR3 PE=2 SV=1;tr|D6RA51|D6RA51_HUMAN Toll-like receptor 3 (Fragment) OS=Homo sapiens GN=TLR3 PE=1 SV=1	Color2 [DarkGray]	1	4					10	10	8	18.6	18.6	12.6	103.83	0	19.572	1630600000	20	1063200	2026900	876330	7300400	11261000	15393000	26.1771	26.7598	26.8758	28.2728	28.2101	28.2127
	1.9557	1.62303	A0A140VKH4;E7EV01;O15484;Q59GM2;Q6ZRM8;B3KSR7;E9PS73;K7EP62	A0A140VKH4;E7EV01;O15484;Q59GM2;Q6ZRM8;B3KSR7	Calpain-5	CAPN5	1029	tr|A0A140VKH4|A0A140VKH4_HUMAN Calpain 5, isoform CRA_c OS=Homo sapiens GN=CAPN5 PE=2 SV=1;tr|E7EV01|E7EV01_HUMAN Calpain-5 OS=Homo sapiens GN=CAPN5 PE=1 SV=2;sp|O15484|CAN5_HUMAN Calpain-5 OS=Homo sapiens GN=CAPN5 PE=1 SV=2;tr|Q59GM2|Q59GM2_HUMAN Putative	Color2 [DarkGray]	1	4					12	12	12	29.2	29.2	29.2	73.168	0	25.443	3672500000	27	4861600	4615600	2440300	37308000	29245000	29545000	27.6402	27.7824	27.7156	29.8667	29.4934	28.6472
	1.64197	1.61807	B4E106;B4DKS0;A0A024R0H1;P53985;Q5T8R3;Q5T8R5;B2R6A5	B4E106;B4DKS0;A0A024R0H1;P53985	Monocarboxylate transporter 1	SLC16A1	1786	tr|B4E106|B4E106_HUMAN cDNA FLJ53399, highly similar to Monocarboxylate transporter 1 OS=Homo sapiens PE=2 SV=1;tr|B4DKS0|B4DKS0_HUMAN cDNA FLJ53381, highly similar to Monocarboxylate transporter 1 OS=Homo sapiens PE=2 SV=1;tr|A0A024R0H1|A0A024R0H1_HUMAN S	Color2 [DarkGray]	1	4					5	5	5	11.7	11.7	11.7	51.878	0	33.261	2798100000	15	14082000	10937000	7870100	82903000	29979000	40766000	27.3739	27.2389	27.2911	29.8145	28.4367	28.5068
	1.5843	-1.29693	A0A024R2Z6;Q9BVP2;C9JYH9;C9JZT7;B4DMU5	A0A024R2Z6;Q9BVP2	Guanine nucleotide-binding protein-like 3	GNL3	176	tr|A0A024R2Z6|A0A024R2Z6_HUMAN Guanine nucleotide binding protein-like 3 (Nucleolar), isoform CRA_b OS=Homo sapiens GN=GNL3 PE=4 SV=1;sp|Q9BVP2|GNL3_HUMAN Guanine nucleotide-binding protein-like 3 OS=Homo sapiens GN=GNL3 PE=1 SV=2	Color2 [DarkGray]	1	4					10	10	10	20.7	20.7	20.7	60.572	0	13.333	2403800000	16	9878100	14507000	16207000	15173000	14250000	22440000	28.6657	28.527	29.4479	28.0198	27.5505	27.1796
	0.559113	-0.393537	A0A024R305;Q92560;F8W6N3;H0Y8E8;C9J7L9;B3KS40	A0A024R305;Q92560;F8W6N3	Ubiquitin carboxyl-terminal hydrolase;Ubiquitin carboxyl-terminal hydrolase BAP1	BAP1	177	tr|A0A024R305|A0A024R305_HUMAN Ubiquitin carboxyl-terminal hydrolase OS=Homo sapiens GN=BAP1 PE=3 SV=1;sp|Q92560|BAP1_HUMAN Ubiquitin carboxyl-terminal hydrolase BAP1 OS=Homo sapiens GN=BAP1 PE=1 SV=2;tr|F8W6N3|F8W6N3_HUMAN Ubiquitin carboxyl-terminal hydr	Color2 [DarkGray]	1	4					13	13	13	23	23	23	80.361	0	70.981	2878700000	37	13893000	19399000	13240000	8861200	12885000	21682000	28.7099	28.9742	28.9182	27.9781	28.4241	29.0195
	1.62887	1.60943	H7C3C4	H7C3C4	Anion exchange protein	SLC4A7	2243	tr|H7C3C4|H7C3C4_HUMAN Anion exchange protein (Fragment) OS=Homo sapiens GN=SLC4A7 PE=1 SV=1	Color2 [DarkGray]	1	4					8	2	2	11.9	3.5	3.5	89.843	0	12.218	456010000	5	0	0	0	5795600	3517000	3354400	24.5061	25.8073	24.8904	27.1437	26.4856	26.4027
	1.17973	1.60858	B4DH58;A0A087WU53;Q9H0U3;Q96SP2;A8MUP5	B4DH58;A0A087WU53;Q9H0U3;Q96SP2	Magnesium transporter protein 1	MAGT1	644	tr|B4DH58|B4DH58_HUMAN cDNA FLJ56344, highly similar to Implantation-associated protein OS=Homo sapiens PE=2 SV=1;tr|A0A087WU53|A0A087WU53_HUMAN Magnesium transporter protein 1 OS=Homo sapiens GN=MAGT1 PE=1 SV=1;sp|Q9H0U3|MAGT1_HUMAN Magnesium transporter	Color2 [DarkGray]	1	4					5	5	5	9.3	9.3	9.3	41.459	0	6.6562	806760000	9	5823100	10850000	9675500	11194000	7903600	2010600	24.3813	23.7553	25.1807	26.1872	26.8192	25.1366
	0.782425	-0.326668	Q6UXN9;A0A024R333;C9JBU3	Q6UXN9;A0A024R333	WD repeat-containing protein 82	WDR82;TMEM113	181	sp|Q6UXN9|WDR82_HUMAN WD repeat-containing protein 82 OS=Homo sapiens GN=WDR82 PE=1 SV=1;tr|A0A024R333|A0A024R333_HUMAN Transmembrane protein 113, isoform CRA_a OS=Homo sapiens GN=TMEM113 PE=4 SV=1	Color2 [DarkGray]	1	4					5	5	5	16.9	16.9	16.9	35.079	0	7.6118	1057200000	18	11240000	11643000	6954000	10629000	13845000	7879900	27.1941	27.614	27.2063	27.0674	27.211	26.756
	1.05659	1.60606	Q13190;E9PNU4;B4DKR0;H7C3X5;E9PP18;E9PRW9;H0YEJ8	Q13190;E9PNU4;B4DKR0	Syntaxin-5	STX5;STX5A	2915	sp|Q13190|STX5_HUMAN Syntaxin-5 OS=Homo sapiens GN=STX5 PE=1 SV=2;tr|E9PNU4|E9PNU4_HUMAN Syntaxin-5 OS=Homo sapiens GN=STX5 PE=1 SV=1;tr|B4DKR0|B4DKR0_HUMAN Syntaxin 5A, isoform CRA_c OS=Homo sapiens GN=STX5A PE=2 SV=1	Color2 [DarkGray]	1	4					9	9	9	31.8	31.8	31.8	39.672	0	6.286	996640000	11	9675500	7951900	6119100	10353000	11713000	9556500	26.8557	24.8403	24.9933	26.5676	27.4816	27.4582
	1.84787	1.60282	P98198	P98198	Phospholipid-transporting ATPase ID	ATP8B2	2851	sp|P98198|AT8B2_HUMAN Phospholipid-transporting ATPase ID OS=Homo sapiens GN=ATP8B2 PE=1 SV=2	Color2 [DarkGray]	1	4					4	4	4	5.5	5.5	5.5	137.44	0	7.9821	328700000	8	254610	243600	246650	2395000	2017100	1836600	24.6855	25.0347	23.7463	26.1385	26.0931	26.0434
	2.3817	-1.44421	A0A024R3C3;A0A024R394;Q9UHD1;Q9NZ93;E9PHZ2;E9PL00;E9PIZ4;E9PIF7;E9PSD5;E9PPQ5	A0A024R3C3;A0A024R394;Q9UHD1;Q9NZ93;E9PHZ2	Cysteine and histidine-rich domain-containing protein 1	CHORDC1	185	tr|A0A024R3C3|A0A024R3C3_HUMAN Cysteine and histidine-rich domain (CHORD)-containing 1, isoform CRA_b OS=Homo sapiens GN=CHORDC1 PE=4 SV=1;tr|A0A024R394|A0A024R394_HUMAN Cysteine and histidine-rich domain (CHORD)-containing 1, isoform CRA_c OS=Homo sapiens	Color2 [DarkGray]	1	4					4	4	4	17.6	17.6	17.6	35.33	0	17.055	319120000	11	4784500	4597800	2841500	2449700	3205700	3395700	25.6668	26.4675	26.1064	24.5892	24.7932	24.5258
	2.48833	1.60135	O00468;A0A087X208;Q5XG79;B3KMM7;H0Y5U1;Q15952	O00468;A0A087X208	Agrin;Agrin N-terminal 110 kDa subunit;Agrin C-terminal 110 kDa subunit;Agrin C-terminal 90 kDa fragment;Agrin C-terminal 22 kDa fragment	AGRN	2342	sp|O00468|AGRIN_HUMAN Agrin OS=Homo sapiens GN=AGRN PE=1 SV=5;tr|A0A087X208|A0A087X208_HUMAN Agrin OS=Homo sapiens GN=AGRN PE=1 SV=1	Color2 [DarkGray]	1	4					37	37	37	29.1	29.1	29.1	217.23	0	323.31	7678800000	87	3096700	7329600	2811300	31774000	18603000	21705000	28.6431	29.1011	28.8052	30.8625	30.1309	30.3601
	0.84492	1.59241	C9J519;E7EN73;B2RBC8;Q8IZA0	C9J519;E7EN73;B2RBC8;Q8IZA0	Dyslexia-associated protein KIAA0319-like protein	KIAA0319L	1458	tr|C9J519|C9J519_HUMAN Dyslexia-associated protein KIAA0319-like protein OS=Homo sapiens GN=KIAA0319L PE=1 SV=1;tr|E7EN73|E7EN73_HUMAN Dyslexia-associated protein KIAA0319-like protein (Fragment) OS=Homo sapiens GN=KIAA0319L PE=1 SV=1;tr|B2RBC8|B2RBC8_HUMA	Color2 [DarkGray]	1	4					5	5	5	16.5	16.5	16.5	53.946	0	19.204	717930000	6	3311100	1442600	835890	10421000	9125500	14749000	23.7721	26.7806	25.1875	26.9761	26.6374	26.9039
	1.59299	-0.918934	B4DS43;H0YDD4;Q86YI5;A0A024R3D8;P10515;B4DLQ2;E9PEJ4;B4DJX1;Q01991;Q16791	B4DS43;H0YDD4;Q86YI5;A0A024R3D8;P10515;B4DLQ2;E9PEJ4;B4DJX1;Q01991	Acetyltransferase component of pyruvate dehydrogenase complex;Dihydrolipoyllysine-residue acetyltransferase component of pyruvate dehydrogenase complex, mitochondrial	DLAT	189	tr|B4DS43|B4DS43_HUMAN Acetyltransferase component of pyruvate dehydrogenase complex OS=Homo sapiens PE=2 SV=1;tr|H0YDD4|H0YDD4_HUMAN Acetyltransferase component of pyruvate dehydrogenase complex (Fragment) OS=Homo sapiens GN=DLAT PE=1 SV=1;tr|Q86YI5|Q86YI	Color2 [DarkGray]	1	4					6	6	6	21.5	21.5	21.5	44.599	0	13.015	1190800000	12	6467900	11999000	12003000	10862000	6582700	8787700	27.4672	28.0449	27.9887	26.5926	26.9001	27.2512
	4.57573	1.5901	Q9UIW2;B4DE20;Q6ZTY7;P51805;B3KY38;Q9NSM6;A4D1N7;Q9HAE7	Q9UIW2	Plexin-A1	PLXNA1	3628	sp|Q9UIW2|PLXA1_HUMAN Plexin-A1 OS=Homo sapiens GN=PLXNA1 PE=1 SV=3	Color2 [DarkGray]	1	4					57	57	51	39.6	39.6	36.4	211.06	0	323.31	30906000000	194	18798000	18326000	14330000	103870000	77186000	89434000	30.8199	30.9877	30.8608	32.5486	32.3755	32.5147
	0.212223	-0.229521	A0A024R3J3;A1A5A9;H0Y494;M5FMX3;J3KPC8;H0Y4E8;Q9Y2K2;B3KVE2	A0A024R3J3;A1A5A9;H0Y494;M5FMX3;J3KPC8;H0Y4E8;Q9Y2K2;B3KVE2	Serine/threonine-protein kinase SIK3	KIAA0999;SIK3	191	tr|A0A024R3J3|A0A024R3J3_HUMAN KIAA0999 protein, isoform CRA_a OS=Homo sapiens GN=KIAA0999 PE=4 SV=1;tr|A1A5A9|A1A5A9_HUMAN KIAA0999 protein OS=Homo sapiens GN=KIAA0999 PE=2 SV=1;tr|H0Y494|H0Y494_HUMAN Serine/threonine-protein kinase SIK3 OS=Homo sapiens G	Color2 [DarkGray]	1	4					3	3	3	3.9	3.9	3.9	93.686	0.00034916	2.7242	128980000	2	1103000	1013700	1507700	326540	298900	356480	25.3211	25.1642	25.0283	25.7636	24.5356	24.5258
	0.245089	-0.0681063	A0A024R3J7;P46977;A0A0C4DH80;E9PN73;E9PI32;H0YET6	A0A024R3J7;P46977	Dolichyl-diphosphooligosaccharide--protein glycosyltransferase subunit STT3A	hCG_2032701;STT3A	192	tr|A0A024R3J7|A0A024R3J7_HUMAN HCG2032701, isoform CRA_a OS=Homo sapiens GN=hCG_2032701 PE=4 SV=1;sp|P46977|STT3A_HUMAN Dolichyl-diphosphooligosaccharide--protein glycosyltransferase subunit STT3A OS=Homo sapiens GN=STT3A PE=1 SV=2	Color2 [DarkGray]	1	4					8	8	8	13.8	13.8	13.8	80.428	0	19.193	2186500000	23	14230000	16508000	10745000	7625500	11292000	12484000	28.4506	28.2599	28.358	28.4379	28.3145	28.1119
	0.195966	-0.0842896	A0A024R3N3;A0A140VJE9;Q06481;B4E3I5;B4DTV1;E9PQS3;B4DKY3;E9PK76;E9PSC7	A0A024R3N3;A0A140VJE9;Q06481;B4E3I5;B4DTV1	Amyloid-like protein 2	APLP2	193	tr|A0A024R3N3|A0A024R3N3_HUMAN Amyloid beta (A4)-like protein 2, isoform CRA_a OS=Homo sapiens GN=APLP2 PE=4 SV=1;tr|A0A140VJE9|A0A140VJE9_HUMAN Testicular tissue protein Li 23 OS=Homo sapiens PE=2 SV=1;sp|Q06481|APLP2_HUMAN Amyloid-like protein 2 OS=Homo	Color2 [DarkGray]	1	4					10	9	9	17	15.9	15.9	81.979	0	55.187	1234400000	15	1923600	3060200	1589400	15748000	5944000	8040000	27.2806	27.2007	27.4102	27.5198	27.0513	27.0674
	0.407245	-0.309509	B4E0E1;B2R5W3;A0A024R3T8;P09874;Q05D33;Q6PJL0;Q5VX84;Q5VX85;Q96P95	B4E0E1;B2R5W3;A0A024R3T8;P09874	Poly [ADP-ribose] polymerase 1	PARP1	198	tr|B4E0E1|B4E0E1_HUMAN Poly [ADP-ribose] polymerase OS=Homo sapiens PE=2 SV=1;tr|B2R5W3|B2R5W3_HUMAN Poly [ADP-ribose] polymerase OS=Homo sapiens PE=2 SV=1;tr|A0A024R3T8|A0A024R3T8_HUMAN Poly [ADP-ribose] polymerase OS=Homo sapiens GN=PARP1 PE=4 SV=1;sp|P0	Color2 [DarkGray]	1	4					16	16	16	21.7	21.7	21.7	111.13	0	36.299	4079300000	41	11233000	9808800	16050000	14636000	12197000	19325000	29.1019	29.0226	29.7943	28.6573	28.9534	29.3795
	4.33864	1.58878	P23229;H7BZ97	P23229	Integrin alpha-6;Integrin alpha-6 heavy chain;Integrin alpha-6 light chain;Processed integrin alpha-6	ITGA6	2598	sp|P23229|ITA6_HUMAN Integrin alpha-6 OS=Homo sapiens GN=ITGA6 PE=1 SV=5	Color2 [DarkGray]	1	4					58	58	50	55.7	55.7	45.3	126.6	0	323.31	181720000000	273	246040000	241700000	206640000	901330000	671050000	761930000	33.5077	33.4485	33.4957	35.236	35.0043	34.978
	0.700343	-0.379419	A0A024R3V0;Q9NUQ6;B8ZZZ7;C9IZC3;C9J8M7;F2Z2S1;C9JKE4;F8VZ02;F8VT91;C9JGM8;F8W6C2;Q4ZFW0;F8WAV0;C9JW67	A0A024R3V0;Q9NUQ6;B8ZZZ7	SPATS2-like protein	DNAPTP6;SPATS2L	200	tr|A0A024R3V0|A0A024R3V0_HUMAN DNA polymerase-transactivated protein 6, isoform CRA_a OS=Homo sapiens GN=DNAPTP6 PE=4 SV=1;sp|Q9NUQ6|SPS2L_HUMAN SPATS2-like protein OS=Homo sapiens GN=SPATS2L PE=1 SV=2;tr|B8ZZZ7|B8ZZZ7_HUMAN DNA polymerase-transactivated p	Color2 [DarkGray]	1	4					5	5	5	12.4	12.4	12.4	61.728	0	8.6975	702090000	8	4584700	1830000	2596700	4609600	3389100	4930100	27.1331	26.33	26.8244	26.277	26.3336	26.5387
	0.884494	-0.287849	A0A024R3W7;P24534;A4D1M6;F8WF65;F2Z2G2;C9JZW3	A0A024R3W7;P24534;A4D1M6	Elongation factor 1-beta	EEF1B2;LOC392793	203	tr|A0A024R3W7|A0A024R3W7_HUMAN Eukaryotic translation elongation factor 1 beta 2, isoform CRA_a OS=Homo sapiens GN=EEF1B2 PE=3 SV=1;sp|P24534|EF1B_HUMAN Elongation factor 1-beta OS=Homo sapiens GN=EEF1B2 PE=1 SV=3;tr|A4D1M6|A4D1M6_HUMAN HCG19809 OS=Homo sa	Color2 [DarkGray]	1	4					4	4	4	23.1	23.1	23.1	24.763	0	49.521	2173300000	17	32695000	30860000	19554000	27903000	39112000	30982000	28.3865	28.2415	28.5244	28.0549	27.8986	28.3353
	4.07527	1.58113	Q9ULI3;H7C4M4;H7C4K2	Q9ULI3;H7C4M4	Protein HEG homolog 1	HEG1	3642	sp|Q9ULI3|HEG1_HUMAN Protein HEG homolog 1 OS=Homo sapiens GN=HEG1 PE=1 SV=3;tr|H7C4M4|H7C4M4_HUMAN Protein HEG homolog 1 (Fragment) OS=Homo sapiens GN=HEG1 PE=1 SV=1	Color2 [DarkGray]	1	4					14	14	14	11.9	11.9	11.9	147.46	0	80.841	6682100000	42	12008000	11862000	6950400	42749000	23762000	36311000	28.6498	28.7848	28.712	30.2277	30.1887	30.4736
	3.92944	1.58107	P61764;Q68CM6;A0A1B0GTP9;A0A0D9SG72;A0A1B0GVQ5;A0A1B0GWF2;B7Z2V7;B7Z1V5;A0A1B0GW76;B7Z3F4;Q59GC9;A0A0D9SEP9;A0A0D9SFW6;A0A0D9SFQ7;A0A0D9SEH5;A0A096LP52;A0A096LP33	P61764;Q68CM6;A0A1B0GTP9;A0A0D9SG72;A0A1B0GVQ5;A0A1B0GWF2;B7Z2V7;B7Z1V5;A0A1B0GW76;B7Z3F4;Q59GC9	Syntaxin-binding protein 1	STXBP1;stxbp1	854	sp|P61764|STXB1_HUMAN Syntaxin-binding protein 1 OS=Homo sapiens GN=STXBP1 PE=1 SV=1;tr|Q68CM6|Q68CM6_HUMAN STXBP1 protein OS=Homo sapiens GN=stxbp1 PE=2 SV=1;tr|A0A1B0GTP9|A0A1B0GTP9_HUMAN Syntaxin-binding protein 1 OS=Homo sapiens GN=STXBP1 PE=1 SV=1;tr|	Color2 [DarkGray]	1	4					10	10	10	21.5	21.5	21.5	67.568	0	28.359	1673600000	19	3625400	3349700	3142300	18119000	13917000	11834000	26.7728	26.6775	26.7301	28.4123	28.1032	28.4082
	3.97759	-0.642094	A0A024R408;Q53R19;O15144;H7C3F9;Q9BXV5	A0A024R408;Q53R19;O15144;H7C3F9	Actin-related protein 2/3 complex subunit 2	ARPC2	209	tr|A0A024R408|A0A024R408_HUMAN Arp2/3 complex 34 kDa subunit OS=Homo sapiens GN=ARPC2 PE=3 SV=1;tr|Q53R19|Q53R19_HUMAN Arp2/3 complex 34 kDa subunit OS=Homo sapiens GN=ARPC2 PE=2 SV=1;sp|O15144|ARPC2_HUMAN Actin-related protein 2/3 complex subunit 2 OS=Hom	Color2 [DarkGray]	1	4					3	3	3	15.1	15.1	15.1	21.751	0.0012825	1.9669	550790000	8	7462800	7309400	4000200	7469900	11282000	8374800	26.5338	26.5425	26.5529	25.8188	25.9521	25.9321
	1.15256	1.56834	A0A024QZZ6;Q96NT0;F8WCZ3;B8ZZ99	A0A024QZZ6;Q96NT0;F8WCZ3;B8ZZ99	Coiled-coil domain-containing protein 115	MGC12981;CCDC115	52	tr|A0A024QZZ6|A0A024QZZ6_HUMAN Uncharacterized protein OS=Homo sapiens GN=MGC12981 PE=4 SV=1;sp|Q96NT0|CC115_HUMAN Coiled-coil domain-containing protein 115 OS=Homo sapiens GN=CCDC115 PE=1 SV=1;tr|F8WCZ3|F8WCZ3_HUMAN Coiled-coil domain-containing protein 1	Color2 [DarkGray]	1	4					4	4	4	32.2	32.2	32.2	19.76	0	3.359	414890000	5	3815600	3355200	3694600	9635500	6716100	18882000	24.3812	23.8517	24.953	25.4528	25.365	27.0731
	2.15035	1.56083	P52306;B3KNU0;B7Z4M5;D6RHH8;D6RHZ7;H0Y8M2;D6RBC6;D6RB97;D6RC12	P52306;B3KNU0;B7Z4M5	Rap1 GTPase-GDP dissociation stimulator 1	RAP1GDS1	2740	sp|P52306|GDS1_HUMAN Rap1 GTPase-GDP dissociation stimulator 1 OS=Homo sapiens GN=RAP1GDS1 PE=1 SV=3;tr|B3KNU0|B3KNU0_HUMAN cDNA FLJ30470 fis, clone BRAWH1000040, highly similar to Rap1 GTPase-GDP dissociation stimulator 1 OS=Homo sapiens PE=2 SV=1;tr|B7Z4	Color2 [DarkGray]	1	4					10	10	1	21.6	21.6	1.6	66.316	0	62.549	2217800000	23	2895300	3368900	2130200	23635000	15924000	23588000	26.851	27.2504	27.0704	28.7713	28.0667	29.0163
	0.986112	1.56081	Q9P035;H3BS72;H3BPZ1	Q9P035;H3BS72	Very-long-chain (3R)-3-hydroxyacyl-CoA dehydratase 3	HACD3	3609	sp|Q9P035|HACD3_HUMAN Very-long-chain (3R)-3-hydroxyacyl-CoA dehydratase 3 OS=Homo sapiens GN=HACD3 PE=1 SV=2;tr|H3BS72|H3BS72_HUMAN Very-long-chain (3R)-3-hydroxyacyl-CoA dehydratase OS=Homo sapiens GN=HACD3 PE=1 SV=1	Color2 [DarkGray]	1	4					3	3	3	13	13	13	43.159	0	19.953	830910000	7	0	7865600	2655300	14992000	13883000	15999000	24.7246	27.0784	25.1464	27.0767	27.026	27.5291
	1.60326	1.55702	Q13443;A0AVL1;F8WC54;B4DDM8	Q13443;A0AVL1;F8WC54	Disintegrin and metalloproteinase domain-containing protein 9	ADAM9	2928	sp|Q13443|ADAM9_HUMAN Disintegrin and metalloproteinase domain-containing protein 9 OS=Homo sapiens GN=ADAM9 PE=1 SV=1;tr|A0AVL1|A0AVL1_HUMAN ADAM9 protein OS=Homo sapiens GN=ADAM9 PE=1 SV=1;tr|F8WC54|F8WC54_HUMAN Disintegrin and metalloproteinase domain-c	Color2 [DarkGray]	1	4					14	14	14	21	21	21	90.555	0	44.623	2333900000	29	2316100	2048500	1334400	19050000	14714000	12401000	27.2364	27.2295	26.7682	29.4045	27.9707	28.5299
	0.880433	1.55302	Q13619;A0A0A0MR50;B2RBV7;B4DKT2;A0A087WWN2	Q13619;A0A0A0MR50;B2RBV7;B4DKT2	Cullin-4A	CUL4A	2939	sp|Q13619|CUL4A_HUMAN Cullin-4A OS=Homo sapiens GN=CUL4A PE=1 SV=3;tr|A0A0A0MR50|A0A0A0MR50_HUMAN Cullin-4A OS=Homo sapiens GN=CUL4A PE=1 SV=1;tr|B2RBV7|B2RBV7_HUMAN cDNA, FLJ95721, highly similar to Homo sapiens cullin 4A (CUL4A), mRNA OS=Homo sapiens PE=	Color2 [DarkGray]	1	4					12	4	4	16.2	6.3	6.3	87.679	0	28.933	577190000	15	750290	885980	656800	3385200	1853000	4493400	25.8753	25.6607	23.4354	26.1932	26.3907	27.0466
	0.234522	-0.124128	A0A087WUI8;A0A024R482;Q96IJ6;C9J255;F8WD54;C9JAH0;A0A0U1RRC2;B4DJR0;Q59F69	A0A087WUI8;A0A024R482;Q96IJ6;C9J255;F8WD54;C9JAH0	Mannose-1-phosphate guanyltransferase alpha	GMPPA	224	tr|A0A087WUI8|A0A087WUI8_HUMAN Mannose-1-phosphate guanyltransferase alpha OS=Homo sapiens GN=GMPPA PE=1 SV=1;tr|A0A024R482|A0A024R482_HUMAN GDP-mannose pyrophosphorylase A, isoform CRA_a OS=Homo sapiens GN=GMPPA PE=4 SV=1;sp|Q96IJ6|GMPPA_HUMAN Mannose-1-p	Color2 [DarkGray]	1	4					4	4	4	13.8	13.8	13.8	43.668	0	5.4174	426220000	11	3935900	4824100	2845100	5444400	3606400	4416100	25.7743	26.1662	25.9377	26.0061	25.487	26.0128
	2.10066	1.54839	A0A1W1B686;A0A060CZ20;Q8HX85;A0A1D8MAM8;A0A0S4XQV1;A0A0S4XQQ0;A0A140T9I0;A0A142J256;A0A1C3PH81;A0A1C3PHD2;D9UB07;A0A0S4XR15;E5FQ49;D5H3T4;D5H3T1;X5MPH1;X5MNS3;A0A1W1RN11;A0A0S4XR00;A0A0S4XRK4;A0A0S4XRG5;Q861F7;Q53Z42;Q95J05;O78126;Q9TQ73;A0A1G4HPV4;A0A1G4HQ05;C5IWX9;A0A0U5QLP3;A0A1W1B5N1;A0A1W1B5K0;A0A090MF36;A0A0U5Q0A7;A0A0U5KJ66;Q3LRR6;A0A0U5Q1N1;A0A060VD05;Q52QV5;Q9TQB6;A0A060VG17;A0A060VHD9;A…
	3.57177	1.54761	O15031;Q3LIB1;E2PU09;A0PK02;Q2TBE4;A6QRG9;Q16293;A0A087WU36;A6QRH1;H0Y7X5;B4DHQ7;B4DRU3;B7Z924;F5H3A2;H0YAM9;Q86YC4;H0Y6J7;O60486;Q9Y4D7	O15031	Plexin-B2	PLXNB2	2365	sp|O15031|PLXB2_HUMAN Plexin-B2 OS=Homo sapiens GN=PLXNB2 PE=1 SV=3	Color2 [DarkGray]	1	4					63	63	63	48.7	48.7	48.7	205.12	0	323.31	59342000000	219	39798000	36771000	35299000	233040000	144860000	169580000	31.8837	31.816	31.9229	33.6663	33.3367	33.2625
	0.0601196	-0.0330887	A0A024R4A0;P19338;B3KTP9;B3KM80;Q6ZS99;Q9BQ02;H7BY16;C9JYW2;C9JLB1;C9J1H7;C9JWL1	A0A024R4A0;P19338;B3KTP9;B3KM80;Q6ZS99;Q9BQ02;H7BY16	Nucleolin	NCL	229	tr|A0A024R4A0|A0A024R4A0_HUMAN Nucleolin, isoform CRA_b OS=Homo sapiens GN=NCL PE=4 SV=1;sp|P19338|NUCL_HUMAN Nucleolin OS=Homo sapiens GN=NCL PE=1 SV=3;tr|B3KTP9|B3KTP9_HUMAN cDNA FLJ38578 fis, clone HCHON2007674, highly similar to NUCLEOLIN OS=Homo sapie	Color2 [DarkGray]	1	4					30	30	30	41.1	41.1	41.1	76.613	0	202.39	43254000000	120	167180000	212890000	185550000	253940000	227310000	188980000	32.2761	32.7035	32.742	32.5827	32.7223	32.3174
	1.4826	1.53518	B5BUB5;P05455;E9PFL9;E7ERC4;E9PGX9;Q2F832;Q9UMH6;Q9UMH5;Q14730	B5BUB5;P05455;E9PFL9;E7ERC4	Lupus La protein	SSB	1808	tr|B5BUB5|B5BUB5_HUMAN Autoantigen La (Fragment) OS=Homo sapiens GN=SSB PE=2 SV=1;sp|P05455|LA_HUMAN Lupus La protein OS=Homo sapiens GN=SSB PE=1 SV=2;tr|E9PFL9|E9PFL9_HUMAN Lupus La protein OS=Homo sapiens GN=SSB PE=1 SV=1;tr|E7ERC4|E7ERC4_HUMAN Lupus La	Color2 [DarkGray]	1	4					7	7	7	24.3	24.3	24.3	46.867	0	8.336	742120000	12	2162000	2194200	2008300	7357200	11376000	8634400	24.6034	25.97	25.9561	26.7778	27.3229	27.0343
	1.12427	-0.634714	Q53SW4;Q7Z518;A8K413;A0A087WXC5;A0A024R4B3;E7ESZ7;O95299;H7C2W5;H7C1Y7;H7C2X4;Q8N1B9;Q59FM0;C9J6X0	Q53SW4;Q7Z518;A8K413;A0A087WXC5;A0A024R4B3;E7ESZ7;O95299;H7C2W5;H7C1Y7;H7C2X4	NADH dehydrogenase [ubiquinone] 1 alpha subcomplex subunit 10, mitochondrial	NDUFA10	231	tr|Q53SW4|Q53SW4_HUMAN Putative uncharacterized protein NDUFA10 (Fragment) OS=Homo sapiens GN=NDUFA10 PE=4 SV=1;tr|Q7Z518|Q7Z518_HUMAN NADH dehydrogenase [ubiquinone] 1 alpha subcomplex subunit 10, mitochondrial OS=Homo sapiens PE=2 SV=1;tr|A8K413|A8K413_H	Color2 [DarkGray]	1	4					4	4	4	13.5	13.5	13.5	38.16	0	5.8959	883600000	9	4810200	7142700	6192100	5261100	19385000	3714000	27.0076	27.4342	27.2523	26.255	27.047	26.488
	1.77529	1.52672	B4DY23;Q54A51;P35613;A0A087WUV8;A0A087X2B5;B4DNE1;I3L192;R4GMX5;R4GN83;A8MZ77	B4DY23;Q54A51;P35613;A0A087WUV8;A0A087X2B5;B4DNE1;I3L192	Basigin	hEMMPRIN;BSG	1763	tr|B4DY23|B4DY23_HUMAN cDNA FLJ61188, highly similar to Basigin OS=Homo sapiens PE=2 SV=1;tr|Q54A51|Q54A51_HUMAN Basigin (Ok blood group), isoform CRA_a OS=Homo sapiens GN=hEMMPRIN PE=2 SV=1;sp|P35613|BASI_HUMAN Basigin OS=Homo sapiens GN=BSG PE=1 SV=2;tr|	Color2 [DarkGray]	1	4					7	7	7	37.8	37.8	37.8	28.432	0	78.312	8587800000	34	58721000	70923000	58220000	265510000	125870000	136410000	28.7622	29.0625	29.1992	31.2497	30.0585	30.2958
	0.841406	-0.150789	Q13148;A0A024R4E2;A0A0A0N0L3;A0A087WYY0;A0A087X260;G3V162;B1AKP7;A0A087WX29;B4DRW3;A0A0A0N0M3;A0A0A0N0N3;K7EN94;K7EJM5;A0A087WV68;A0A087WXQ5;A0A1W2PNU8;A0A087WXV3;A0A087WX67;A0A087WW61;A0A087WZC9;A0A087WYE7;K7EL26;A0A0A0MSV7;K7EJ99;A0A087WZM1;A0A087WTZ4	Q13148;A0A024R4E2;A0A0A0N0L3;A0A087WYY0;A0A087X260;G3V162;B1AKP7;A0A087WX29;B4DRW3;A0A0A0N0M3;A0A0A0N0N3;K7EN94;K7EJM5;A0A087WV68;A0A087WXQ5	TAR DNA-binding protein 43	TARDBP;TDP43	234	sp|Q13148|TADBP_HUMAN TAR DNA-binding protein 43 OS=Homo sapiens GN=TARDBP PE=1 SV=1;tr|A0A024R4E2|A0A024R4E2_HUMAN TAR DNA binding protein, isoform CRA_b OS=Homo sapiens GN=TARDBP PE=4 SV=1;tr|A0A0A0N0L3|A0A0A0N0L3_HUMAN TDP43 isoform H OS=Homo sapiens GN	Color2 [DarkGray]	1	4					9	9	9	32.1	32.1	32.1	44.739	0	161	6737700000	34	80743000	75935000	66892000	102430000	99968000	92313000	30.0779	29.8893	29.9218	29.6948	29.855	29.8869
	0.0245338	-0.00988388	Q00341;A0A024R4E5;B2R5V9;H0Y394;Q96CF6;Q6ZS03;B4DKR8;Q6ZN49;H7C2D1;H7C0A4;Q5HYC5;Q2HJC8;H7BZC3;C9JHS7;C9JIZ1;C9J5E5;C9JZI8;C9JES8;C9JHZ8;C9JK79;C9JT62	Q00341;A0A024R4E5;B2R5V9;H0Y394;Q96CF6;Q6ZS03;B4DKR8	Vigilin	HDLBP	235	sp|Q00341|VIGLN_HUMAN Vigilin OS=Homo sapiens GN=HDLBP PE=1 SV=2;tr|A0A024R4E5|A0A024R4E5_HUMAN High density lipoprotein binding protein (Vigilin), isoform CRA_a OS=Homo sapiens GN=HDLBP PE=1 SV=1;tr|B2R5V9|B2R5V9_HUMAN cDNA, FLJ92652, highly similar to Ho	Color2 [DarkGray]	1	4					15	15	15	15.6	15.6	15.6	141.45	0	31.345	1790400000	44	2741500	4742000	2847700	3864400	5009900	7921500	28.0946	27.845	27.9054	27.722	27.9972	28.0961
	2.60866	-1.41647	A0A024R4E7;O96011;H7C3V6;B3KSS3	A0A024R4E7;O96011	Peroxisomal membrane protein 11B	PEX11B	236	tr|A0A024R4E7|A0A024R4E7_HUMAN Peroxisomal biogenesis factor 11B, isoform CRA_a OS=Homo sapiens GN=PEX11B PE=4 SV=1;sp|O96011|PX11B_HUMAN Peroxisomal membrane protein 11B OS=Homo sapiens GN=PEX11B PE=1 SV=1	Color2 [DarkGray]	1	4					5	5	5	22.4	22.4	22.4	28.431	0	3.3951	613590000	8	5740900	5434300	5829800	10513000	7279000	9030300	26.1278	26.4677	26.5198	25.271	24.6944	24.9004
	0.849326	1.52334	J3KN16;Q5VYK3;R4GMY1;B3KV72;B3KXF2	J3KN16;Q5VYK3;R4GMY1;B3KV72;B3KXF2	Proteasome-associated protein ECM29 homolog	KIAA0368;ECM29	2261	tr|J3KN16|J3KN16_HUMAN KIAA0368 OS=Homo sapiens GN=KIAA0368 PE=1 SV=1;sp|Q5VYK3|ECM29_HUMAN Proteasome-associated protein ECM29 homolog OS=Homo sapiens GN=ECM29 PE=1 SV=2;tr|R4GMY1|R4GMY1_HUMAN KIAA0368 (Fragment) OS=Homo sapiens GN=KIAA0368 PE=1 SV=1;tr|B	Color2 [DarkGray]	1	4					8	8	8	6.4	6.4	6.4	223.69	0	24.249	1285100000	12	1083300	688040	528020	3155100	2569300	4827500	27.0912	24.6447	26.7808	27.563	27.2188	28.305
	1.40403	-2.08857	P06733;A0A024R4F1;E2DRY6;K7EM90;A4UCS8;A4QMW8;L0R849;F5H1C3;A8K3B0;Q6FHV6;F5H0C8;K7EKN2;E5RGZ4;B4DUJ6;K7EPM1;E5RG95;E5RI09;P09104	P06733;A0A024R4F1;E2DRY6;K7EM90	Alpha-enolase;Enolase	ENO1	238	sp|P06733|ENOA_HUMAN Alpha-enolase OS=Homo sapiens GN=ENO1 PE=1 SV=2;tr|A0A024R4F1|A0A024R4F1_HUMAN Enolase 1, (Alpha), isoform CRA_a OS=Homo sapiens GN=ENO1 PE=2 SV=1;tr|E2DRY6|E2DRY6_HUMAN C-myc promoter-binding protein 1 OS=Homo sapiens PE=2 SV=1;tr|K7E	Color2 [DarkGray]	1	4					16	16	15	52.1	52.1	47.9	47.168	0	61.823	4919300000	42	18339000	84156000	82655000	15475000	16283000	6697900	28.9405	30.6313	31.0045	27.968	28.6384	27.7041
	0.0394719	-0.0144469	A0A024R4F4;Q308M6;M0R2B7;P28340;M0QZR8;Q59FA0;M0QXE6;M0QXQ2;M0R3H8;M0QZB4;M0R2I8	A0A024R4F4;Q308M6;M0R2B7;P28340;M0QZR8;Q59FA0	DNA polymerase;DNA polymerase delta catalytic subunit	POLD1	239	tr|A0A024R4F4|A0A024R4F4_HUMAN DNA polymerase OS=Homo sapiens GN=POLD1 PE=3 SV=1;tr|Q308M6|Q308M6_HUMAN DNA polymerase OS=Homo sapiens PE=2 SV=1;tr|M0R2B7|M0R2B7_HUMAN DNA polymerase OS=Homo sapiens GN=POLD1 PE=1 SV=1;sp|P28340|DPOD1_HUMAN DNA polymerase d	Color2 [DarkGray]	1	4					13	13	13	16.9	16.9	16.9	123.63	0	35.045	2682900000	36	5506400	6149400	3930500	9096200	8113300	7853900	28.3922	28.496	28.6972	28.4317	28.6866	28.4238
	2.22666	1.51924	B7Z3R2;B3KSG7;Q9ULQ1;H0YIK4;B7Z2R5;A5PKY2	B7Z3R2;B3KSG7;Q9ULQ1;H0YIK4;B7Z2R5;A5PKY2	Two pore calcium channel protein 1	TPCN1	1557	tr|B7Z3R2|B7Z3R2_HUMAN Two pore calcium channel protein 1 OS=Homo sapiens GN=TPCN1 PE=1 SV=1;tr|B3KSG7|B3KSG7_HUMAN cDNA FLJ36171 fis, clone TESTI2026215, highly similar to Homo sapiens two pore segment channel 1 (TPCN1), mRNA OS=Homo sapiens PE=2 SV=1;sp|	Color2 [DarkGray]	1	4					3	3	3	5.6	5.6	5.6	87.317	0	30.751	360410000	7	0	0	0	7078000	3533800	3250200	24.8264	24.4543	25.2026	26.7174	26.1494	26.1743
	0.282249	-0.155464	A0A024R4M0;P46781;A5D904;B5MCT8;C9JM19;B7Z732;F2Z3C0;A8MXK4	A0A024R4M0;P46781;A5D904;B5MCT8;C9JM19;B7Z732	40S ribosomal protein S9	RPS9	244	tr|A0A024R4M0|A0A024R4M0_HUMAN 40S ribosomal protein S9 OS=Homo sapiens GN=RPS9 PE=1 SV=1;sp|P46781|RS9_HUMAN 40S ribosomal protein S9 OS=Homo sapiens GN=RPS9 PE=1 SV=3;tr|A5D904|A5D904_HUMAN RPS9 protein (Fragment) OS=Homo sapiens GN=RPS9 PE=2 SV=1;tr|B5M	Color2 [DarkGray]	1	4					14	14	14	46.9	46.9	46.9	22.591	0	17.211	18895000000	31	326020000	300550000	283900000	250220000	306330000	250670000	31.3694	31.3285	31.7983	31.1583	31.2027	31.6688
	4.17279	1.51823	P55084;B4DY96;F5GZQ3;B4DDC9;D6W539;B5MD38;C9JEY0;C9JE81;C9K0M0;Q92799	P55084;B4DY96;F5GZQ3;B4DDC9;D6W539;B5MD38	Trifunctional enzyme subunit beta, mitochondrial;3-ketoacyl-CoA thiolase	HADHB	2758	sp|P55084|ECHB_HUMAN Trifunctional enzyme subunit beta, mitochondrial OS=Homo sapiens GN=HADHB PE=1 SV=3;tr|B4DY96|B4DY96_HUMAN cDNA FLJ55769, highly similar to Trifunctional enzyme subunit beta, mitochondrial OS=Homo sapiens PE=2 SV=1;tr|F5GZQ3|F5GZQ3_HUM	Color2 [DarkGray]	1	4					29	29	29	67.9	67.9	67.9	51.294	0	244.13	70653000000	147	224580000	204270000	171050000	737090000	651030000	729400000	32.2944	32.0834	32.0882	33.6769	33.5777	33.7661
	2.48515	1.51414	Q9BRL5;P0DP23;H0Y7A7;B2RDW0;P0DP24;P0DP25;B4DJ51;E7EMB3;E7ETZ0;A8K1M2;G3V361;Q96HY3;G3V226;F8WBR5;G3V479;M0QZ52;P27482;C9J7T9;B4DUI9;P02585	Q9BRL5;P0DP23;H0Y7A7;B2RDW0;P0DP24;P0DP25;B4DJ51;E7EMB3;E7ETZ0;A8K1M2;G3V361;Q96HY3		CALM2;CALM3;CALM1	1490	tr|Q9BRL5|Q9BRL5_HUMAN CALM3 protein OS=Homo sapiens PE=1 SV=1;sp|P0DP23|CALM1_HUMAN Calmodulin-1 OS=Homo sapiens GN=CALM1 PE=1 SV=1;tr|H0Y7A7|H0Y7A7_HUMAN Calmodulin-2 (Fragment) OS=Homo sapiens GN=CALM2 PE=1 SV=1;tr|B2RDW0|B2RDW0_HUMAN cDNA, FLJ96792, hi	Color2 [DarkGray]	1	4					12	12	12	53.1	53.1	53.1	16.506	0	211.76	30860000000	39	219460000	217080000	166590000	1178800000	774090000	872840000	31.1574	30.8122	30.7347	32.8175	32.1664	32.263
	0.0176358	-0.00592359	A0A024R4X0;P00387;B1AHF3;Q6ZVI6	A0A024R4X0;P00387;B1AHF3;Q6ZVI6	NADH-cytochrome b5 reductase;NADH-cytochrome b5 reductase 3;NADH-cytochrome b5 reductase 3 membrane-bound form;NADH-cytochrome b5 reductase 3 soluble form	CYB5R3	252	tr|A0A024R4X0|A0A024R4X0_HUMAN NADH-cytochrome b5 reductase OS=Homo sapiens GN=CYB5R3 PE=3 SV=1;sp|P00387|NB5R3_HUMAN NADH-cytochrome b5 reductase 3 OS=Homo sapiens GN=CYB5R3 PE=1 SV=3;tr|B1AHF3|B1AHF3_HUMAN NADH-cytochrome b5 reductase 3 (Fragment) OS=Hom	Color2 [DarkGray]	1	4					8	8	8	41.6	41.6	41.6	33.238	0	161.25	14218000000	44	79639000	153770000	112870000	213190000	233410000	222670000	30.87	31.0091	30.8866	30.7306	31.0849	30.9323
	4.1986	1.51392	B2R642;A0A024R3I5;P43121;B3KXZ9;A8K6A6	B2R642;A0A024R3I5;P43121;B3KXZ9;A8K6A6	Cell surface glycoprotein MUC18	MCAM	190	tr|B2R642|B2R642_HUMAN cDNA, FLJ92775, highly similar to Homo sapiens melanoma cell adhesion molecule (MCAM), mRNA OS=Homo sapiens PE=2 SV=1;tr|A0A024R3I5|A0A024R3I5_HUMAN Melanoma cell adhesion molecule, isoform CRA_a OS=Homo sapiens GN=MCAM PE=4 SV=1;sp|	Color2 [DarkGray]	1	4					19	19	19	35.1	35.1	35.1	71.635	0	175.87	10823000000	61	21088000	17513000	16081000	86873000	63089000	113670000	29.3272	29.5557	29.4062	31.0026	30.8335	30.9948
	1.26579	1.50635	B7Z321;Q6NX51;Q96A65;B7Z689;B3KTF7;B7Z502;B7Z4J9;Q8TAR2	B7Z321;Q6NX51;Q96A65;B7Z689;B3KTF7;B7Z502	Exocyst complex component 4	EXOC4	1828	tr|B7Z321|B7Z321_HUMAN cDNA FLJ53330, highly similar to Exocyst complex component 4 OS=Homo sapiens PE=2 SV=1;tr|Q6NX51|Q6NX51_HUMAN Exocyst complex component 4 OS=Homo sapiens GN=EXOC4 PE=2 SV=1;sp|Q96A65|EXOC4_HUMAN Exocyst complex component 4 OS=Homo sa	Color2 [DarkGray]	1	4					7	7	7	10.8	10.8	10.8	99.061	0	9.285	470220000	7	1403200	595120	516620	3343600	2445200	1492500	25.8666	24.7895	23.944	26.4056	26.4348	26.2787
	1.43893	-1.08348	G3V1D1;G3V192;Q6NZ44;B3KXC3;A0A024R525;Q6NS36;P02794;E9PPQ4;A9JQE1;E9PRK8;E9PKY7;Q8TD27	G3V1D1;G3V192;Q6NZ44;B3KXC3;A0A024R525;Q6NS36;P02794;E9PPQ4	Ferritin;Ferritin heavy chain;Ferritin heavy chain, N-terminally processed	FTH1	259	tr|G3V1D1|G3V1D1_HUMAN Ferritin OS=Homo sapiens GN=FTH1 PE=1 SV=1;tr|G3V192|G3V192_HUMAN Ferritin OS=Homo sapiens GN=FTH1 PE=1 SV=1;tr|Q6NZ44|Q6NZ44_HUMAN Ferritin OS=Homo sapiens GN=FTH1 PE=1 SV=1;tr|B3KXC3|B3KXC3_HUMAN Ferritin OS=Homo sapiens PE=2 SV=1;	Color2 [DarkGray]	1	4					4	4	4	25.7	25.7	25.7	12.876	0	3.0689	356850000	5	9180100	15652000	10900000	0	8177900	7067600	26.4588	26.3375	26.3284	24.617	25.7743	25.483
	2.25326	1.50297	A0A0A1HAV6;A8K6I8;P20337	A0A0A1HAV6;A8K6I8;P20337	Ras-related protein Rab-3B	RAB3B	788	tr|A0A0A1HAV6|A0A0A1HAV6_HUMAN H.sapiens ras-related Hrab3B protein OS=Homo sapiens PE=2 SV=1;tr|A8K6I8|A8K6I8_HUMAN cDNA FLJ77324, highly similar to Homo sapiens RAB3B, member RAS oncogene family (RAB3B), mRNA OS=Homo sapiens PE=2 SV=1;sp|P20337|RAB3B_HUM	Color2 [DarkGray]	1	4					3	3	3	22.4	22.4	22.4	24.76	0	22.894	405580000	8	4140800	758250	0	9963600	9211200	7124400	24.6305	24.481	25.2963	26.4528	26.3908	26.0731
	1.85905	1.49628	B3KSS4;A0A0A0MSA9;A8K4I1;A0A0C4DG49;P15151	B3KSS4;A0A0A0MSA9;A8K4I1;A0A0C4DG49;P15151	Poliovirus receptor	PVR	769	tr|B3KSS4|B3KSS4_HUMAN cDNA FLJ36858 fis, clone ASTRO2015185, highly similar to POLIOVIRUS RECEPTOR OS=Homo sapiens PE=2 SV=1;tr|A0A0A0MSA9|A0A0A0MSA9_HUMAN Poliovirus receptor OS=Homo sapiens GN=PVR PE=1 SV=1;tr|A8K4I1|A8K4I1_HUMAN cDNA FLJ75404 OS=Homo s	Color2 [DarkGray]	1	4					5	5	5	17.4	17.4	17.4	39.579	0	114.47	8988100000	27	46869000	44410000	37245000	268850000	167020000	77611000	29.2483	29.2088	29.0221	31.2532	30.6751	30.0397
	1.35649	1.49155	B3KW08;B7ZM10;Q96QU8;I3L0S8	B3KW08;B7ZM10;Q96QU8;I3L0S8	Exportin-6	XPO6	1582	tr|B3KW08|B3KW08_HUMAN cDNA FLJ41852 fis, clone NT2RI3004133, highly similar to Exportin-6 OS=Homo sapiens PE=2 SV=1;tr|B7ZM10|B7ZM10_HUMAN XPO6 protein OS=Homo sapiens GN=XPO6 PE=2 SV=1;sp|Q96QU8|XPO6_HUMAN Exportin-6 OS=Homo sapiens GN=XPO6 PE=1 SV=1;tr|	Color2 [DarkGray]	1	4					2	2	2	3.2	3.2	3.2	127.42	0	54.29	465820000	7	723180	514900	512110	2641100	1286300	3638800	25.196	24.1859	25.1346	26.5776	25.5544	26.8592
	4.3234	1.48687	Q6DEN2;A0A140VK07;Q8IXW6;Q14195;B4DLZ4;H0YBT4	Q6DEN2;A0A140VK07;Q8IXW6;Q14195;B4DLZ4	Dihydropyrimidinase-related protein 3	DPYSL3	1004	tr|Q6DEN2|Q6DEN2_HUMAN DPYSL3 protein OS=Homo sapiens GN=DPYSL3 PE=2 SV=1;tr|A0A140VK07|A0A140VK07_HUMAN Testicular secretory protein Li 7 OS=Homo sapiens PE=2 SV=1;tr|Q8IXW6|Q8IXW6_HUMAN Dihydropyrimidinase-like 3 OS=Homo sapiens GN=DPYSL3 PE=1 SV=1;sp|Q1	Color2 [DarkGray]	1	4					9	8	7	17.1	14.8	13.7	73.909	0	51.163	932510000	13	872300	2652000	1990600	7230500	6135800	6321900	26.0719	25.9389	25.8287	27.4296	27.4985	27.372
	2.65187	1.48099	P09382;F8WEI7	P09382	Galectin-1	LGALS1	2521	sp|P09382|LEG1_HUMAN Galectin-1 OS=Homo sapiens GN=LGALS1 PE=1 SV=2	Color2 [DarkGray]	1	4					15	15	13	95.6	95.6	88.1	14.716	0	323.31	282800000000	100	2443400000	3029100000	1972600000	6702800000	8169700000	9104300000	33.9198	34.3723	34.3597	35.3954	35.8671	35.8323
	0.114607	-0.0825589	A0A024R582;J3KMZ8;Q92785;E9PN04	A0A024R582;J3KMZ8;Q92785;E9PN04	Zinc finger protein ubi-d4	DPF2	270	tr|A0A024R582|A0A024R582_HUMAN D4, zinc and double PHD fingers family 2, isoform CRA_a OS=Homo sapiens GN=DPF2 PE=4 SV=1;tr|J3KMZ8|J3KMZ8_HUMAN Zinc finger protein ubi-d4 OS=Homo sapiens GN=DPF2 PE=1 SV=1;sp|Q92785|REQU_HUMAN Zinc finger protein ubi-d4 OS=	Color2 [DarkGray]	1	4					4	4	4	13.3	13.3	13.3	44.155	0	13.412	2116000000	16	10194000	17398000	11934000	11303000	21030000	24323000	28.3417	28.4097	27.9565	27.7222	28.2911	28.4469
	3.57275	-1.17437	P11498;A0A024R5C5;E9PS68	P11498;A0A024R5C5	Pyruvate carboxylase, mitochondrial;Pyruvate carboxylase	PC	273	sp|P11498|PYC_HUMAN Pyruvate carboxylase, mitochondrial OS=Homo sapiens GN=PC PE=1 SV=2;tr|A0A024R5C5|A0A024R5C5_HUMAN Pyruvate carboxylase OS=Homo sapiens GN=PC PE=4 SV=1	Color2 [DarkGray]	1	4					65	65	39	67.8	67.8	39.1	129.63	0	323.31	394680000000	409	1638400000	1472700000	1264900000	916050000	753010000	644370000	36.3335	36.2884	36.2927	35.2315	35.2213	34.9386
	3.232	1.48072	Q14344;A0A024R8M0;B4DWV9	Q14344;A0A024R8M0;B4DWV9	Guanine nucleotide-binding protein subunit alpha-13	GNA13	407	sp|Q14344|GNA13_HUMAN Guanine nucleotide-binding protein subunit alpha-13 OS=Homo sapiens GN=GNA13 PE=1 SV=2;tr|A0A024R8M0|A0A024R8M0_HUMAN Guanine nucleotide binding protein (G protein), alpha 13, isoform CRA_a OS=Homo sapiens GN=GNA13 PE=4 SV=1;tr|B4DWV9	Color2 [DarkGray]	1	4					10	10	10	24.4	24.4	24.4	44.049	0	21.462	2418300000	28	3273800	7185400	7986700	24891000	20081000	37347000	27.1202	27.405	27.4885	28.8215	28.6442	28.9902
	1.89771	-0.553881	A0A024R5K1;Q9BR76;A0A087WW53;F5H390;Q9NSK3;Q59F81;B4DIU2;F5H0D2	A0A024R5K1;Q9BR76;A0A087WW53;F5H390;Q9NSK3;Q59F81;B4DIU2	Coronin;Coronin-1B	CORO1B;DKFZp762I166	280	tr|A0A024R5K1|A0A024R5K1_HUMAN Coronin OS=Homo sapiens GN=CORO1B PE=3 SV=1;sp|Q9BR76|COR1B_HUMAN Coronin-1B OS=Homo sapiens GN=CORO1B PE=1 SV=1;tr|A0A087WW53|A0A087WW53_HUMAN Coronin OS=Homo sapiens GN=CORO1B PE=1 SV=1;tr|F5H390|F5H390_HUMAN Coronin OS=Hom	Color2 [DarkGray]	1	4					6	6	6	12.3	12.3	12.3	54.234	0	7.3352	818180000	15	7823600	8959900	5084500	6299000	7513800	5228100	27.3399	27.001	27.0871	26.4328	26.644	26.6895
	2.49568	1.47689	A0A024R151;Q8WWI5;B3KMS7;B3KWF2	A0A024R151;Q8WWI5	Choline transporter-like protein 1	SLC44A1	95	tr|A0A024R151|A0A024R151_HUMAN Solute carrier family 44, member 1, isoform CRA_a OS=Homo sapiens GN=SLC44A1 PE=3 SV=1;sp|Q8WWI5|CTL1_HUMAN Choline transporter-like protein 1 OS=Homo sapiens GN=SLC44A1 PE=1 SV=1	Color2 [DarkGray]	1	4					8	8	8	14.2	14.2	14.2	73.301	0	22.68	7208900000	29	11282000	14939000	14039000	54151000	63400000	82486000	28.5154	28.8704	29.2769	30.2996	30.2739	30.5199
	5.06848	1.47416	P05362;B4DNT6;B4DQW5;K7EKL8;E7ESS4;O00177;A0A1C9J7T1;Q15462;Q99930	P05362;B4DNT6;B4DQW5;K7EKL8	Intercellular adhesion molecule 1	ICAM1	2500	sp|P05362|ICAM1_HUMAN Intercellular adhesion molecule 1 OS=Homo sapiens GN=ICAM1 PE=1 SV=2;tr|B4DNT6|B4DNT6_HUMAN cDNA FLJ53631, highly similar to Intercellular adhesion molecule 1 OS=Homo sapiens PE=2 SV=1;tr|B4DQW5|B4DQW5_HUMAN cDNA FLJ53641, highly simi	Color2 [DarkGray]	1	4					20	20	1	40.6	40.6	6.2	57.825	0	323.31	38264000000	102	127500000	107620000	92544000	460480000	357030000	385390000	31.3486	31.2811	31.3855	32.8929	32.7852	32.7596
	3.14002	1.46881	Q8TB96;B4DSA2;F5GXC5;B4DXC2;H3BUJ1;B4DHQ9	Q8TB96;B4DSA2;F5GXC5;B4DXC2;H3BUJ1;B4DHQ9	T-cell immunomodulatory protein	ITFG1	3342	sp|Q8TB96|TIP_HUMAN T-cell immunomodulatory protein OS=Homo sapiens GN=ITFG1 PE=1 SV=1;tr|B4DSA2|B4DSA2_HUMAN cDNA FLJ50638, highly similar to T-cell immunomodulatory protein OS=Homo sapiens PE=2 SV=1;tr|F5GXC5|F5GXC5_HUMAN T-cell immunomodulatory protein	Color2 [DarkGray]	1	4					8	8	8	16.5	16.5	16.5	68.107	0	11.842	1134300000	18	1137500	2422600	2741800	27730000	11423000	17564000	26.1458	26.0463	26.3371	27.8942	27.4467	27.5948
	0.297674	-0.0547638	A0A024R5M9;A0A087WY61;Q59HB8;A0A024R5G4;Q7Z757;H0YFY6;Q96HN5;F5H4J1;A8K394;Q3SYK8;F5H6Y5;K4DIE0;Q9UNL7;Q86XH4;F5H763;F5H0Z7;F5H3L6;Q9UPG3;F5H2F3;G1UI36;F5GZW1;F5H1L0;F8W6T3;F5H068;F5H073;F5GWK2;F5H4Y4;F5GWA2;F5H7R5	A0A024R5M9;A0A087WY61;Q59HB8;A0A024R5G4;Q7Z757		NUMA1	285	tr|A0A024R5M9|A0A024R5M9_HUMAN Nuclear mitotic apparatus protein 1, isoform CRA_a OS=Homo sapiens GN=NUMA1 PE=4 SV=1;tr|A0A087WY61|A0A087WY61_HUMAN Nuclear mitotic apparatus protein 1 OS=Homo sapiens GN=NUMA1 PE=1 SV=1;tr|Q59HB8|Q59HB8_HUMAN Nuclear mitoti	Color2 [DarkGray]	1	4					80	80	1	47.5	47.5	0.5	236.51	0	323.31	24984000000	259	34454000	34342000	25585000	37322000	39476000	42360000	31.864	31.8504	31.7081	31.6416	31.8057	31.8109
	0.140995	-0.0700016	A0A024R5S5;O75822;H0YGJ7;H0YLP3	A0A024R5S5;O75822;H0YGJ7;H0YLP3	Eukaryotic translation initiation factor 3 subunit J	EIF3S1;EIF3J	289	tr|A0A024R5S5|A0A024R5S5_HUMAN Eukaryotic translation initiation factor 3 subunit J OS=Homo sapiens GN=EIF3S1 PE=3 SV=1;sp|O75822|EIF3J_HUMAN Eukaryotic translation initiation factor 3 subunit J OS=Homo sapiens GN=EIF3J PE=1 SV=2;tr|H0YGJ7|H0YGJ7_HUMAN Euk	Color2 [DarkGray]	1	4					6	6	6	24	24	24	29.062	0	7.1295	505500000	12	6522000	6247200	2807000	6052400	6681900	7796800	26.2481	26.23	25.996	25.7605	26.2866	26.217
	3.0836	1.46876	P00533;A9CB80;Q2TTR7;A8K2T7;E7BSV0;F2YGG7;E9PFD7;B7Z2I3;Q504U8;A0A1W2PRR9;Q147T7;A2VCQ7;Q75MF2;I3WA73;I3WA72;I3WA68;F1JTL6;C9JYS6;A0A0P0IT07;A0A0A0MSE1;A7VMV4;A7VN07;B6RC65;B6RC66;Q30BI0;A7VN05;Q4H1F3;A7VN06;G9MC81;Q15303;A0A0P0I3A3;Q53T57;H3BLT0;Q4ZG14;Q9H3C8;Q9H3D0;A0A068JD88	P00533;A9CB80;Q2TTR7;A8K2T7;E7BSV0;F2YGG7;E9PFD7;B7Z2I3;Q504U8	Epidermal growth factor receptor;Receptor protein-tyrosine kinase	EGFR	1351	sp|P00533|EGFR_HUMAN Epidermal growth factor receptor OS=Homo sapiens GN=EGFR PE=1 SV=2;tr|A9CB80|A9CB80_HUMAN Receptor protein-tyrosine kinase OS=Homo sapiens PE=2 SV=1;tr|Q2TTR7|Q2TTR7_HUMAN Receptor protein-tyrosine kinase OS=Homo sapiens PE=2 SV=1;tr|A	Color2 [DarkGray]	1	4					46	46	1	45.4	45.4	1.7	134.28	0	323.31	80045000000	185	92610000	92890000	67513000	440520000	311660000	328890000	32.2939	32.3262	32.4943	34.1393	33.7085	33.6729
	0.567756	-1.3587	Q9H072;A0A024R5X7;O76031;H0YM48	Q9H072;A0A024R5X7;O76031	ATP-dependent Clp protease ATP-binding subunit clpX-like, mitochondrial	DKFZp586J151;CLPX	292	tr|Q9H072|Q9H072_HUMAN Putative uncharacterized protein DKFZp586J151 OS=Homo sapiens GN=DKFZp586J151 PE=2 SV=1;tr|A0A024R5X7|A0A024R5X7_HUMAN ClpX caseinolytic peptidase X homolog (E. coli), isoform CRA_a OS=Homo sapiens GN=CLPX PE=4 SV=1;sp|O76031|CLPX_HU	Color2 [DarkGray]	1	4					4	4	4	9	9	9	58.095	0	5.7917	442470000	13	2353800	2604600	1816500	656820	2793100	2789100	26.4298	26.4138	26.1466	22.8753	26.2899	25.7489
	1.53597	1.46778	B3KU93;B7Z4B2;E9PLK3;B7Z899;P55786;B7Z1V9;B7Z1H4;H0YDG0;E9PJY4;E9PPD4;E9PP11;B3KTP2;A6NEC2	B3KU93;B7Z4B2;E9PLK3;B7Z899;P55786;B7Z1V9;B7Z1H4;H0YDG0	Puromycin-sensitive aminopeptidase	NPEPPS	1571	tr|B3KU93|B3KU93_HUMAN Aminopeptidase OS=Homo sapiens PE=2 SV=1;tr|B7Z4B2|B7Z4B2_HUMAN Aminopeptidase OS=Homo sapiens PE=2 SV=1;tr|E9PLK3|E9PLK3_HUMAN Aminopeptidase OS=Homo sapiens GN=NPEPPS PE=1 SV=1;tr|B7Z899|B7Z899_HUMAN Aminopeptidase OS=Homo sapiens	Color2 [DarkGray]	1	4					4	4	4	7.8	7.8	7.8	85.212	0	13.058	619420000	7	1763500	951610	899830	3452000	4905800	4327700	26.152	25.1658	24.6497	26.805	26.7912	26.7747
	0.959276	1.45778	Q9Y426;Q6P6D1	Q9Y426;Q6P6D1	C2 domain-containing protein 2	C2CD2	3690	sp|Q9Y426|C2CD2_HUMAN C2 domain-containing protein 2 OS=Homo sapiens GN=C2CD2 PE=1 SV=2;tr|Q6P6D1|Q6P6D1_HUMAN C2CD2 protein OS=Homo sapiens GN=C2CD2 PE=2 SV=1	Color2 [DarkGray]	1	4					4	4	4	15.2	15.2	15.2	75.532	0	13.382	566460000	9	1497500	3048000	593100	3715200	6701600	5424500	26.0088	25.767	23.7932	26.4392	26.8464	26.6568
	0.676489	-0.716832	Q7Z612;A0A024R608;P05386;Q6ICQ4;Q6FG99	Q7Z612;A0A024R608;P05386;Q6ICQ4	60S acidic ribosomal protein P1	RPLP1	296	tr|Q7Z612|Q7Z612_HUMAN Acidic ribosomal phosphoprotein P1 OS=Homo sapiens PE=2 SV=1;tr|A0A024R608|A0A024R608_HUMAN Ribosomal protein, large, P1, isoform CRA_a OS=Homo sapiens GN=RPLP1 PE=3 SV=1;sp|P05386|RLA1_HUMAN 60S acidic ribosomal protein P1 OS=Homo s	Color2 [DarkGray]	1	4					4	4	4	80.5	80.5	80.5	11.399	0	238.81	11277000000	15	912590000	1179800000	381830000	294060000	255310000	735300000	31.0397	31.3099	30.5511	30.0559	29.6269	31.0673
	2.39282	-0.544506	A0A024R652;P11586;F5H2F4;B7Z809;V9GYY3	A0A024R652;P11586;F5H2F4;B7Z809	C-1-tetrahydrofolate synthase, cytoplasmic;Methylenetetrahydrofolate dehydrogenase;Methenyltetrahydrofolate cyclohydrolase;Formyltetrahydrofolate synthetase;C-1-tetrahydrofolate synthase, cytoplasmic, N-terminally processed	MTHFD1	298	tr|A0A024R652|A0A024R652_HUMAN Methylenetetrahydrofolate dehydrogenase (NADP+ dependent) 1, methenyltetrahydrofolate cyclohydrolase, formyltetrahydrofolate synthetase, isoform CRA_a OS=Homo sapiens GN=MTHFD1 PE=3 SV=1;sp|P11586|C1TC_HUMAN C-1-tetrahydrofol	Color2 [DarkGray]	1	4					30	30	30	34.1	34.1	34.1	101.53	0	103.81	9769500000	96	38668000	40760000	31555000	24362000	20564000	31966000	30.7006	30.7938	30.7161	30.0616	30.1579	30.3575
	2.67472	1.45641	Q2LC89;A4GW21;Q9BQ51	Q2LC89;A4GW21;Q9BQ51	Programmed cell death 1 ligand 2	PDL2;PDCD1LG2	1157	tr|Q2LC89|Q2LC89_HUMAN PD-1-ligand 2 (Fragment) OS=Homo sapiens GN=PDL2 PE=2 SV=1;tr|A4GW21|A4GW21_HUMAN Programmed cell death ligand 2 OS=Homo sapiens PE=2 SV=1;sp|Q9BQ51|PD1L2_HUMAN Programmed cell death 1 ligand 2 OS=Homo sapiens GN=PDCD1LG2 PE=1 SV=2	Color2 [DarkGray]	1	4					3	3	3	15.6	15.6	15.6	29.592	0	57.179	4375000000	12	24764000	20645000	21891000	113720000	119000000	137480000	28.1838	27.9113	28.4483	29.5693	29.8992	29.4441
	3.17108	1.44434	P40189;A0A0A0N0L5;Q17RA0;A0A0A0N0L2;D6RH03;Q5FC05	P40189;A0A0A0N0L5;Q17RA0;A0A0A0N0L2	Interleukin-6 receptor subunit beta	IL6ST	2670	sp|P40189|IL6RB_HUMAN Interleukin-6 receptor subunit beta OS=Homo sapiens GN=IL6ST PE=1 SV=2;tr|A0A0A0N0L5|A0A0A0N0L5_HUMAN IL6ST isoform 3 OS=Homo sapiens GN=IL6ST PE=2 SV=1;tr|Q17RA0|Q17RA0_HUMAN Interleukin 6 signal transducer (Gp130, oncostatin M recep	Color2 [DarkGray]	1	4					10	10	10	15.9	15.9	15.9	103.54	0	56.415	3172600000	23	1658500	2951900	3382600	19082000	18565000	19107000	27.7017	27.9841	27.4766	29.2151	29.0929	29.1874
	1.20884	1.42559	Q9BZL6;B4DTS2;M0QXC6	Q9BZL6;B4DTS2	Serine/threonine-protein kinase D2;Serine/threonine-protein kinase	PRKD2	1737	sp|Q9BZL6|KPCD2_HUMAN Serine/threonine-protein kinase D2 OS=Homo sapiens GN=PRKD2 PE=1 SV=2;tr|B4DTS2|B4DTS2_HUMAN Serine/threonine-protein kinase OS=Homo sapiens GN=PRKD2 PE=1 SV=1	Color2 [DarkGray]	1	4					4	4	4	9.3	9.3	9.3	96.749	0	23.821	731250000	13	1401600	1668400	299030	4818900	4887800	8431500	26.1574	26.0533	24.5437	26.6811	27.0188	27.3313
	2.43357	1.4237	Q8N556;Q15850;Q6ZRV0	Q8N556;Q15850	Actin filament-associated protein 1	AFAP1;urf-ret	3309	sp|Q8N556|AFAP1_HUMAN Actin filament-associated protein 1 OS=Homo sapiens GN=AFAP1 PE=1 SV=2;tr|Q15850|Q15850_HUMAN Urf-ret protein OS=Homo sapiens GN=urf-ret PE=2 SV=1	Color2 [DarkGray]	1	4					4	4	4	5.9	5.9	5.9	80.724	0	7.1983	388640000	12	1423300	991750	682450	3271500	3100900	4410000	25.1542	24.4736	24.5331	26.0241	26.0978	26.3102
	3.43893	1.4146	B4E0X1;P61769;A6XMH4;A6XMH5	B4E0X1;P61769;A6XMH4;A6XMH5	Beta-2-microglobulin;Beta-2-microglobulin;Beta-2-microglobulin form pI 5.3	B2M	1785	tr|B4E0X1|B4E0X1_HUMAN Beta-2-microglobulin OS=Homo sapiens PE=2 SV=1;sp|P61769|B2MG_HUMAN Beta-2-microglobulin OS=Homo sapiens GN=B2M PE=1 SV=1;tr|A6XMH4|A6XMH4_HUMAN Beta-2-microglobulin OS=Homo sapiens PE=2 SV=1;tr|A6XMH5|A6XMH5_HUMAN Beta-2-microglobul	Color2 [DarkGray]	1	4					5	5	2	47.5	47.5	28.7	13.946	0	48.123	26688000000	28	336820000	264820000	174710000	1385700000	1137700000	1148300000	31.0512	30.7624	30.6806	32.3423	32.2538	32.1419
	4.21791	1.40857	Q6V0I7;B3KU84;X2G0F0;X2GA70;X2G254;X2G756;X2G5I7;B3KRB4	Q6V0I7	Protocadherin Fat 4	FAT4	3194	sp|Q6V0I7|FAT4_HUMAN Protocadherin Fat 4 OS=Homo sapiens GN=FAT4 PE=1 SV=2	Color2 [DarkGray]	1	4					54	54	54	15.7	15.7	15.7	542.68	0	262.4	14681000000	128	4703600	5070800	3893100	23357000	17606000	24301000	29.8934	30.0231	30.0142	31.4936	31.2601	31.4028
	2.07826	1.40605	Q9H5Y7	Q9H5Y7	SLIT and NTRK-like protein 6	SLITRK6	3520	sp|Q9H5Y7|SLIK6_HUMAN SLIT and NTRK-like protein 6 OS=Homo sapiens GN=SLITRK6 PE=2 SV=3	Color2 [DarkGray]	1	4					3	2	2	5.7	4.5	4.5	95.109	0	5.4009	338480000	5	0	0	0	3056400	2569700	3052800	25.2328	25.1149	24.3182	26.3002	26.2227	26.3611
	0.91445	-0.281094	P84090;A0A024R6D4;G3V279	P84090;A0A024R6D4;G3V279	Enhancer of rudimentary homolog	ERH	308	sp|P84090|ERH_HUMAN Enhancer of rudimentary homolog OS=Homo sapiens GN=ERH PE=1 SV=1;tr|A0A024R6D4|A0A024R6D4_HUMAN Enhancer of rudimentary homolog OS=Homo sapiens GN=ERH PE=3 SV=1;tr|G3V279|G3V279_HUMAN Enhancer of rudimentary homolog OS=Homo sapiens GN=E	Color2 [DarkGray]	1	4					5	5	5	53.8	53.8	53.8	12.259	0	51.03	3058800000	15	118930000	100660000	75550000	96320000	95962000	124350000	28.6704	28.9651	29.061	28.7736	28.4936	28.586
	1.76818	1.40517	Q6IBU0;A0A024R6Q1;P55010;H0YLZ1;Q32Q19;Q05DF3;H0YN40;H0YMJ8;H0YM54	Q6IBU0;A0A024R6Q1;P55010;H0YLZ1;Q32Q19;Q05DF3;H0YN40	Eukaryotic translation initiation factor 5	EIF5	318	tr|Q6IBU0|Q6IBU0_HUMAN eIF5 protein OS=Homo sapiens GN=EIF5 PE=2 SV=1;tr|A0A024R6Q1|A0A024R6Q1_HUMAN Eukaryotic translation initiation factor 5, isoform CRA_b OS=Homo sapiens GN=EIF5 PE=4 SV=1;sp|P55010|IF5_HUMAN Eukaryotic translation initiation factor 5	Color2 [DarkGray]	1	4					4	4	4	10.9	10.9	10.9	49.151	0	5.3047	599120000	7	3498900	5099300	3802700	7322200	4052400	3457300	24.417	24.5586	25.4621	26.3272	25.934	26.3921
	2.10931	1.40396	E7ENV7;Q86YQ8;Q8IYJ1;Q9HCH3;A0A0J9YWU8;Q8N7E6;A0A087WX62	E7ENV7;Q86YQ8;Q8IYJ1;Q9HCH3	Copine-8;Copine-9;Copine-5	CPNE8;CPNE9;CPNE5	2056	tr|E7ENV7|E7ENV7_HUMAN Copine-8 OS=Homo sapiens GN=CPNE8 PE=1 SV=2;sp|Q86YQ8|CPNE8_HUMAN Copine-8 OS=Homo sapiens GN=CPNE8 PE=1 SV=2;sp|Q8IYJ1|CPNE9_HUMAN Copine-9 OS=Homo sapiens GN=CPNE9 PE=1 SV=3;sp|Q9HCH3|CPNE5_HUMAN Copine-5 OS=Homo sapiens GN=CPNE5 P	Color2 [DarkGray]	1	4					4	3	2	9.4	7.8	6.2	62.233	0.00035474	2.8993	240340000	6	363890	0	284090	2583700	2564300	2787600	24.7146	23.7833	24.3557	25.5484	25.8374	25.6797
	1.54648	1.40318	Q8TD43;B4DIX5	Q8TD43	Transient receptor potential cation channel subfamily M member 4	TRPM4	3347	sp|Q8TD43|TRPM4_HUMAN Transient receptor potential cation channel subfamily M member 4 OS=Homo sapiens GN=TRPM4 PE=1 SV=1	Color2 [DarkGray]	1	4					8	8	8	8.5	8.5	8.5	134.3	0	20.852	972740000	17	205300	1097000	1370100	3852900	5836200	6345000	25.3982	26.3672	26.5069	27.1975	27.3355	27.9488
	3.93507	1.40142	Q5T9B9;A8K2X4;A0A024R878;P17813;Q96CG0;F5GX88;B7Z6Y5;B4DTC8;Q53G87;B4DYI8	Q5T9B9;A8K2X4;A0A024R878;P17813;Q96CG0;F5GX88;B7Z6Y5;B4DTC8	Endoglin	ENG	386	tr|Q5T9B9|Q5T9B9_HUMAN Endoglin (Osler-Rendu-Weber syndrome 1) OS=Homo sapiens GN=ENG PE=4 SV=1;tr|A8K2X4|A8K2X4_HUMAN cDNA FLJ75401, highly similar to Homo sapiens endoglin (Osler-Rendu-Weber syndrome 1), mRNA OS=Homo sapiens PE=2 SV=1;tr|A0A024R878|A0A02	Color2 [DarkGray]	1	4					21	21	21	49.4	49.4	49.4	67.541	0	323.31	36196000000	86	134400000	132680000	102690000	582160000	402770000	550320000	31.2525	31.3206	31.3005	32.8224	32.5162	32.7393
	3.02336	1.40088	B4E0H8;A0A140VJM0;P26006;Q59F03;B4DDT0;D6R9X8;K7EMU3;H0YA32;H0YA49	B4E0H8;A0A140VJM0;P26006;Q59F03	Integrin alpha-3;Integrin alpha-3 heavy chain;Integrin alpha-3 light chain	ITGA3	983	tr|B4E0H8|B4E0H8_HUMAN cDNA FLJ60385, highly similar to Integrin alpha-3 OS=Homo sapiens PE=2 SV=1;tr|A0A140VJM0|A0A140VJM0_HUMAN Testicular tissue protein Li 96 OS=Homo sapiens PE=2 SV=1;sp|P26006|ITA3_HUMAN Integrin alpha-3 OS=Homo sapiens GN=ITGA3 PE=1	Color2 [DarkGray]	1	4					35	35	35	40.3	40.3	40.3	115.17	0	323.31	111580000000	213	204920000	242320000	234830000	876040000	633710000	669250000	32.7386	32.8586	33.1228	34.5335	34.2118	34.1773
	1.67679	-1.065	B2RDX0;A8K7Z9;A0A024R6R1;Q8NEM2;I3L3Z1	B2RDX0;A8K7Z9;A0A024R6R1;Q8NEM2	SHC SH2 domain-binding protein 1	SHCBP1	320	tr|B2RDX0|B2RDX0_HUMAN cDNA, FLJ96805, highly similar to Homo sapiens SHC SH2-domain binding protein 1 (SHCBP1), mRNA OS=Homo sapiens PE=2 SV=1;tr|A8K7Z9|A8K7Z9_HUMAN cDNA FLJ78530, highly similar to Homo sapiens SHC SH2-domain binding protein 1 (SHCBP1),	Color2 [DarkGray]	1	4					9	9	9	14.1	14.1	14.1	75.632	0	10.409	1055000000	23	6000500	8483600	7317400	1835100	2125800	2751500	27.7072	27.8703	27.9056	26.3312	26.6634	27.2935
	1.37902	-0.369518	A0A024R6S1;O60884;T2DN57;A0A087WT48;T2DPK5;I3L320	A0A024R6S1;O60884	DnaJ homolog subfamily A member 2	DNAJA2	321	tr|A0A024R6S1|A0A024R6S1_HUMAN DnaJ (Hsp40) homolog, subfamily A, member 2, isoform CRA_a OS=Homo sapiens GN=DNAJA2 PE=3 SV=1;sp|O60884|DNJA2_HUMAN DnaJ homolog subfamily A member 2 OS=Homo sapiens GN=DNAJA2 PE=1 SV=1	Color2 [DarkGray]	1	4					15	15	15	42.5	42.5	42.5	45.745	0	122.14	16537000000	52	153850000	169610000	116280000	111160000	92674000	108130000	31.5461	31.4106	31.3246	31.2664	30.9114	30.995
	0.92322	-0.433913	B2R6U8;A0A024R6W2;O43809;H3BND3;H3BV41	B2R6U8;A0A024R6W2;O43809;H3BND3	Cleavage and polyadenylation specificity factor subunit 5	NUDT21	325	tr|B2R6U8|B2R6U8_HUMAN cDNA, FLJ93125, highly similar to Homo sapiens cleavage and polyadenylation specific factor 5, 25 kDa(CPSF5), mRNA OS=Homo sapiens PE=2 SV=1;tr|A0A024R6W2|A0A024R6W2_HUMAN Nudix (Nucleoside diphosphate linked moiety X)-type motif 21,	Color2 [DarkGray]	1	4					4	4	4	25.1	25.1	25.1	26.215	0	6.7344	640010000	9	6910500	9816700	6854000	5591400	6309100	10234000	26.444	26.9597	26.7807	26.0333	26.2664	26.5829
	3.1978	1.39727	U6FVB0;B4DUJ2;H0YBZ2;A9YLN4;M1VPF6;P04233;E7ER71;E7EQJ3;H0YBZ8;E7ESL3	U6FVB0;B4DUJ2;H0YBZ2;A9YLN4;M1VPF6;P04233	Tyrosine-protein kinase receptor;HLA class II histocompatibility antigen gamma chain	CD74-Ntrk1 fusion gene;CD74;CD74/ROS fusion;CD74-ROS1_C6;R32	3764	tr|U6FVB0|U6FVB0_HUMAN Tyrosine-protein kinase receptor OS=Homo sapiens GN=CD74-Ntrk1 fusion gene PE=2 SV=1;tr|B4DUJ2|B4DUJ2_HUMAN cDNA FLJ54063, highly similar to Homo sapiens CD74 antigen, transcript variant 2, mRNA OS=Homo sapiens PE=2 SV=1;tr|H0YBZ2|H0	Color2 [DarkGray]	1	4					5	5	5	10.8	10.8	10.8	70.334	0	61.395	1249200000	15	2261300	2155500	1590400	10821000	10485000	14327000	26.3365	26.2948	26.17	27.4536	27.6231	27.9164
	0.0808181	-0.033069	A0A024R705;Q9UN37;I3L4J1;Q9NXK5;Q9UF30;Q49AN7;A8K5D8;A8K4G7;A0A024R2C5;O75351	A0A024R705;Q9UN37;I3L4J1;Q9NXK5;Q9UF30	Vacuolar protein sorting-associated protein 4A	VPS4A;DKFZp434E0418	327	tr|A0A024R705|A0A024R705_HUMAN Vacuolar protein sorting 4A (Yeast), isoform CRA_c OS=Homo sapiens GN=VPS4A PE=3 SV=1;sp|Q9UN37|VPS4A_HUMAN Vacuolar protein sorting-associated protein 4A OS=Homo sapiens GN=VPS4A PE=1 SV=1;tr|I3L4J1|I3L4J1_HUMAN Uncharacteri	Color2 [DarkGray]	1	4					4	4	3	11.4	11.4	8.7	48.897	0	3.914	601510000	14	3809100	4078500	3159900	4460100	4666700	2960800	26.2693	26.3345	26.7209	26.4181	26.4582	26.3492
	1.5382	1.39277	A0A024QZL1;P10124	A0A024QZL1;P10124	Serglycin	PRG1;SRGN	32	tr|A0A024QZL1|A0A024QZL1_HUMAN Proteoglycan 1, secretory granule, isoform CRA_a OS=Homo sapiens GN=PRG1 PE=4 SV=1;sp|P10124|SRGN_HUMAN Serglycin OS=Homo sapiens GN=SRGN PE=1 SV=3	Color2 [DarkGray]	1	4					3	3	3	19	19	19	17.624	0	26.819	569450000	11	11708000	9785200	4652300	40620000	26451000	49146000	25.6441	25.5099	24.5922	26.4952	26.2914	27.1381
	3.50397	1.39231	B4DKV8;Q8NFH4;F8VTY2	B4DKV8;Q8NFH4;F8VTY2	Nucleoporin Nup37	NUP37	1654	tr|B4DKV8|B4DKV8_HUMAN cDNA FLJ56665, highly similar to Nucleoporin Nup37 OS=Homo sapiens PE=2 SV=1;sp|Q8NFH4|NUP37_HUMAN Nucleoporin Nup37 OS=Homo sapiens GN=NUP37 PE=1 SV=1;tr|F8VTY2|F8VTY2_HUMAN Nucleoporin Nup37 (Fragment) OS=Homo sapiens GN=NUP37 PE=1	Color2 [DarkGray]	1	4					4	4	4	28.7	28.7	28.7	20.405	0	4.5626	344040000	5	2369700	2928200	3414500	13230000	8111100	12951000	24.4498	24.5053	24.816	25.9446	25.9467	26.0567
	2.04738	1.3884	Q04656;B4DRW0;Q59HD1;Q762B6	Q04656;B4DRW0	Copper-transporting ATPase 1	ATP7A	2867	sp|Q04656|ATP7A_HUMAN Copper-transporting ATPase 1 OS=Homo sapiens GN=ATP7A PE=1 SV=3;tr|B4DRW0|B4DRW0_HUMAN cDNA FLJ58125, highly similar to Copper-transporting ATPase 1 (EC 3.6.3.4) OS=Homo sapiens PE=2 SV=1	Color2 [DarkGray]	1	4					10	10	10	12.6	12.6	12.6	163.37	0	107.07	1492400000	26	2206400	1425900	902010	6307700	5948600	9860100	26.7086	26.9691	26.2959	27.7962	27.8645	28.478
	1.66125	-0.358791	A0A024R745;Q16718;F8WAS3;A0A087X1G1;H7BYD0;C9IZN5;A0A024R772;A0A087WXR5	A0A024R745;Q16718;F8WAS3;A0A087X1G1;H7BYD0;C9IZN5	NADH dehydrogenase [ubiquinone] 1 alpha subcomplex subunit 5	NDUFA5	333	tr|A0A024R745|A0A024R745_HUMAN NADH dehydrogenase (Ubiquinone) 1 alpha subcomplex, 5, 13kDa, isoform CRA_b OS=Homo sapiens GN=NDUFA5 PE=4 SV=1;sp|Q16718|NDUA5_HUMAN NADH dehydrogenase [ubiquinone] 1 alpha subcomplex subunit 5 OS=Homo sapiens GN=NDUFA5 PE=1	Color2 [DarkGray]	1	4					4	4	4	52.6	52.6	52.6	13.459	0	13.757	1448500000	11	38704000	57767000	49397000	64900000	48386000	30552000	27.9762	27.9251	27.762	27.563	27.637	27.3869
	0.932751	-1.03228	A0A024R753;Q9NW13;C9JE21;B4DJ90;A0A0S2Z5E5;C9JAA9	A0A024R753;Q9NW13;C9JE21;B4DJ90	RNA-binding protein 28	RBM28	334	tr|A0A024R753|A0A024R753_HUMAN RNA binding motif protein 28 isoform 1 OS=Homo sapiens GN=RBM28 PE=2 SV=1;sp|Q9NW13|RBM28_HUMAN RNA-binding protein 28 OS=Homo sapiens GN=RBM28 PE=1 SV=3;tr|C9JE21|C9JE21_HUMAN RNA-binding protein 28 (Fragment) OS=Homo sapien	Color2 [DarkGray]	1	4					4	4	4	5.4	5.4	5.4	85.737	0	5.6462	318130000	8	1608000	1942500	2659800	838040	415270	1134400	25.8039	25.5665	26.7766	25.2561	24.3063	25.4878
	1.6943	-1.55896	A0A024R781;B3KQ99;A0A024R776;A0A024R785;O95628	A0A024R781;B3KQ99;A0A024R776;A0A024R785;O95628	CCR4-NOT transcription complex subunit 4	CNOT4	337	tr|A0A024R781|A0A024R781_HUMAN CCR4-NOT transcription complex, subunit 4, isoform CRA_b OS=Homo sapiens GN=CNOT4 PE=4 SV=1;tr|B3KQ99|B3KQ99_HUMAN cDNA FLJ90012 fis, clone HEMBA1000462, highly similar to CCR4-NOT transcription complex subunit 4 (EC 6.3.2.-)	Color2 [DarkGray]	1	4					2	2	2	3.9	3.9	3.9	70.786	0	3.536	176530000	6	1844600	1892300	1235700	872680	0	692820	25.5237	25.6686	25.3632	23.5775	23.526	24.775
	0.63715	-0.210778	K7EQA9;A0A024R7B7;Q16543;K7EIU0;A1L0W4;Q6FG59;K7EL68;K7EKQ2	K7EQA9;A0A024R7B7;Q16543;K7EIU0;A1L0W4;Q6FG59	Hsp90 co-chaperone Cdc37;Hsp90 co-chaperone Cdc37, N-terminally processed	CDC37;MBD5	340	tr|K7EQA9|K7EQA9_HUMAN Hsp90 co-chaperone Cdc37 (Fragment) OS=Homo sapiens GN=CDC37 PE=1 SV=1;tr|A0A024R7B7|A0A024R7B7_HUMAN CDC37 cell division cycle 37 homolog (S. cerevisiae), isoform CRA_a OS=Homo sapiens GN=CDC37 PE=4 SV=1;sp|Q16543|CDC37_HUMAN Hsp90	Color2 [DarkGray]	1	4					3	3	3	18.7	18.7	18.7	27.435	0	3.1711	554650000	7	9125400	7903700	6558500	10534000	13412000	14093000	26.4243	26.3222	26.3162	26.0241	25.9742	26.432
	3.24848	-1.04118	Q12906;A0A024R7C7;F4ZW65;F4ZW64;F4ZW66;A8K590;B4DFG4;B4DDF3;Q59GP7;K7EKJ9;K7EQR9;K7ER69;K7EKY0;K7ERM6;K7EJ09;K7EM82;K7ENK6;K7EPG3	Q12906;A0A024R7C7;F4ZW65;F4ZW64;F4ZW66;A8K590;B4DFG4;B4DDF3	Interleukin enhancer-binding factor 3	ILF3	344	sp|Q12906|ILF3_HUMAN Interleukin enhancer-binding factor 3 OS=Homo sapiens GN=ILF3 PE=1 SV=3;tr|A0A024R7C7|A0A024R7C7_HUMAN Interleukin enhancer binding factor 3, 90kDa, isoform CRA_d OS=Homo sapiens GN=ILF3 PE=4 SV=1;tr|F4ZW65|F4ZW65_HUMAN NF90b OS=Homo s	Color2 [DarkGray]	1	4					21	21	18	31.4	31.4	28.3	95.337	0	231.9	12372000000	95	74911000	77441000	64009000	37951000	35007000	45048000	31.2422	31.3871	31.3112	30.0839	30.3402	30.3929
	2.36813	1.38502	Q6MZT2;A0A024R906;Q16832;Q5T245;Q5T244;Q5T241;H0Y570	Q6MZT2;A0A024R906;Q16832	Discoidin domain-containing receptor 2	DKFZp686D1354;DDR2	425	tr|Q6MZT2|Q6MZT2_HUMAN Putative uncharacterized protein DKFZp686D1354 OS=Homo sapiens GN=DKFZp686D1354 PE=2 SV=1;tr|A0A024R906|A0A024R906_HUMAN Discoidin domain receptor family, member 2, isoform CRA_a OS=Homo sapiens GN=DDR2 PE=4 SV=1;sp|Q16832|DDR2_HUMAN	Color2 [DarkGray]	1	4					17	17	17	26	26	26	96.745	0	116.18	8077500000	47	8745500	9742400	12797000	84150000	55975000	73362000	29.0722	29.2651	28.8924	30.6179	30.7235	30.0434
	1.43328	1.38423	Q5G0E1;A0A0A0MRE1;B4DJ07;A0A0A0MSB8;Q9UPT5;Q63HP7;C9JME6;B5MCY9;K7ERQ5	Q5G0E1;A0A0A0MRE1;B4DJ07;A0A0A0MSB8;Q9UPT5;Q63HP7	Exocyst complex component 7	EXOC7;DKFZp686P1551	750	tr|Q5G0E1|Q5G0E1_HUMAN 2-5-3p (Fragment) OS=Homo sapiens GN=EXOC7 PE=2 SV=1;tr|A0A0A0MRE1|A0A0A0MRE1_HUMAN Exocyst complex component 7 (Fragment) OS=Homo sapiens GN=EXOC7 PE=1 SV=1;tr|B4DJ07|B4DJ07_HUMAN Exocyst complex component 7 OS=Homo sapiens GN=EXOC7	Color2 [DarkGray]	1	4					9	9	9	20.8	20.8	20.8	70.2	0	26.004	706800000	12	995690	1206200	452870	7919100	5728700	7257400	25.8072	26.1704	24.7077	26.7647	27.0619	27.0114
	1.98068	-0.944117	A0A024R7F1;K7ELL7;B4DJQ5;P14314;A2VCQ4;A0A0S2Z4D8;A0A0S2Z4W7;A0A0S2Z4A0;K7EPW7;K7EKX1;K7EJ70;A0A0C4DGP4	A0A024R7F1;K7ELL7;B4DJQ5;P14314;A2VCQ4;A0A0S2Z4D8;A0A0S2Z4W7;A0A0S2Z4A0	Glucosidase 2 subunit beta	PRKCSH	349	tr|A0A024R7F1|A0A024R7F1_HUMAN Protein kinase C substrate 80K-H, isoform CRA_a OS=Homo sapiens GN=PRKCSH PE=4 SV=1;tr|K7ELL7|K7ELL7_HUMAN Glucosidase 2 subunit beta OS=Homo sapiens GN=PRKCSH PE=1 SV=1;tr|B4DJQ5|B4DJQ5_HUMAN cDNA FLJ59211, highly similar to	Color2 [DarkGray]	1	4					6	6	6	12.3	12.3	12.3	59.296	0	16.81	1440600000	21	17450000	19111000	12761000	7390100	10688000	8421200	28.3363	28.1209	27.8333	26.8708	27.372	27.2154
	3.12635	1.3829	A0A024R2W4;Q14118	A0A024R2W4;Q14118	Dystroglycan;Alpha-dystroglycan;Beta-dystroglycan	DAG1	173	tr|A0A024R2W4|A0A024R2W4_HUMAN Dystroglycan 1 (Dystrophin-associated glycoprotein 1), isoform CRA_a OS=Homo sapiens GN=DAG1 PE=4 SV=1;sp|Q14118|DAG1_HUMAN Dystroglycan OS=Homo sapiens GN=DAG1 PE=1 SV=2	Color2 [DarkGray]	1	4					19	19	19	24	24	24	97.539	0	102.77	13881000000	71	18747000	17198000	14852000	122780000	57833000	107160000	30.0697	29.8172	29.7661	31.4428	31.0492	31.3097
	2.85748	1.36945	A0A024RAM0;Q92973;B4DSC0;E7EW37;S4R398;B4DRY5;A0A024R7F7;Q4LE60;O14787;A0A075B780;Q05D48;K7ENW1;K7ESC1;B3KPC8	A0A024RAM0;Q92973	Transportin-1	TNPO1	483	tr|A0A024RAM0|A0A024RAM0_HUMAN Transportin 1, isoform CRA_a OS=Homo sapiens GN=TNPO1 PE=4 SV=1;sp|Q92973|TNPO1_HUMAN Transportin-1 OS=Homo sapiens GN=TNPO1 PE=1 SV=2	Color2 [DarkGray]	1	4					18	18	18	26.6	26.6	26.6	102.35	0	74.751	14640000000	58	25533000	21362000	18245000	107850000	72284000	111810000	30.0854	29.8127	30.0841	31.332	31.1248	31.6337
	1.52821	1.36897	V9HW59;Q6LES2;P09525;Q6P452;B4DE02;B4DDZ4;Q59FK3;Q6MZI0;B4E1S2	V9HW59;Q6LES2;P09525;Q6P452;B4DE02;B4DDZ4;Q59FK3	Annexin;Annexin A4	HEL-S-274;ANXA4	2523	tr|V9HW59|V9HW59_HUMAN Annexin OS=Homo sapiens GN=HEL-S-274 PE=2 SV=1;tr|Q6LES2|Q6LES2_HUMAN Annexin (Fragment) OS=Homo sapiens GN=ANXA4 PE=2 SV=1;sp|P09525|ANXA4_HUMAN Annexin A4 OS=Homo sapiens GN=ANXA4 PE=1 SV=4;tr|Q6P452|Q6P452_HUMAN Annexin OS=Homo sa	Color2 [DarkGray]	1	4					14	14	14	48.3	48.3	48.3	36.057	0	148.38	7230900000	50	10066000	14578000	18230000	127280000	87208000	71310000	28.2817	28.8993	29.4834	30.5919	30.3499	29.8294
	0.461485	-0.317776	A0A024R7K7;A0A024R7M6;Q86YP4;B4DKZ7;B4E0Q6;C9JGN4;C9JHD7;C9JJK9;C9JMI3;C9JVY3;V9GY85;H7C3H1;V9GYX5	A0A024R7K7;A0A024R7M6;Q86YP4;B4DKZ7	Transcriptional repressor p66-alpha	GATAD2A	358	tr|A0A024R7K7|A0A024R7K7_HUMAN GATA zinc finger domain containing 2A, isoform CRA_b OS=Homo sapiens GN=GATAD2A PE=4 SV=1;tr|A0A024R7M6|A0A024R7M6_HUMAN GATA zinc finger domain containing 2A, isoform CRA_a OS=Homo sapiens GN=GATAD2A PE=4 SV=1;sp|Q86YP4|P66A	Color2 [DarkGray]	1	4					17	15	15	34.6	31.3	31.3	68.062	0	35.849	2137600000	32	10702000	11470000	8088700	6411900	7819100	11761000	28.3959	28.4223	28.4257	27.5287	28.2291	28.5328
	2.7281	-0.638395	A0A024R7L5;A0A024R7L8;Q92900;B3KY55;A0A059XG67;A0A059XBJ1;A0A059XAJ5;A0A059X4U2;A0A059XAL2;Q6ZUC8;A0A059XG73;A0A059XBJ6;A0A059XAM1	A0A024R7L5;A0A024R7L8;Q92900	Regulator of nonsense transcripts 1	UPF1	361	tr|A0A024R7L5|A0A024R7L5_HUMAN UPF1 regulator of nonsense transcripts homolog (Yeast), isoform CRA_b OS=Homo sapiens GN=UPF1 PE=4 SV=1;tr|A0A024R7L8|A0A024R7L8_HUMAN UPF1 regulator of nonsense transcripts homolog (Yeast), isoform CRA_a OS=Homo sapiens GN=U	Color2 [DarkGray]	1	4					18	18	18	20.6	20.6	20.6	123.03	0	26.814	3595000000	53	9753000	13198000	10226000	10511000	9355800	10027000	29.2216	29.3351	29.4138	28.6055	28.8189	28.6309
	1.76025	1.35934	A0A024R3C7;Q13315;E9PIN0;Q68DE6;E9PRG7;Q6P7P1;M0QXY8;E9PIQ5;A0A087X0E9;E2I6F3;B4DSP3	A0A024R3C7;Q13315;E9PIN0	Serine-protein kinase ATM	ATM	188	tr|A0A024R3C7|A0A024R3C7_HUMAN Ataxia telangiectasia mutated (Includes complementation groups A, C and D), isoform CRA_a OS=Homo sapiens GN=ATM PE=3 SV=1;sp|Q13315|ATM_HUMAN Serine-protein kinase ATM OS=Homo sapiens GN=ATM PE=1 SV=4;tr|E9PIN0|E9PIN0_HUMAN	Color2 [DarkGray]	1	4					5	5	5	2.2	2.2	2.2	350.68	0	14.385	248630000	9	0	35512	0	233360	374410	863540	24.6635	24.3811	24.1564	25.1377	25.9833	26.1579
	1.78388	1.35929	B4DLA1;A0A024R0S6;Q9NZN4;B3KUH4;Q8NCJ3;B4DU62;B7ZAY3	B4DLA1;A0A024R0S6;Q9NZN4;B3KUH4;Q8NCJ3	EH domain-containing protein 2	EHD2	84	tr|B4DLA1|B4DLA1_HUMAN cDNA FLJ53453, highly similar to EH-domain-containing protein 2 OS=Homo sapiens PE=2 SV=1;tr|A0A024R0S6|A0A024R0S6_HUMAN EH-domain containing 2, isoform CRA_a OS=Homo sapiens GN=EHD2 PE=3 SV=1;sp|Q9NZN4|EHD2_HUMAN EH domain-containin	Color2 [DarkGray]	1	4					4	3	3	7.7	6	6	60.039	0	5.8836	563780000	11	1994200	1199300	928870	5147700	3945600	4970800	24.6591	25.4341	25.7944	26.7001	26.5213	26.7441
	1.76329	1.33705	A8K6Q9;A0A024RDV9;Q8N0X7;B4DXT5;B3KML8;B3KMI3;A0A0S2Z510	A8K6Q9;A0A024RDV9;Q8N0X7;B4DXT5;B3KML8;B3KMI3	Spartin	SPG20	612	tr|A8K6Q9|A8K6Q9_HUMAN cDNA FLJ75882, highly similar to Homo sapiens spastic paraplegia 20, spartin (Troyer syndrome) (SPG20), mRNA OS=Homo sapiens PE=2 SV=1;tr|A0A024RDV9|A0A024RDV9_HUMAN Spastic paraplegia 20 isoform 1 OS=Homo sapiens GN=SPG20 PE=2 SV=1;	Color2 [DarkGray]	1	4					3	3	3	6.5	6.5	6.5	72.831	0	13.807	359680000	8	1054900	498880	651440	4199100	1555600	4029500	25.1733	24.5662	24.2446	26.1289	25.5958	26.2706
	0.282184	1.32248	A0A024R1X6;K7EMS3	A0A024R1X6		KRT14	128	tr|A0A024R1X6|A0A024R1X6_HUMAN Keratin 14 (Epidermolysis bullosa simplex, Dowling-Meara, Koebner), isoform CRA_a OS=Homo sapiens GN=KRT14 PE=3 SV=1	Color2 [DarkGray]	1	4					19	2	2	76.2	4.2	4.2	29.979	0.00034831	2.6958	2250500000	5	5125400	1582400	47983000	34459000	22999000	12878000	25.453	24.0189	30.2317	28.1476	28.0042	27.5193
	3.1259	-0.53341	A0A024R7T3;P52597;B4DKS8;A0A1B0GW42	A0A024R7T3;P52597;B4DKS8	Heterogeneous nuclear ribonucleoprotein F;Heterogeneous nuclear ribonucleoprotein F, N-terminally processed	HNRPF;HNRNPF	368	tr|A0A024R7T3|A0A024R7T3_HUMAN Heterogeneous nuclear ribonucleoprotein F, isoform CRA_a OS=Homo sapiens GN=HNRPF PE=4 SV=1;sp|P52597|HNRPF_HUMAN Heterogeneous nuclear ribonucleoprotein F OS=Homo sapiens GN=HNRNPF PE=1 SV=3;tr|B4DKS8|B4DKS8_HUMAN cDNA FLJ57	Color2 [DarkGray]	1	4					16	16	14	56.9	56.9	50.4	45.671	0	323.31	36091000000	84	449480000	447360000	339570000	382820000	369150000	417710000	32.5376	32.6323	32.5446	31.9648	32.0192	32.1303
	1.89382	1.32068	B4DP28;F8W8R3;P49005;C9IZD2;C9J8Z7;C9JLE1;C9JHC7;A0A087WWF6;H7C1B3	B4DP28;F8W8R3;P49005;C9IZD2;C9J8Z7;C9JLE1;C9JHC7;A0A087WWF6	DNA polymerase delta subunit 2	POLD2	1696	tr|B4DP28|B4DP28_HUMAN cDNA FLJ51260, highly similar to DNA polymerase subunit delta 2 (EC 2.7.7.7) OS=Homo sapiens PE=2 SV=1;tr|F8W8R3|F8W8R3_HUMAN DNA polymerase delta subunit 2 OS=Homo sapiens GN=POLD2 PE=1 SV=1;sp|P49005|DPOD2_HUMAN DNA polymerase delt	Color2 [DarkGray]	1	4					3	3	3	8.5	8.5	8.5	47.171	0	15.525	279940000	6	897940	688190	1241100	3752900	4456500	2960300	23.889	24.3554	24.9025	25.5278	25.7251	25.856
	2.6646	1.31516	O15230;A0A087WYH7;A0A075B783;Q566Q1;A0A0A0MSA0;B0YJ32;Q16787	O15230	Laminin subunit alpha-5	LAMA5	2372	sp|O15230|LAMA5_HUMAN Laminin subunit alpha-5 OS=Homo sapiens GN=LAMA5 PE=1 SV=8	Color2 [DarkGray]	1	4					63	63	63	27.7	27.7	27.7	399.73	0	323.31	19952000000	179	6021000	7209600	5318500	41312000	25620000	25364000	30.3318	30.4983	30.5676	32.1283	31.5992	31.6156
	0.129518	-0.110388	Q8NA80;A0A024R7W5;A0A087X0Q1;B4DPX9;A0A087WY31;Q7Z739;Q658Z6;Q8N3V9;Q96MZ5;B4DT65;Q9BYJ9;B3KTL8	Q8NA80;A0A024R7W5;A0A087X0Q1;B4DPX9;A0A087WY31;Q7Z739;Q658Z6;Q8N3V9;Q96MZ5;B4DT65;Q9BYJ9	YTH domain-containing family protein 3;YTH domain-containing family protein 1	YTHDF3;DKFZp451J085;DKFZp451A052;YTHDF1	371	tr|Q8NA80|Q8NA80_HUMAN cDNA FLJ35762 fis, clone TESTI2004793, moderately similar to Homo sapiens NY-REN-2 antigen mRNA OS=Homo sapiens PE=2 SV=1;tr|A0A024R7W5|A0A024R7W5_HUMAN YTH domain family, member 3, isoform CRA_a OS=Homo sapiens GN=YTHDF3 PE=1 SV=1;t	Color2 [DarkGray]	1	4					6	3	3	12.2	7.5	7.5	58.309	0	6.6842	305940000	9	4041400	3077500	1263700	3061000	3064300	2488600	25.9144	25.6112	24.8715	25.3335	25.4422	25.2902
	2.18919	1.31465	H3BNE1;H3BR18;H3BM38;H3BPJ0;A0A024R9R8;A8K287;O00161;H3BNG6;H3BU94	H3BNE1;H3BR18;H3BM38;H3BPJ0;A0A024R9R8;A8K287;O00161;H3BNG6;H3BU94	Synaptosomal-associated protein;Synaptosomal-associated protein 23	SNAP23	458	tr|H3BNE1|H3BNE1_HUMAN Synaptosomal-associated protein 23 OS=Homo sapiens GN=SNAP23 PE=1 SV=1;tr|H3BR18|H3BR18_HUMAN Synaptosomal-associated protein (Fragment) OS=Homo sapiens GN=SNAP23 PE=1 SV=1;tr|H3BM38|H3BM38_HUMAN Synaptosomal-associated protein (Frag	Color2 [DarkGray]	1	4					2	2	2	26.8	26.8	26.8	11.14	0	6.5465	535080000	8	8061600	7833500	2474600	21283000	17167000	19620000	25.5464	25.5562	24.8256	26.7447	26.4969	26.6305
	1.53066	-0.740967	A0A024R814;P18124;A8MUD9;O95036;C9JZ88;C9JIJ5	A0A024R814;P18124;A8MUD9;O95036	60S ribosomal protein L7	RPL7;WUGSC:H_RG054D04.1	375	tr|A0A024R814|A0A024R814_HUMAN Ribosomal protein L7, isoform CRA_a OS=Homo sapiens GN=RPL7 PE=4 SV=1;sp|P18124|RL7_HUMAN 60S ribosomal protein L7 OS=Homo sapiens GN=RPL7 PE=1 SV=1;tr|A8MUD9|A8MUD9_HUMAN 60S ribosomal protein L7 OS=Homo sapiens GN=RPL7 PE=1	Color2 [DarkGray]	1	4					16	16	16	40.9	40.9	40.9	30.438	0	99.516	16712000000	53	261060000	291790000	270350000	232130000	174710000	162650000	31.3684	31.52	31.9129	30.6813	31.1652	30.7319
	2.08982	-0.663535	B4DV79;A4D210;A0A024R821;P55884;B4DXN6;Q96G38;Q86UM1;C9JQN7;Q59FS8;C9JZG1	B4DV79;A4D210;A0A024R821;P55884;B4DXN6;Q96G38	Eukaryotic translation initiation factor 3 subunit B	EIF3B;EIF3S9	377	tr|B4DV79|B4DV79_HUMAN Eukaryotic translation initiation factor 3 subunit B OS=Homo sapiens GN=EIF3B PE=2 SV=1;tr|A4D210|A4D210_HUMAN Eukaryotic translation initiation factor 3 subunit B OS=Homo sapiens GN=EIF3S9 PE=3 SV=1;tr|A0A024R821|A0A024R821_HUMAN Eu	Color2 [DarkGray]	1	4					18	18	18	29.3	29.3	29.3	85.134	0	70.531	6157200000	56	34376000	38758000	33442000	23108000	26067000	15283000	30.1953	30.149	30.15	29.5179	29.7263	29.2596
	1.10932	1.31417	H7BXZ6;Q8IXI2;K7EIQ7;J3QLG2;K7EP86	H7BXZ6;Q8IXI2;K7EIQ7	Mitochondrial Rho GTPase;Mitochondrial Rho GTPase 1	RHOT1	2232	tr|H7BXZ6|H7BXZ6_HUMAN Mitochondrial Rho GTPase OS=Homo sapiens GN=RHOT1 PE=1 SV=2;sp|Q8IXI2|MIRO1_HUMAN Mitochondrial Rho GTPase 1 OS=Homo sapiens GN=RHOT1 PE=1 SV=2;tr|K7EIQ7|K7EIQ7_HUMAN Mitochondrial Rho GTPase 1 (Fragment) OS=Homo sapiens GN=RHOT1 PE=	Color2 [DarkGray]	1	4					4	3	3	6.5	4.7	4.7	68.449	0	5.0908	1060300000	11	3456300	2593900	2624000	6880500	9142700	11865000	26.7629	25.1817	26.5595	26.9844	27.6598	27.8025
	1.12218	-0.367692	Q13049;A0A024R843;Q5JVY0	Q13049;A0A024R843	E3 ubiquitin-protein ligase TRIM32	TRIM32	380	sp|Q13049|TRI32_HUMAN E3 ubiquitin-protein ligase TRIM32 OS=Homo sapiens GN=TRIM32 PE=1 SV=2;tr|A0A024R843|A0A024R843_HUMAN Tripartite motif-containing 32, isoform CRA_a OS=Homo sapiens GN=TRIM32 PE=4 SV=1	Color2 [DarkGray]	1	4					4	4	4	8.1	8.1	8.1	71.988	0	8.8863	1204800000	16	6734300	5862100	5201900	5452700	4143100	6071200	27.7499	27.5803	27.5457	27.02	27.2463	27.5066
	2.88969	1.31395	Q9NXS2;K7EQG1	Q9NXS2	Glutaminyl-peptide cyclotransferase-like protein	QPCTL	3593	sp|Q9NXS2|QPCTL_HUMAN Glutaminyl-peptide cyclotransferase-like protein OS=Homo sapiens GN=QPCTL PE=1 SV=2	Color2 [DarkGray]	1	4					5	5	5	24.3	24.3	24.3	42.924	0	30.732	1230200000	17	5316700	5410500	4242600	31872000	20604000	20428000	26.5473	26.4166	26.3612	28.0509	27.5353	27.6806
	0.0544638	-0.021354	A0A024R861;O00743;B7Z3E2;A0A0S2Z482	A0A024R861;O00743;B7Z3E2	Serine/threonine-protein phosphatase;Serine/threonine-protein phosphatase 6 catalytic subunit;Serine/threonine-protein phosphatase 6 catalytic subunit, N-terminally processed	PPP6C	382	tr|A0A024R861|A0A024R861_HUMAN Serine/threonine-protein phosphatase OS=Homo sapiens GN=PPP6C PE=2 SV=1;sp|O00743|PPP6_HUMAN Serine/threonine-protein phosphatase 6 catalytic subunit OS=Homo sapiens GN=PPP6C PE=1 SV=1;tr|B7Z3E2|B7Z3E2_HUMAN cDNA FLJ50777, hi	Color2 [DarkGray]	1	4					4	4	4	20	20	20	35.144	0	31.942	2883400000	20	24752000	24967000	16801000	35066000	29499000	49127000	28.5667	28.828	28.4776	28.4587	28.5968	28.7528
	0.803736	-0.623233	F8W9S7;A0A024R875;A0A024R862;A0A024R8A2;Q14C86;B3KTX2;B3KN67;B0QZ65;B4DGD8;C9IZ08;B4DK42;B3KMM3;C9IZX9;A0A0A0MQV8;H0Y4E7;H0Y7I9	F8W9S7;A0A024R875;A0A024R862;A0A024R8A2;Q14C86;B3KTX2;B3KN67	GTPase-activating protein and VPS9 domain-containing protein 1	GAPVD1	383	tr|F8W9S7|F8W9S7_HUMAN GTPase-activating protein and VPS9 domain-containing protein 1 OS=Homo sapiens GN=GAPVD1 PE=1 SV=1;tr|A0A024R875|A0A024R875_HUMAN GTPase activating protein and VPS9 domains 1, isoform CRA_a OS=Homo sapiens GN=GAPVD1 PE=4 SV=1;tr|A0A0	Color2 [DarkGray]	1	4					10	10	10	8.4	8.4	8.4	157.46	0	12.384	890950000	20	3950100	3414100	2087800	2206900	2565000	1686000	27.792	27.1661	26.883	26.2142	27.0273	26.7299
	0.315901	-0.177415	A0A024R872;Q96TA1;Q9H8K1;Q2YD88;Q9H6L6	A0A024R872;Q96TA1	Niban-like protein 1	C9orf88;FAM129B	385	tr|A0A024R872|A0A024R872_HUMAN Chromosome 9 open reading frame 88, isoform CRA_a OS=Homo sapiens GN=C9orf88 PE=4 SV=1;sp|Q96TA1|NIBL1_HUMAN Niban-like protein 1 OS=Homo sapiens GN=FAM129B PE=1 SV=3	Color2 [DarkGray]	1	4					8	8	8	18.4	18.4	18.4	82.682	0	24.284	1995800000	24	11015000	8219500	6734200	8671500	11844000	10538000	28.5204	27.8654	28.2557	27.7909	28.2273	28.0909
	6.66549	1.31232	A0A024RAB2;A0A024RAF7;P42892;A0A024RAB0;B4DKB2;E9PJG1;E9PHZ1;E9PN99	A0A024RAB2;A0A024RAF7;P42892;A0A024RAB0;B4DKB2	Endothelin-converting enzyme 1	ECE1	471	tr|A0A024RAB2|A0A024RAB2_HUMAN Endothelin converting enzyme 1, isoform CRA_c OS=Homo sapiens GN=ECE1 PE=4 SV=1;tr|A0A024RAF7|A0A024RAF7_HUMAN Endothelin converting enzyme 1, isoform CRA_b OS=Homo sapiens GN=ECE1 PE=4 SV=1;sp|P42892|ECE1_HUMAN Endothelin-co	Color2 [DarkGray]	1	4					33	33	33	52.2	52.2	52.2	87.021	0	323.31	34535000000	113	63415000	66463000	43242000	241740000	200470000	206930000	31.3084	31.3056	31.29	32.5861	32.6451	32.6098
	2.41654	-1.77087	B5BU53;B2R9L6;A0A024R880;P50750;X6RE90	B5BU53;B2R9L6;A0A024R880;P50750	Cyclin-dependent kinase 9	CDK9	387	tr|B5BU53|B5BU53_HUMAN Cyclin-dependent kinase 9 OS=Homo sapiens GN=CDK9 PE=2 SV=1;tr|B2R9L6|B2R9L6_HUMAN cDNA, FLJ94450, highly similar to Homo sapiens cyclin-dependent kinase 9 (CDC2-related kinase) (CDK9), mRNA OS=Homo sapiens PE=2 SV=1;tr|A0A024R880|A0	Color2 [DarkGray]	1	4					5	4	4	15.1	12.9	12.9	42.778	0	3.2093	868190000	7	6190200	14868000	6879800	2456900	8484600	6815100	27.3862	27.914	27.2391	25.5444	26.1639	25.5184
	3.73635	1.31054	P19784;H3BSA1;H3BV19;H3BNI9	P19784;H3BSA1	Casein kinase II subunit alpha	CSNK2A2	2582	sp|P19784|CSK22_HUMAN Casein kinase II subunit alpha OS=Homo sapiens GN=CSNK2A2 PE=1 SV=1;tr|H3BSA1|H3BSA1_HUMAN Casein kinase II subunit alpha (Fragment) OS=Homo sapiens GN=CSNK2A2 PE=1 SV=2	Color2 [DarkGray]	1	4					21	21	21	66.9	66.9	66.9	41.213	0	159.38	13856000000	74	59274000	52483000	36546000	183220000	177250000	220490000	30.1029	29.9841	29.8143	31.2948	31.1809	31.3572
	0.787924	1.30855	Q9Y3D0;J3KS95;H3BNV7;J3QLT9	Q9Y3D0;J3KS95;H3BNV7	Mitotic spindle-associated MMXD complex subunit MIP18	FAM96B	3683	sp|Q9Y3D0|MIP18_HUMAN Mitotic spindle-associated MMXD complex subunit MIP18 OS=Homo sapiens GN=FAM96B PE=1 SV=1;tr|J3KS95|J3KS95_HUMAN Mitotic spindle-associated MMXD complex subunit MIP18 (Fragment) OS=Homo sapiens GN=FAM96B PE=1 SV=1;tr|H3BNV7|H3BNV7_HUM	Color2 [DarkGray]	1	4					5	5	5	62.6	62.6	62.6	17.663	0	64.727	918540000	10	8442900	10265000	9081700	35003000	40802000	49496000	24.3919	26.7571	26.5828	27.0755	27.1935	27.3885
	1.09458	-0.961584	H0Y5D5;A0A024R885;B7Z3U7;F5H2X7;Q9ULV3;B0EXJ7;Q9BTG3;B4E0A3;Q5SYW2;A0A0U1RQR2	H0Y5D5;A0A024R885;B7Z3U7;F5H2X7;Q9ULV3;B0EXJ7;Q9BTG3;B4E0A3;Q5SYW2	Cip1-interacting zinc finger protein	CIZ1	391	tr|H0Y5D5|H0Y5D5_HUMAN Cip1-interacting zinc finger protein (Fragment) OS=Homo sapiens GN=CIZ1 PE=1 SV=1;tr|A0A024R885|A0A024R885_HUMAN CDKN1A interacting zinc finger protein 1, isoform CRA_b OS=Homo sapiens GN=CIZ1 PE=4 SV=1;tr|B7Z3U7|B7Z3U7_HUMAN cDNA FL	Color2 [DarkGray]	1	4					4	4	4	5.2	5.2	5.2	91.124	0	4.0534	517980000	11	4212100	4090600	1073500	2094200	1599800	929350	26.8573	26.8005	26.3087	25.8442	26.2543	24.9832
	2.8417	1.30656	B4DHR1;Q53G71;V9HW88;P27797;K7EJB9;B4E2Y9	B4DHR1;Q53G71;V9HW88;P27797	Calreticulin	HEL-S-99n;CALR	1633	tr|B4DHR1|B4DHR1_HUMAN cDNA FLJ53009, highly similar to Calreticulin OS=Homo sapiens PE=2 SV=1;tr|Q53G71|Q53G71_HUMAN Calreticulin variant (Fragment) OS=Homo sapiens PE=2 SV=1;tr|V9HW88|V9HW88_HUMAN Calreticulin, isoform CRA_b OS=Homo sapiens GN=HEL-S-99n	Color2 [DarkGray]	1	4					5	5	5	30.7	30.7	30.7	24.287	0	5.9114	260570000	10	1207600	1046300	962620	4891400	6964900	4970700	24.341	24.2493	24.3347	25.7009	25.8466	25.2972
	0.260766	-0.129319	A0A0C4DFV9;B2RCX0;A0A024R895;Q5VXV3;Q01105;A0A087X027;P0DME0	A0A0C4DFV9;B2RCX0;A0A024R895;Q5VXV3;Q01105;A0A087X027;P0DME0	Protein SET;Protein SETSIP	SET;SETSIP	394	tr|A0A0C4DFV9|A0A0C4DFV9_HUMAN Protein SET OS=Homo sapiens GN=SET PE=1 SV=1;tr|B2RCX0|B2RCX0_HUMAN cDNA, FLJ96345, Homo sapiens SET translocation (myeloid leukemia-associated) (SET),mRNA OS=Homo sapiens PE=2 SV=1;tr|A0A024R895|A0A024R895_HUMAN SET transloc	Color2 [DarkGray]	1	4					3	3	3	20.7	20.7	20.7	31.124	0	15.317	1331800000	11	7810400	35409000	30660000	20990000	29554000	42048000	27.2925	27.7656	27.8544	27.325	27.5723	27.6273
	3.18131	1.30576	A0A024QZN7;Q9NZ45	A0A024QZN7;Q9NZ45	CDGSH iron-sulfur domain-containing protein 1	C10orf70;CISD1	38	tr|A0A024QZN7|A0A024QZN7_HUMAN Chromosome 10 open reading frame 70, isoform CRA_b OS=Homo sapiens GN=C10orf70 PE=4 SV=1;sp|Q9NZ45|CISD1_HUMAN CDGSH iron-sulfur domain-containing protein 1 OS=Homo sapiens GN=CISD1 PE=1 SV=1	Color2 [DarkGray]	1	4					5	5	5	48.1	48.1	48.1	12.199	0	37.777	937830000	18	11565000	13920000	7789000	45503000	45491000	32037000	26.1035	26.2163	25.9973	27.65	27.3215	27.2629
	0.116375	-0.0412629	A0A024R8A7;Q96I24	A0A024R8A7;Q96I24	Far upstream element-binding protein 3	hCG_31253;FUBP3	396	tr|A0A024R8A7|A0A024R8A7_HUMAN HCG31253, isoform CRA_a OS=Homo sapiens GN=hCG_31253 PE=4 SV=1;sp|Q96I24|FUBP3_HUMAN Far upstream element-binding protein 3 OS=Homo sapiens GN=FUBP3 PE=1 SV=2	Color2 [DarkGray]	1	4					13	13	12	32.3	32.3	30.8	61.64	0	31.802	3663600000	32	17402000	19745000	17417000	19234000	20182000	20507000	28.7843	29.1532	29.0972	29.0065	28.8554	29.049
	3.23892	-1.00699	A0A024R8B6;P35658;Q7Z3C4;A0A0A0MSW3;H0Y837;B7ZAV2;B4DYZ6;B4DZN4;E9PKD2;B7ZAX0;H0YF36;H0YDS4	A0A024R8B6;P35658;Q7Z3C4;A0A0A0MSW3	Nuclear pore complex protein Nup214	NUP214;DKFZp686J0330	397	tr|A0A024R8B6|A0A024R8B6_HUMAN Nucleoporin 214kDa, isoform CRA_b OS=Homo sapiens GN=NUP214 PE=4 SV=1;sp|P35658|NU214_HUMAN Nuclear pore complex protein Nup214 OS=Homo sapiens GN=NUP214 PE=1 SV=2;tr|Q7Z3C4|Q7Z3C4_HUMAN Putative uncharacterized protein DKFZp	Color2 [DarkGray]	1	4					31	31	31	23.3	23.3	23.3	218.17	0	267.08	9756300000	99	31757000	28420000	20804000	15769000	14590000	18744000	31.0517	30.9126	30.843	29.8158	29.8854	30.0851
	0.590661	-1.42429	A0A024R8D2;Q6P1M0;Q9BTA1;B3KQE8	A0A024R8D2;Q6P1M0	Long-chain fatty acid transport protein 4	SLC27A4	399	tr|A0A024R8D2|A0A024R8D2_HUMAN Solute carrier family 27 (Fatty acid transporter), member 4, isoform CRA_a OS=Homo sapiens GN=SLC27A4 PE=4 SV=1;sp|Q6P1M0|S27A4_HUMAN Long-chain fatty acid transport protein 4 OS=Homo sapiens GN=SLC27A4 PE=1 SV=1	Color2 [DarkGray]	1	4					5	5	2	9.2	9.2	4.2	72.063	0	7.6723	739760000	12	4029100	6021000	4224800	2088700	1258600	3513700	27.0055	27.5881	26.8181	26.4705	23.6343	27.0341
	0.920989	-0.271919	Q9Y399;A0A024R8D4;Q5T8A0	Q9Y399;A0A024R8D4;Q5T8A0	28S ribosomal protein S2, mitochondrial	MRPS2	400	sp|Q9Y399|RT02_HUMAN 28S ribosomal protein S2, mitochondrial OS=Homo sapiens GN=MRPS2 PE=1 SV=1;tr|A0A024R8D4|A0A024R8D4_HUMAN Mitochondrial ribosomal protein S2, isoform CRA_a OS=Homo sapiens GN=MRPS2 PE=3 SV=1;tr|Q5T8A0|Q5T8A0_HUMAN 28S ribosomal protein	Color2 [DarkGray]	1	4					6	6	6	21.6	21.6	21.6	33.249	0	47.125	1766500000	17	15392000	23568000	19605000	10986000	11959000	16626000	28.0024	28.1391	28.4182	27.8146	27.8965	28.0329
	2.75857	1.3035	Q13740;F5GXJ9;B3KNN9;B4DX43;H7C543	Q13740;F5GXJ9;B3KNN9;B4DX43	CD166 antigen	ALCAM	2942	sp|Q13740|CD166_HUMAN CD166 antigen OS=Homo sapiens GN=ALCAM PE=1 SV=2;tr|F5GXJ9|F5GXJ9_HUMAN CD166 antigen OS=Homo sapiens GN=ALCAM PE=1 SV=1;tr|B3KNN9|B3KNN9_HUMAN cDNA FLJ30070 fis, clone ASTRO2000046, highly similar to CD166 ANTIGEN OS=Homo sapiens PE=	Color2 [DarkGray]	1	4					31	31	31	57.5	57.5	57.5	65.102	0	323.31	107970000000	175	256680000	264820000	243520000	1234800000	716230000	883000000	32.8356	32.8753	32.983	34.5391	34.0045	34.0609
	1.91419	-0.787512	A0A024R8L0;J3QLS3;Q9Y2R9;J3KSI8;J3QQS1;J3QKW2	A0A024R8L0;J3QLS3;Q9Y2R9;J3KSI8;J3QQS1;J3QKW2	28S ribosomal protein S7, mitochondrial	MRPS7	405	tr|A0A024R8L0|A0A024R8L0_HUMAN Mitochondrial ribosomal protein S7, isoform CRA_a OS=Homo sapiens GN=MRPS7 PE=4 SV=1;tr|J3QLS3|J3QLS3_HUMAN 28S ribosomal protein S7, mitochondrial OS=Homo sapiens GN=MRPS7 PE=1 SV=1;sp|Q9Y2R9|RT07_HUMAN 28S ribosomal protein	Color2 [DarkGray]	1	4					8	8	8	40.9	40.9	40.9	28.134	0	18.853	1541500000	23	19998000	18550000	23495000	18581000	19098000	18857000	28.2519	28.1749	28.0687	27.1751	27.7223	27.2355
	2.46857	1.29205	B4E240;Q92575;B3KTD5;F8WB86;Q6PJ80;C9JLR4	B4E240;Q92575;B3KTD5	UBX domain-containing protein 4	UBXN4	1790	tr|B4E240|B4E240_HUMAN cDNA FLJ58827, highly similar to UBX domain-containing protein 2 OS=Homo sapiens PE=2 SV=1;sp|Q92575|UBXN4_HUMAN UBX domain-containing protein 4 OS=Homo sapiens GN=UBXN4 PE=1 SV=2;tr|B3KTD5|B3KTD5_HUMAN cDNA FLJ38083 fis, clone CTONG	Color2 [DarkGray]	1	4					8	8	8	27.1	27.1	27.1	54.95	0	196.8	3442500000	35	17948000	16988000	13764000	28647000	46230000	57609000	28.4394	27.7788	27.8833	29.2667	29.3296	29.3814
	0.679828	-0.296911	A5YM55;A0A024R8M9;B7Z8Y7;O94762;J3KTQ2;A0A024R8S8;B3KQK2;Q8WYH5;Q9BW80;J3KSL7;Q6FIC9;Q9BSD6;J3KRM6;J3QLU0;J3KSV9	A5YM55;A0A024R8M9;B7Z8Y7;O94762;J3KTQ2;A0A024R8S8;B3KQK2	ATP-dependent DNA helicase Q5	RECQL5	408	tr|A5YM55|A5YM55_HUMAN RECQL5 protein OS=Homo sapiens GN=RECQL5 PE=2 SV=1;tr|A0A024R8M9|A0A024R8M9_HUMAN RecQ protein-like 5, isoform CRA_a OS=Homo sapiens GN=RECQL5 PE=4 SV=1;tr|B7Z8Y7|B7Z8Y7_HUMAN cDNA FLJ61700, highly similar to ATP-dependent DNA helica	Color2 [DarkGray]	1	4					11	11	11	17.3	17.3	17.3	108.83	0	17.042	1475500000	26	5697800	4858300	3686500	3227800	2573700	6782300	27.822	27.9255	27.8725	27.2291	27.5919	27.9083
	1.11715	1.28805	B7Z588;D3DSR9;Q6FH58;B5BU36;O14763;B7Z3M7;Q7Z2I8	B7Z588;D3DSR9;Q6FH58;B5BU36;O14763;B7Z3M7;Q7Z2I8	Tumor necrosis factor receptor superfamily member 10B	TNFRSF10B;DKFZp686A24188	1805	tr|B7Z588|B7Z588_HUMAN cDNA FLJ52718, highly similar to Homo sapiens tumor necrosis factor receptor superfamily, member 10b, transcript variant 2, mRNA OS=Homo sapiens PE=2 SV=1;tr|D3DSR9|D3DSR9_HUMAN Tumor necrosis factor receptor superfamily, member 10b	Color2 [DarkGray]	1	4					3	3	3	18.1	18.1	18.1	28.674	0	7.825	317190000	4	1863800	1776700	1254100	5601100	9661900	8677400	25.6925	24.1641	24.0949	26.1186	26.0538	25.6432
	0.543228	-0.23037	A0A024R8R4;Q8TAT6;B4DG89;I3L4U9	A0A024R8R4;Q8TAT6;B4DG89	Nuclear protein localization protein 4 homolog	NPLOC4	410	tr|A0A024R8R4|A0A024R8R4_HUMAN Nuclear protein localization 4 homolog (S. cerevisiae), isoform CRA_a OS=Homo sapiens GN=NPLOC4 PE=4 SV=1;sp|Q8TAT6|NPL4_HUMAN Nuclear protein localization protein 4 homolog OS=Homo sapiens GN=NPLOC4 PE=1 SV=3;tr|B4DG89|B4DG8	Color2 [DarkGray]	1	4					6	6	6	10.9	10.9	10.9	68.119	0	8.6281	8084200000	14	28772000	17871000	13631000	68138000	55349000	95003000	30.0287	30.3913	29.9043	29.7619	29.7589	30.1123
	2.87942	1.28416	A0A024RBC7;P20020;E7ERY9;Q59H63;Q58F24;F8W1V5;A0A0U1RQU3	A0A024RBC7;P20020;E7ERY9;Q59H63	Calcium-transporting ATPase;Plasma membrane calcium-transporting ATPase 1	ATP2B1	516	tr|A0A024RBC7|A0A024RBC7_HUMAN Calcium-transporting ATPase OS=Homo sapiens GN=ATP2B1 PE=3 SV=1;sp|P20020|AT2B1_HUMAN Plasma membrane calcium-transporting ATPase 1 OS=Homo sapiens GN=ATP2B1 PE=1 SV=3;tr|E7ERY9|E7ERY9_HUMAN Calcium-transporting ATPase OS=Hom	Color2 [DarkGray]	1	4					16	10	10	18.1	12.3	12.3	134.68	0	20.652	1872400000	22	2730300	2043700	1604100	11537000	9335700	10198000	27.1299	27.019	27.0977	28.6732	28.2705	28.1554
	0.720236	1.28203	A0A0A0N0M2;P23458;Q4LDX3;Q8IV82;Q0VGA4;Q6P669	A0A0A0N0M2;P23458;Q4LDX3	Tyrosine-protein kinase;Tyrosine-protein kinase JAK1;Non-specific protein-tyrosine kinase	JAK1	787	tr|A0A0A0N0M2|A0A0A0N0M2_HUMAN Tyrosine-protein kinase OS=Homo sapiens GN=JAK1 PE=2 SV=1;sp|P23458|JAK1_HUMAN Tyrosine-protein kinase JAK1 OS=Homo sapiens GN=JAK1 PE=1 SV=2;tr|Q4LDX3|Q4LDX3_HUMAN Tyrosine-protein kinase OS=Homo sapiens GN=JAK1 PE=2 SV=1	Color2 [DarkGray]	1	4					6	6	6	7.6	7.6	7.6	133.09	0	20.019	880460000	9	728790	729900	108850	4005800	3778000	4849600	26.6125	26.7357	24.26	27.1628	27.3507	26.9408
	3.14032	1.28185	Q6NX55;O94763;Q96C15;I3L280	Q6NX55;O94763;Q96C15	Unconventional prefoldin RPB5 interactor 1	C19orf2;URI1	2445	tr|Q6NX55|Q6NX55_HUMAN Chromosome 19 open reading frame 2 OS=Homo sapiens GN=C19orf2 PE=2 SV=1;sp|O94763|RMP_HUMAN Unconventional prefoldin RPB5 interactor 1 OS=Homo sapiens GN=URI1 PE=1 SV=3;tr|Q96C15|Q96C15_HUMAN C19orf2 protein (Fragment) OS=Homo sapien	Color2 [DarkGray]	1	4					4	4	4	9.5	9.5	9.5	55.468	0	7.6664	309530000	8	1480200	1068900	0	4717900	3453200	5570600	24.7913	24.6511	24.3343	25.856	25.8493	25.9169
	1.13997	-0.766173	P38919;A0A024R8W0;I3L3H2	P38919;A0A024R8W0	Eukaryotic initiation factor 4A-III;Eukaryotic initiation factor 4A-III, N-terminally processed	EIF4A3;DDX48	418	sp|P38919|IF4A3_HUMAN Eukaryotic initiation factor 4A-III OS=Homo sapiens GN=EIF4A3 PE=1 SV=4;tr|A0A024R8W0|A0A024R8W0_HUMAN DEAD (Asp-Glu-Ala-Asp) box polypeptide 48, isoform CRA_a OS=Homo sapiens GN=DDX48 PE=3 SV=1	Color2 [DarkGray]	1	4					15	13	13	35.5	29.7	29.7	46.871	0	23.508	2240200000	20	19364000	15614000	14095000	15037000	12916000	20373000	28.6917	28.6168	28.6262	27.6909	27.4515	28.4938
	1.28492	-1.30374	A0A024R8Y0;Q9BZD4;E9PQC4;E9PKH1;B1AQT3;B1AQT4;E9PP32	A0A024R8Y0;Q9BZD4;E9PQC4	Kinetochore protein Nuf2	CDCA1;NUF2	422	tr|A0A024R8Y0|A0A024R8Y0_HUMAN Cell division cycle associated 1, isoform CRA_a OS=Homo sapiens GN=CDCA1 PE=4 SV=1;sp|Q9BZD4|NUF2_HUMAN Kinetochore protein Nuf2 OS=Homo sapiens GN=NUF2 PE=1 SV=2;tr|E9PQC4|E9PQC4_HUMAN Kinetochore protein Nuf2 OS=Homo sapien	Color2 [DarkGray]	1	4					6	6	6	13.6	13.6	13.6	54.329	0	5.1918	380140000	13	4074400	2793000	2247800	2352200	645310	1966600	26.4374	26.3139	26.2235	25.4005	24.0835	25.5796
	2.18043	-0.366984	A0A024R904;Q6NVY0;Q9HB71	A0A024R904;Q6NVY0;Q9HB71	Calcyclin-binding protein	CACYBP	424	tr|A0A024R904|A0A024R904_HUMAN Calcyclin binding protein, isoform CRA_a OS=Homo sapiens GN=CACYBP PE=4 SV=1;tr|Q6NVY0|Q6NVY0_HUMAN Calcyclin binding protein OS=Homo sapiens GN=CACYBP PE=2 SV=1;sp|Q9HB71|CYBP_HUMAN Calcyclin-binding protein OS=Homo sapiens	Color2 [DarkGray]	1	4					2	2	2	14	14	14	26.21	0	26.949	974330000	12	13440000	13904000	9469400	13393000	12303000	12439000	27.3059	27.3734	27.214	26.8371	27.0232	26.932
	3.45228	1.28007	Q658P3;A0A024RAD7;B8ZZX6	Q658P3;A0A024RAD7;B8ZZX6	Metalloreductase STEAP3	STEAP3	476	sp|Q658P3|STEA3_HUMAN Metalloreductase STEAP3 OS=Homo sapiens GN=STEAP3 PE=1 SV=2;tr|A0A024RAD7|A0A024RAD7_HUMAN STEAP family member 3, isoform CRA_b OS=Homo sapiens GN=STEAP3 PE=4 SV=1;tr|B8ZZX6|B8ZZX6_HUMAN Metalloreductase STEAP3 OS=Homo sapiens GN=STEA	Color2 [DarkGray]	1	4					8	8	8	25.8	25.8	25.8	54.6	0	144.92	5700900000	29	8517000	8232600	7183400	115560000	62809000	69170000	28.7957	28.5491	28.5712	30.0818	29.8258	29.8486
	3.44773	1.27987	Q6NUQ2;Q96JQ2;A1A4B9;A0PJD0;G3V3D8;G3V4C0;G3V5U3;B3KN65	Q6NUQ2;Q96JQ2;A1A4B9	Calmin	CLMN	3171	tr|Q6NUQ2|Q6NUQ2_HUMAN Calmin (Calponin-like, transmembrane) OS=Homo sapiens GN=CLMN PE=2 SV=1;sp|Q96JQ2|CLMN_HUMAN Calmin OS=Homo sapiens GN=CLMN PE=1 SV=1;tr|A1A4B9|A1A4B9_HUMAN CLMN protein (Fragment) OS=Homo sapiens GN=CLMN PE=2 SV=1	Color2 [DarkGray]	1	4					17	17	17	23.3	23.3	23.3	111.64	0	57.368	2498500000	33	4796700	6718900	3840700	14084000	12628000	13453000	27.4755	27.6628	27.5953	28.661	28.927	28.9852
	1.75129	1.27803	H7C0Z5;B4DSX5;H2DF06;Q6ZVU9;H0Y3Z8;Q08334	H7C0Z5;B4DSX5;H2DF06;Q6ZVU9;H0Y3Z8;Q08334	Interleukin-10 receptor subunit beta	IL10RB	1731	tr|H7C0Z5|H7C0Z5_HUMAN Interleukin-10 receptor subunit beta (Fragment) OS=Homo sapiens GN=IL10RB PE=1 SV=1;tr|B4DSX5|B4DSX5_HUMAN cDNA FLJ61381, highly similar to Interleukin-10 receptor beta chain OS=Homo sapiens PE=2 SV=1;tr|H2DF06|H2DF06_HUMAN Interleuk	Color2 [DarkGray]	1	4					2	2	2	12	12	12	25.309	0	8.2066	391610000	6	1479600	4460600	0	18698000	14927000	16379000	24.3655	25.4079	25.1905	26.2229	26.1445	26.4306
	2.89284	1.27713	B7Z600;Q53S54;A0A024R475;Q13618;A0A087WTG3;H7C399	B7Z600;Q53S54;A0A024R475;Q13618;A0A087WTG3	Cullin-3	CUL3	223	tr|B7Z600|B7Z600_HUMAN cDNA FLJ53180, highly similar to Cullin-3 OS=Homo sapiens PE=2 SV=1;tr|Q53S54|Q53S54_HUMAN Putative uncharacterized protein CUL3 (Fragment) OS=Homo sapiens GN=CUL3 PE=3 SV=1;tr|A0A024R475|A0A024R475_HUMAN Cullin 3, isoform CRA_a OS=H	Color2 [DarkGray]	1	4					11	11	11	26	26	26	63.309	0	36.153	1521500000	27	2663800	2904600	2599800	13948000	12824000	12607000	26.5479	27.0724	26.7938	27.9908	28.1302	28.1246
	0.808518	-0.63205	A0A024R973;Q5SWX8	A0A024R973;Q5SWX8	Protein odr-4 homolog	C1orf27;ODR4	434	tr|A0A024R973|A0A024R973_HUMAN Chromosome 1 open reading frame 27, isoform CRA_b OS=Homo sapiens GN=C1orf27 PE=4 SV=1;sp|Q5SWX8|ODR4_HUMAN Protein odr-4 homolog OS=Homo sapiens GN=ODR4 PE=1 SV=1	Color2 [DarkGray]	1	4					2	2	2	7.1	7.1	7.1	39.787	0.00035537	2.9479	318600000	6	2926100	3416700	2602700	2519600	3833100	631960	25.7766	25.9745	25.9354	25.294	25.865	24.6312
	2.62068	1.27615	H0YG47;Q96PU8;F5GXS8;F5GYM3;H0YGD6;F5GYT7;F5H5U6;F5H8C8;B4DHR6	H0YG47;Q96PU8;F5GXS8;F5GYM3;H0YGD6	Protein quaking	QKI	2205	tr|H0YG47|H0YG47_HUMAN Protein quaking (Fragment) OS=Homo sapiens GN=QKI PE=1 SV=1;sp|Q96PU8|QKI_HUMAN Protein quaking OS=Homo sapiens GN=QKI PE=1 SV=1;tr|F5GXS8|F5GXS8_HUMAN Protein quaking (Fragment) OS=Homo sapiens GN=QKI PE=1 SV=1;tr|F5GYM3|F5GYM3_HUMA	Color2 [DarkGray]	1	4					4	4	4	29	29	29	25.789	0	7.1183	319400000	10	3344700	1706700	0	12038000	6909900	15925000	25.0706	24.4291	24.6892	26.0286	25.9883	26.0005
	2.98538	1.26438	O15439;O75555;A8K2Q2;Q59GY6;B7Z5H4	O15439;O75555;A8K2Q2	Multidrug resistance-associated protein 4	ABCC4;MOAT-B	2378	sp|O15439|MRP4_HUMAN Multidrug resistance-associated protein 4 OS=Homo sapiens GN=ABCC4 PE=1 SV=3;tr|O75555|O75555_HUMAN ABC transporter MOAT-B isoform (Fragment) OS=Homo sapiens GN=MOAT-B PE=2 SV=1;tr|A8K2Q2|A8K2Q2_HUMAN cDNA FLJ77042, highly similar to H	Color2 [DarkGray]	1	4					14	13	13	13.2	12.7	12.7	149.52	0	25.846	3058300000	28	3980500	2797300	2807200	14221000	10043000	9225400	28.0083	27.6878	27.8324	29.3378	29.0065	28.9773
	1.60885	1.26377	A8K8U2;Q92543;B4E3P7;E9PLV3;B7ZAU9	A8K8U2;Q92543;B4E3P7	Sorting nexin-19	SNX19	1318	tr|A8K8U2|A8K8U2_HUMAN cDNA FLJ76442 OS=Homo sapiens PE=2 SV=1;sp|Q92543|SNX19_HUMAN Sorting nexin-19 OS=Homo sapiens GN=SNX19 PE=1 SV=2;tr|B4E3P7|B4E3P7_HUMAN cDNA FLJ51204, highly similar to Sorting nexin-19 OS=Homo sapiens PE=2 SV=1	Color2 [DarkGray]	1	4					5	5	5	6.4	6.4	6.4	108.67	0	6.9687	783470000	8	1794300	1557400	933740	3434400	6477100	7566200	25.7086	25.9935	25.756	26.481	27.6893	27.0791
	0.140848	-0.0886631	A0A024R9B5;B4DMM7;Q15291;B4DLF8	A0A024R9B5;B4DMM7;Q15291;B4DLF8	Retinoblastoma-binding protein 5	RBBP5	440	tr|A0A024R9B5|A0A024R9B5_HUMAN Retinoblastoma binding protein 5, isoform CRA_b OS=Homo sapiens GN=RBBP5 PE=4 SV=1;tr|B4DMM7|B4DMM7_HUMAN cDNA FLJ59722, highly similar to Retinoblastoma-binding protein 5 OS=Homo sapiens PE=2 SV=1;sp|Q15291|RBBP5_HUMAN Retin	Color2 [DarkGray]	1	4					6	6	6	16.2	16.2	16.2	59.152	0	11.764	508370000	16	3556000	2747800	2147000	3184900	3196100	4720800	26.2085	26.3137	26.018	25.6679	26.2257	26.3807
	2.94665	-1.0267	P11940;B3KT93;A0A024R9C1;A0A087WTT1;E7EQV3;B4DZW4;E7ERJ7;B4DQX0;A0A024R9E2;H0YAR2;Q5VX58;Q3ZCS4;Q9H361;H0YBN4;Q2VIP3;E5RJB9;E5RGH3;H0YB86;E5RH24;Q4VXU2;H0YAP2;H0YB75;H0YAS6;E5RHG7;H0YAS7;B4DM75;Q96DU9;H0YC10;E5RGC4;H0YAW6;A8K8J2;E5RFD8;L0R533	P11940;B3KT93;A0A024R9C1;A0A087WTT1;E7EQV3;B4DZW4;E7ERJ7;B4DQX0;A0A024R9E2;H0YAR2	Polyadenylate-binding protein 1;Polyadenylate-binding protein	PABPC1	442	sp|P11940|PABP1_HUMAN Polyadenylate-binding protein 1 OS=Homo sapiens GN=PABPC1 PE=1 SV=2;tr|B3KT93|B3KT93_HUMAN Polyadenylate-binding protein OS=Homo sapiens PE=2 SV=1;tr|A0A024R9C1|A0A024R9C1_HUMAN Polyadenylate-binding protein OS=Homo sapiens GN=PABPC1	Color2 [DarkGray]	1	4					26	26	15	44.5	44.5	25.2	70.67	0	249.77	27564000000	120	168660000	178150000	134500000	90075000	105650000	88626000	32.2741	32.3872	32.3787	31.1165	31.524	31.3194
	4.42359	1.26142	O75976;B7Z843;J3QRJ9;J3QQJ4	O75976	Carboxypeptidase D	CPD	2444	sp|O75976|CBPD_HUMAN Carboxypeptidase D OS=Homo sapiens GN=CPD PE=1 SV=2	Color2 [DarkGray]	1	4					20	20	20	19.7	19.7	19.7	152.93	0	50.985	3987800000	52	5263800	5038300	3283800	14154000	13034000	15392000	28.2161	28.2214	28.301	29.4857	29.4213	29.6157
	1.68801	-0.90151	E5RI99;A0A024R9D3;P62888;A0A0B4J213;E5RJH3;A0A0C4DH44	E5RI99;A0A024R9D3;P62888	60S ribosomal protein L30	RPL30	444	tr|E5RI99|E5RI99_HUMAN 60S ribosomal protein L30 (Fragment) OS=Homo sapiens GN=RPL30 PE=1 SV=1;tr|A0A024R9D3|A0A024R9D3_HUMAN Ribosomal protein L30, isoform CRA_b OS=Homo sapiens GN=RPL30 PE=3 SV=1;sp|P62888|RL30_HUMAN 60S ribosomal protein L30 OS=Homo sap	Color2 [DarkGray]	1	4					7	7	7	58.8	58.8	58.8	12.656	0	50.086	7884300000	26	267500000	336130000	257710000	123860000	187400000	141440000	30.2215	30.8134	30.7907	29.6881	29.9687	29.4642
	3.61426	1.25111	Q659F8;Q8NC18;B4DDE5;Q9Y289	Q659F8;Q8NC18;B4DDE5;Q9Y289	Sodium-dependent multivitamin transporter	DKFZp434F152;SLC5A6	1598	tr|Q659F8|Q659F8_HUMAN Putative uncharacterized protein DKFZp434F152 (Fragment) OS=Homo sapiens GN=DKFZp434F152 PE=2 SV=1;tr|Q8NC18|Q8NC18_HUMAN cDNA FLJ90597 fis, clone PLACE1001231, highly similar to Sodium-dependent multivitamin transporter OS=Homo sapi	Color2 [DarkGray]	1	4					3	3	3	18.2	18.2	18.2	23.874	0	4.6424	985700000	13	7182200	7335000	6709900	54553000	42251000	46252000	26.1123	26.122	26.2614	27.5798	27.2752	27.394
	0.259673	-0.213695	Q6PL18;A0A024R9G7;A0A0B4J211	Q6PL18;A0A024R9G7	ATPase family AAA domain-containing protein 2	ATAD2	449	sp|Q6PL18|ATAD2_HUMAN ATPase family AAA domain-containing protein 2 OS=Homo sapiens GN=ATAD2 PE=1 SV=1;tr|A0A024R9G7|A0A024R9G7_HUMAN ATPase family, AAA domain containing 2, isoform CRA_c OS=Homo sapiens GN=ATAD2 PE=4 SV=1	Color2 [DarkGray]	1	4					9	9	8	9.4	9.4	8.8	158.55	0	20.953	822480000	23	1818500	2020100	1657400	1230900	1720600	3472500	27.0342	26.8344	26.9675	26.1501	26.7812	27.2637
	3.05587	-0.448256	A0A024R9J0;O60216;B3KUT8;E5RJW1;E5RJK5;E5RFV8;E5RIN7;F6KSS9;Q9H4I0;A0A140T8W2;E5RG18;E5RI01;E5RFZ5	A0A024R9J0;O60216	Double-strand-break repair protein rad21 homolog	RAD21	451	tr|A0A024R9J0|A0A024R9J0_HUMAN RAD21 homolog (S. pombe), isoform CRA_a OS=Homo sapiens GN=RAD21 PE=4 SV=1;sp|O60216|RAD21_HUMAN Double-strand-break repair protein rad21 homolog OS=Homo sapiens GN=RAD21 PE=1 SV=2	Color2 [DarkGray]	1	4					7	7	7	11.7	11.7	11.7	71.689	0	6.9491	1180900000	21	9225500	8533200	7437400	6028600	7965200	6231000	27.6735	27.6594	27.6413	27.1627	27.158	27.3087
	0.963587	-1.0939	A0A024R9K4;Q96QD9;H9KVC1;H9KVC6	A0A024R9K4;Q96QD9;H9KVC1;H9KVC6	UAP56-interacting factor	FYTTD1	452	tr|A0A024R9K4|A0A024R9K4_HUMAN Forty-two-three domain containing 1, isoform CRA_a OS=Homo sapiens GN=FYTTD1 PE=4 SV=1;sp|Q96QD9|UIF_HUMAN UAP56-interacting factor OS=Homo sapiens GN=FYTTD1 PE=1 SV=3;tr|H9KVC1|H9KVC1_HUMAN UAP56-interacting factor (Fragment	Color2 [DarkGray]	1	4					2	2	2	7.5	7.5	7.5	35.818	0	3.7185	211520000	5	4190300	4527900	4502100	0	0	0	26.0577	26.0117	26.5104	24.3628	24.8634	26.0719
	1.60249	1.24428	O75084	O75084	Frizzled-7	FZD7	2415	sp|O75084|FZD7_HUMAN Frizzled-7 OS=Homo sapiens GN=FZD7 PE=1 SV=2	Color2 [DarkGray]	1	4					5	2	2	9.9	5.6	5.6	63.619	0.0021433	1.6455	336870000	4	284290	0	0	6991700	4499100	5954600	24.9874	24.4802	25.4826	26.6235	25.924	26.1355
	1.30046	-0.267389	A0A024R9N6;A8K9B9;Q9H223	A0A024R9N6;A8K9B9;Q9H223	EH domain-containing protein 4	EHD4	456	tr|A0A024R9N6|A0A024R9N6_HUMAN EH-domain containing 4, isoform CRA_a OS=Homo sapiens GN=EHD4 PE=3 SV=1;tr|A8K9B9|A8K9B9_HUMAN cDNA FLJ77391, highly similar to Homo sapiens EH-domain containing 4 (EHD4), mRNA OS=Homo sapiens PE=2 SV=1;sp|Q9H223|EHD4_HUMAN E	Color2 [DarkGray]	1	4					8	8	6	17.6	17.6	14	61.174	0	14.629	1016700000	21	7106800	7413100	4215100	5563200	4000400	5590800	27.37	27.4433	27.1984	26.9788	27.039	27.1917
	3.89655	1.24216	Q2TNI1;Q03135;A9XTE5;Q59E85;E9PCT5;A0A1I9UVK8;A0A024R2D8;P56539	Q2TNI1;Q03135;A9XTE5;Q59E85;E9PCT5	Caveolin;Caveolin-1	CAV1	2863	tr|Q2TNI1|Q2TNI1_HUMAN Caveolin OS=Homo sapiens GN=CAV1 PE=2 SV=1;sp|Q03135|CAV1_HUMAN Caveolin-1 OS=Homo sapiens GN=CAV1 PE=1 SV=4;tr|A9XTE5|A9XTE5_HUMAN Caveolin (Fragment) OS=Homo sapiens PE=2 SV=1;tr|Q59E85|Q59E85_HUMAN Caveolin (Fragment) OS=Homo sapi	Color2 [DarkGray]	1	4					7	7	3	41	41	19.1	20.471	0	60.342	12520000000	23	77524000	84789000	39974000	353900000	322110000	373710000	29.9316	29.7439	29.8935	31.0737	31.0044	31.2172
	4.71738	1.24194	P40939;E9KL44;B4DRH6	P40939;E9KL44;B4DRH6	Trifunctional enzyme subunit alpha, mitochondrial;Long-chain enoyl-CoA hydratase;Long chain 3-hydroxyacyl-CoA dehydrogenase	HADHA	2072	sp|P40939|ECHA_HUMAN Trifunctional enzyme subunit alpha, mitochondrial OS=Homo sapiens GN=HADHA PE=1 SV=2;tr|E9KL44|E9KL44_HUMAN Epididymis tissue sperm binding protein Li 14m OS=Homo sapiens PE=2 SV=1;tr|B4DRH6|B4DRH6_HUMAN cDNA FLJ54509, highly similar t	Color2 [DarkGray]	1	4					40	40	7	65.4	65.4	15.2	82.999	0	323.31	142540000000	249	313790000	289930000	219460000	944820000	802360000	906310000	33.3611	33.3709	33.3567	34.6873	34.5073	34.6198
	2.19674	1.2397	B4DT77;B4DWU2;B4DHY4;Q53HM8;B2R657;P20073;B2R7L2	B4DT77;B4DWU2;B4DHY4;Q53HM8;B2R657;P20073;B2R7L2	Annexin;Annexin A7	ANXA7	1402	tr|B4DT77|B4DT77_HUMAN Annexin OS=Homo sapiens PE=2 SV=1;tr|B4DWU2|B4DWU2_HUMAN Annexin OS=Homo sapiens PE=2 SV=1;tr|B4DHY4|B4DHY4_HUMAN Annexin OS=Homo sapiens PE=2 SV=1;tr|Q53HM8|Q53HM8_HUMAN Annexin (Fragment) OS=Homo sapiens PE=2 SV=1;tr|B2R657|B2R657_	Color2 [DarkGray]	1	4					15	15	15	48.8	48.8	48.8	37.805	0	219.59	13806000000	59	43535000	32375000	52261000	173720000	181250000	144410000	29.6628	29.979	30.3886	31.4675	31.1544	31.1276
	2.23339	1.2396	B4DHJ9;Q15386	B4DHJ9;Q15386	Ubiquitin-protein ligase E3C	UBE3C	1631	tr|B4DHJ9|B4DHJ9_HUMAN cDNA FLJ61262, highly similar to Ubiquitin-protein ligase E3C (EC 6.3.2.-) OS=Homo sapiens PE=2 SV=1;sp|Q15386|UBE3C_HUMAN Ubiquitin-protein ligase E3C OS=Homo sapiens GN=UBE3C PE=1 SV=3	Color2 [DarkGray]	1	4					7	7	7	10	10	10	106.52	0	58.32	1034600000	19	1788700	946100	1216200	4868300	5490900	8180900	26.2415	26.0976	26.4373	27.1966	27.3984	27.9003
	2.95748	1.23754	A0A1W2PPX5;A0A1W2PPU6;A0A1W2PQR6;A0A1W2PQB7;A0A1W2PS43;A0A024RDG6;A0A1W2PRS1;Q14108;A0A1W2PRF6;D6RDG0;A0A1W2PS70;A0A1W2PNX7;A0A1W2PSE4	A0A1W2PPX5;A0A1W2PPU6;A0A1W2PQR6;A0A1W2PQB7;A0A1W2PS43;A0A024RDG6;A0A1W2PRS1;Q14108;A0A1W2PRF6	Lysosome membrane protein 2	SCARB2	593	tr|A0A1W2PPX5|A0A1W2PPX5_HUMAN Lysosome membrane protein 2 OS=Homo sapiens GN=SCARB2 PE=4 SV=1;tr|A0A1W2PPU6|A0A1W2PPU6_HUMAN Lysosome membrane protein 2 OS=Homo sapiens GN=SCARB2 PE=4 SV=1;tr|A0A1W2PQR6|A0A1W2PQR6_HUMAN Lysosome membrane protein 2 OS=Homo	Color2 [DarkGray]	1	4					4	4	4	9.3	9.3	9.3	49.204	0	9.8574	1463900000	16	5420900	3416800	3570700	15622000	15873000	19745000	26.4818	26.874	26.9333	27.9754	27.9456	28.0806
	1.56073	-0.575832	A0A024RA49;Q9NQW6;A8K5D9;H7C3S1;H7C1K5;H7C1C2;H7C167;H7C0Y6;C9JJT6	A0A024RA49;Q9NQW6;A8K5D9	Actin-binding protein anillin	ANLN	467	tr|A0A024RA49|A0A024RA49_HUMAN Anillin, actin binding protein (Scraps homolog, Drosophila), isoform CRA_e OS=Homo sapiens GN=ANLN PE=4 SV=1;sp|Q9NQW6|ANLN_HUMAN Anillin OS=Homo sapiens GN=ANLN PE=1 SV=2;tr|A8K5D9|A8K5D9_HUMAN cDNA FLJ77424, highly similar	Color2 [DarkGray]	1	4					34	34	1	33.7	33.7	0.9	124.2	0	146.23	10764000000	105	42988000	38014000	26346000	26389000	24580000	30517000	31.1234	30.8547	30.6596	30.0961	30.4116	30.4025
	0.25424	-0.131239	A0A024RA52;P25787;Q53GF5;C9JCK5;Q6MZI6	A0A024RA52;P25787;Q53GF5;C9JCK5	Proteasome subunit alpha type;Proteasome subunit alpha type-2	PSMA2	468	tr|A0A024RA52|A0A024RA52_HUMAN Proteasome subunit alpha type OS=Homo sapiens GN=PSMA2 PE=1 SV=1;sp|P25787|PSA2_HUMAN Proteasome subunit alpha type-2 OS=Homo sapiens GN=PSMA2 PE=1 SV=2;tr|Q53GF5|Q53GF5_HUMAN Proteasome subunit alpha type (Fragment) OS=Homo	Color2 [DarkGray]	1	4					6	6	6	38.5	38.5	38.5	25.898	0	24.546	3126200000	26	33012000	30987000	28180000	39265000	65503000	43529000	28.5689	29.0334	28.6498	28.5333	28.9053	28.4198
	3.37582	1.23601	B2RCM3	B2RCM3			1472	tr|B2RCM3|B2RCM3_HUMAN cDNA, FLJ96158, highly similar to Homo sapiens calpain 2, (m/II) large subunit (CAPN2), mRNA OS=Homo sapiens PE=2 SV=1	Color2 [DarkGray]	1	4					22	22	1	38.4	38.4	2	80.078	0	115.32	11360000000	71	25406000	21774000	18093000	92706000	78890000	97245000	29.9073	29.6143	29.705	30.8786	30.9302	31.1257
	2.39482	1.2315	Q546G0;P20138;A0A173G4N9;B4DF51	Q546G0;P20138	Myeloid cell surface antigen CD33	CD33	2583	tr|Q546G0|Q546G0_HUMAN CD33 antigen (Gp67) OS=Homo sapiens GN=CD33 PE=4 SV=1;sp|P20138|CD33_HUMAN Myeloid cell surface antigen CD33 OS=Homo sapiens GN=CD33 PE=1 SV=2	Color2 [DarkGray]	1	4					6	6	6	19.5	19.5	19.5	39.825	0	47.291	3510600000	21	15068000	10347000	5716300	92458000	36054000	59768000	28.0247	27.8792	28.0316	29.61	28.9707	29.0494
	2.22551	1.229	P13747;B4DL31;Q2L6I5;A0A0F7W1Q1;A0A0F7WBW2;Q6DU44;Q6DU50;Q59EE1;Q29939;E2G051;S5RFZ0;A8K8M6;I3RW89;W0NXW9;B4DQ91;S4W2A6;Q9MW44;Q30171;Q29896;W0NTJ0;B4DVK7;Q30168;Q9TNU7;Q9TNU8;B4DV30;A0A0A8LFF7;O19744;O19682;O19683	P13747;B4DL31;Q2L6I5;A0A0F7W1Q1;A0A0F7WBW2;Q6DU44;Q6DU50;Q59EE1;Q29939;E2G051;S5RFZ0;A8K8M6;I3RW89;W0NXW9;B4DQ91;S4W2A6;Q9MW44;Q30171;Q29896;W0NTJ0;B4DVK7	HLA class I histocompatibility antigen, alpha chain E	HLA-E;HLA-B	859	sp|P13747|HLAE_HUMAN HLA class I histocompatibility antigen, alpha chain E OS=Homo sapiens GN=HLA-E PE=1 SV=3;tr|B4DL31|B4DL31_HUMAN cDNA FLJ52681, highly similar to HLA class I histocompatibility antigen, alpha chain E OS=Homo sapiens PE=2 SV=1;tr|Q2L6I5|	Color2 [DarkGray]	1	4					11	11	5	37.2	37.2	19	40.156	0	135.98	3736900000	39	14418000	19225000	14687000	73360000	33563000	52351000	28.1247	28.2168	28.0756	29.8212	29.1326	29.1502
	1.98517	1.22338	B7Z7F5;B7Z829;B7ZLA9;Q9C0E8	B7Z7F5;B7Z829;B7ZLA9;Q9C0E8	Protein lunapark	KIAA1715;LNP	1857	tr|B7Z7F5|B7Z7F5_HUMAN cDNA FLJ51581 OS=Homo sapiens PE=2 SV=1;tr|B7Z829|B7Z829_HUMAN cDNA FLJ51580 OS=Homo sapiens PE=2 SV=1;tr|B7ZLA9|B7ZLA9_HUMAN KIAA1715 protein (Fragment) OS=Homo sapiens GN=KIAA1715 PE=2 SV=1;sp|Q9C0E8|LNP_HUMAN Protein lunapark OS=H	Color2 [DarkGray]	1	4					7	7	7	29.7	29.7	29.7	30.765	0	11.805	2438800000	20	9600300	10848000	7284300	33165000	35838000	55691000	27.4025	27.675	27.4161	28.3542	28.6024	29.2071
	2.02088	1.2164	B4DR12;K7EPJ5;O60291;K7EIM7;K7ERA1;K7EJN3	B4DR12;K7EPJ5;O60291;K7EIM7;K7ERA1	E3 ubiquitin-protein ligase MGRN1	MGRN1	1712	tr|B4DR12|B4DR12_HUMAN E3 ubiquitin-protein ligase MGRN1 OS=Homo sapiens GN=MGRN1 PE=1 SV=1;tr|K7EPJ5|K7EPJ5_HUMAN E3 ubiquitin-protein ligase MGRN1 (Fragment) OS=Homo sapiens GN=MGRN1 PE=1 SV=1;sp|O60291|MGRN1_HUMAN E3 ubiquitin-protein ligase MGRN1 OS=Ho	Color2 [DarkGray]	1	4					6	6	6	30.3	30.3	30.3	36.181	0	19.762	759260000	14	4450200	2804300	2568800	12469000	7216900	12671000	26.247	25.529	25.758	27.1007	26.7806	27.302
	3.54256	1.20937	B8ZZG1;A0A024RA25;Q9NZW5;C9J4Q3;C9JGI8	B8ZZG1;A0A024RA25;Q9NZW5	MAGUK p55 subfamily member 6	MPP6	465	tr|B8ZZG1|B8ZZG1_HUMAN MAGUK p55 subfamily member 6 OS=Homo sapiens GN=MPP6 PE=1 SV=1;tr|A0A024RA25|A0A024RA25_HUMAN Membrane protein, palmitoylated 6 (MAGUK p55 subfamily member 6), isoform CRA_c OS=Homo sapiens GN=MPP6 PE=4 SV=1;sp|Q9NZW5|MPP6_HUMAN MAGU	Color2 [DarkGray]	1	4					12	12	11	33.2	33.2	30.4	48.757	0	18.796	2662500000	39	8419300	8813600	7487300	21278000	21130000	21622000	27.7952	27.5824	27.8123	29.0777	28.887	28.8533
	2.59864	-1.40632	A0A024RAE1;Q9UKD2	A0A024RAE1;Q9UKD2	mRNA turnover protein 4 homolog	C1orf33;MRTO4	477	tr|A0A024RAE1|A0A024RAE1_HUMAN Ribosome assembly factor mrt4 OS=Homo sapiens GN=C1orf33 PE=3 SV=1;sp|Q9UKD2|MRT4_HUMAN mRNA turnover protein 4 homolog OS=Homo sapiens GN=MRTO4 PE=1 SV=2	Color2 [DarkGray]	1	4					5	5	5	20.5	20.5	20.5	27.56	0	3.6057	1948900000	13	85640000	11588000	15097000	7381600	3616500	6605600	28.6076	28.7454	29.0319	27.0812	27.6551	27.4296
	1.43536	-0.599161	A0A024RAE4;P60953;B4E1U9;B4DMH5;B7ZAY4;A0A024R9T1;A0A024RAE6;Q5JYX0;Q9UJM1;Q9UJM0;V9HWD0;Q59G91;A0A024R692;Q7Z513;F8WET9;B1AH79;G3V476;G3V4H1;Q59FQ0;P17081;Q9H4E5	A0A024RAE4;P60953;B4E1U9;B4DMH5;B7ZAY4;A0A024R9T1;A0A024RAE6;Q5JYX0;Q9UJM1	Cell division control protein 42 homolog	CDC42;hCG_39634	478	tr|A0A024RAE4|A0A024RAE4_HUMAN Cell division cycle 42 (GTP binding protein, 25kDa), isoform CRA_a OS=Homo sapiens GN=CDC42 PE=3 SV=1;sp|P60953|CDC42_HUMAN Cell division control protein 42 homolog OS=Homo sapiens GN=CDC42 PE=1 SV=2;tr|B4E1U9|B4E1U9_HUMAN cD	Color2 [DarkGray]	1	4					7	6	6	42.4	36.6	36.6	21.258	0	70.836	4615200000	36	95469000	79448000	55616000	96460000	90700000	95110000	29.7251	29.5355	29.5379	29.0638	29.282	28.6552
	1.16529	-0.983885	Q4ZG72;A0A024RAH8;Q9NVP1;Q8N254;H7C452;Q59FR7	Q4ZG72;A0A024RAH8;Q9NVP1;Q8N254	ATP-dependent RNA helicase DDX18	DDX18	479	tr|Q4ZG72|Q4ZG72_HUMAN RNA helicase (Fragment) OS=Homo sapiens GN=DDX18 PE=3 SV=1;tr|A0A024RAH8|A0A024RAH8_HUMAN RNA helicase OS=Homo sapiens GN=DDX18 PE=3 SV=1;sp|Q9NVP1|DDX18_HUMAN ATP-dependent RNA helicase DDX18 OS=Homo sapiens GN=DDX18 PE=1 SV=2;tr|Q8	Color2 [DarkGray]	1	4					9	9	9	22.9	22.9	22.9	61.594	0	14.821	1326000000	24	9156200	4772800	12432000	3920300	4737500	10706000	27.7739	27.6904	28.5907	26.5155	27.1405	27.4472
	0.725922	-0.690824	A0A024RAI1;P61158;B4DXW1;Q59FV6;B4DTI0;B4DT29;F8WEW2;F8WE84;F8WDR7;B4E1U3	A0A024RAI1;P61158;B4DXW1;Q59FV6;B4DTI0;B4DT29	Actin-related protein 3	ACTR3	480	tr|A0A024RAI1|A0A024RAI1_HUMAN ARP3 actin-related protein 3 homolog (Yeast), isoform CRA_a OS=Homo sapiens GN=ACTR3 PE=3 SV=1;sp|P61158|ARP3_HUMAN Actin-related protein 3 OS=Homo sapiens GN=ACTR3 PE=1 SV=3;tr|B4DXW1|B4DXW1_HUMAN Actin-related protein 3 OS=	Color2 [DarkGray]	1	4					5	5	4	12.7	12.7	10	47.371	0	11.553	745740000	12	6451000	5592800	4964000	7761400	4966100	5776000	27.2548	26.5561	27.1434	26.9381	26.3142	25.6295
	2.09228	-0.212687	Q6PKB3;D6RH20;G5EA06;B4DT94;A0A024RAJ1;Q92552;Q8N6F2;B4DKI9	Q6PKB3;D6RH20;G5EA06;B4DT94;A0A024RAJ1;Q92552;Q8N6F2;B4DKI9	28S ribosomal protein S27, mitochondrial	MRPS27	481	tr|Q6PKB3|Q6PKB3_HUMAN MRPS27 protein (Fragment) OS=Homo sapiens GN=MRPS27 PE=2 SV=1;tr|D6RH20|D6RH20_HUMAN 28S ribosomal protein S27, mitochondrial (Fragment) OS=Homo sapiens GN=MRPS27 PE=1 SV=1;tr|G5EA06|G5EA06_HUMAN 28S ribosomal protein S27, mitochondr	Color2 [DarkGray]	1	4					3	3	3	22.1	22.1	22.1	25.023	0	5.8326	670910000	10	7195800	7665400	6837200	8130000	9984900	8108900	26.7496	26.6572	26.6473	26.4556	26.528	26.4324
	1.00283	1.20906	Q9NUP3;B3KND4;Q9H9B7;A0A140VK12;Q9UBF2	Q9NUP3;B3KND4;Q9H9B7;A0A140VK12;Q9UBF2	Coatomer subunit gamma;Coatomer subunit gamma-2	COPG2	1006	tr|Q9NUP3|Q9NUP3_HUMAN cDNA FLJ11224 fis, clone PLACE1008273, moderately similar to COATOMER GAMMA SUBUNIT OS=Homo sapiens PE=2 SV=1;tr|B3KND4|B3KND4_HUMAN Coatomer subunit gamma OS=Homo sapiens PE=2 SV=1;tr|Q9H9B7|Q9H9B7_HUMAN Coatomer subunit gamma OS=Ho	Color2 [DarkGray]	1	4					6	4	4	18	12	12	54.024	0	9.2541	672450000	7	1449100	1630200	755500	5324300	6039200	9707200	25.3386	24.7651	26.506	26.5028	26.5086	27.2255
	1.0838	1.2082	Q2VPA2;B3KUD9;B3KXZ3;Q9BSM4;Q9BRN4;B7Z9L3;B3KVJ8;Q96RY8;P51798;B4E3N4;H0Y2M6	Q2VPA2;B3KUD9;B3KXZ3;Q9BSM4;Q9BRN4;B7Z9L3;B3KVJ8;Q96RY8;P51798;B4E3N4;H0Y2M6	Chloride channel protein;H(+)/Cl(-) exchange transporter 7	CLCN7	1572	tr|Q2VPA2|Q2VPA2_HUMAN CLCN7 protein (Fragment) OS=Homo sapiens GN=CLCN7 PE=2 SV=1;tr|B3KUD9|B3KUD9_HUMAN Chloride channel protein OS=Homo sapiens PE=2 SV=1;tr|B3KXZ3|B3KXZ3_HUMAN Chloride channel protein OS=Homo sapiens PE=2 SV=1;tr|Q9BSM4|Q9BSM4_HUMAN Ch	Color2 [DarkGray]	1	4					4	4	4	29.4	29.4	29.4	23.329	0	8.045	568440000	9	5149300	4277400	2033700	16201000	11871000	17312000	25.8762	25.8467	24.3734	26.4702	26.3466	26.9041
	5.25989	1.20711	E5KNY5;P42704;B4DSR0;A0A0C4DG06;B8ZZ38;C9JCA9;H7C3W8	E5KNY5;P42704;B4DSR0	Leucine-rich PPR motif-containing protein, mitochondrial	LRPPRC	2048	tr|E5KNY5|E5KNY5_HUMAN Leucine-rich PPR-motif containing OS=Homo sapiens GN=LRPPRC PE=4 SV=1;sp|P42704|LPPRC_HUMAN Leucine-rich PPR motif-containing protein, mitochondrial OS=Homo sapiens GN=LRPPRC PE=1 SV=3;tr|B4DSR0|B4DSR0_HUMAN cDNA FLJ60080, highly sim	Color2 [DarkGray]	1	4					43	43	43	36.5	36.5	36.5	157.9	0	307.21	15055000000	125	11301000	10644000	9079300	44482000	44929000	46842000	30.1865	30.1061	30.1622	31.3851	31.3011	31.39
	0.888265	-1.29107	A3KPC7;A0A024RAS2;B2R5B3;A4FTV9;A0A0U1RR32;A0A0U1RRH7;Q99878;Q96KK5;Q9BTM1;Q16777;Q6FI13;P20671;P0C0S8;H0YFX9;B4E0B3;B2R5B6	A3KPC7;A0A024RAS2;B2R5B3;A4FTV9;A0A0U1RR32;A0A0U1RRH7;Q99878;Q96KK5;Q9BTM1;Q16777;Q6FI13;P20671;P0C0S8;H0YFX9;B4E0B3;B2R5B6	Histone H2A;Histone H2A type 1-J;Histone H2A type 1-H;Histone H2A.J;Histone H2A type 2-C;Histone H2A type 2-A;Histone H2A type 1-D;Histone H2A type 1	HIST1H2AH;H2AFJ;HIST1H2AK;HIST1H2AJ;HIST2H2AC;HIST2H2AA3;HIST1H2AD;HIST1H2AG	488	tr|A3KPC7|A3KPC7_HUMAN Histone H2A OS=Homo sapiens GN=HIST1H2AH PE=2 SV=1;tr|A0A024RAS2|A0A024RAS2_HUMAN Histone H2A OS=Homo sapiens GN=H2AFJ PE=3 SV=1;tr|B2R5B3|B2R5B3_HUMAN Histone H2A OS=Homo sapiens PE=2 SV=1;tr|A4FTV9|A4FTV9_HUMAN Histone H2A OS=Homo	Color2 [DarkGray]	1	4					6	6	2	35.9	35.9	14.1	13.906	0	140.92	141270000000	29	4970300000	4543500000	8338700000	2417300000	1704600000	6278900000	34.4516	34.336	35.5849	32.6739	33.2893	34.5361
	1.57304	1.20417	P04899;B3KX51;Q96C71;B3KP24;Q93020;Q6AWC5	P04899;B3KX51;Q96C71;B3KP24;Q93020	Guanine nucleotide-binding protein G(i) subunit alpha-2	GNAI2;WUGSC:H_LUCA16.1	2493	sp|P04899|GNAI2_HUMAN Guanine nucleotide-binding protein G(i) subunit alpha-2 OS=Homo sapiens GN=GNAI2 PE=1 SV=3;tr|B3KX51|B3KX51_HUMAN cDNA FLJ44754 fis, clone BRACE3030748, highly similar to Guanine nucleotide-binding protein G(i), alpha-2 subunit OS=Hom	Color2 [DarkGray]	1	4					15	9	7	53.5	34.4	22.3	40.45	0	149.11	4111600000	41	20476000	26901000	15189000	77708000	62911000	38674000	28.2706	28.236	28.1754	30.1059	29.2617	28.9269
	0.783071	1.20376	Q9NXR7;F8W733;C9J2G0;Q6ZWH1;A0A075B7D2;A2NFR5	Q9NXR7;F8W733;C9J2G0;Q6ZWH1	BRCA1-A complex subunit BRE	BRE	3592	sp|Q9NXR7|BABA2_HUMAN BRISC and BRCA1-A complex member 2 OS=Homo sapiens GN=BABAM2 PE=1 SV=2;tr|F8W733|F8W733_HUMAN BRISC and BRCA1 A complex member 2 (Fragment) OS=Homo sapiens GN=BABAM2 PE=1 SV=1;tr|C9J2G0|C9J2G0_HUMAN BRISC and BRCA1 A complex member 2	Color2 [DarkGray]	1	4					5	5	5	15.9	15.9	15.9	43.551	0	31.67	1715600000	16	10595000	8991000	6859100	17313000	20686000	30867000	25.5007	27.4499	27.5643	27.6301	28.059	28.4372
	0.841754	-0.332675	Q6VMQ6;A0A024RAY1;B3KQF8;B3KNI7;B4E2A2;B4DRL6;A8MV73;F5GYR7;F5H592;F5H1K9;F5H502;F5H2H9;F5GZ10;F5H2W9;F5H8I0;F8WE35;F5H221;F5GZ98;F5H6X8;F5H3C4	Q6VMQ6;A0A024RAY1;B3KQF8;B3KNI7;B4E2A2;B4DRL6	Activating transcription factor 7-interacting protein 1	ATF7IP	494	sp|Q6VMQ6|MCAF1_HUMAN Activating transcription factor 7-interacting protein 1 OS=Homo sapiens GN=ATF7IP PE=1 SV=3;tr|A0A024RAY1|A0A024RAY1_HUMAN Activating transcription factor 7 interacting protein, isoform CRA_a OS=Homo sapiens GN=ATF7IP PE=4 SV=1;tr|B3K	Color2 [DarkGray]	1	4					12	12	12	15.1	15.1	15.1	136.39	0	26.858	1418200000	27	5638600	4535700	3038500	3181000	6131000	6419000	27.9345	27.9484	27.5058	27.2709	27.4608	27.6589
	2.42306	-0.612252	P09651;A0A024RAZ7;A0A024RB53;F8W6I7;Q6IPF2;A0A024RC46;Q9BSM5;Q0VAC0;F8VZ49;Q32P51;A0A024QZ98;B4DP35;F8VTQ5;B4E0B5;H0YH80;F8W646;F8VYN5;Q3MI39	P09651;A0A024RAZ7;A0A024RB53;F8W6I7;Q6IPF2;A0A024RC46;Q9BSM5;Q0VAC0;F8VZ49;Q32P51;A0A024QZ98;B4DP35;F8VTQ5;B4E0B5	Heterogeneous nuclear ribonucleoprotein A1;Heterogeneous nuclear ribonucleoprotein A1, N-terminally processed;Heterogeneous nuclear ribonucleoprotein A1-like 2	HNRNPA1;HNRPA1;hCG_2020860;HNRNPA1L2;RP11-78J21.1	496	sp|P09651|ROA1_HUMAN Heterogeneous nuclear ribonucleoprotein A1 OS=Homo sapiens GN=HNRNPA1 PE=1 SV=5;tr|A0A024RAZ7|A0A024RAZ7_HUMAN Heterogeneous nuclear ribonucleoprotein A1, isoform CRA_b OS=Homo sapiens GN=HNRPA1 PE=4 SV=1;tr|A0A024RB53|A0A024RB53_HUMAN	Color2 [DarkGray]	1	4					18	17	17	48.7	46.2	46.2	38.746	0	137.95	22132000000	68	230520000	248820000	204920000	221110000	173070000	151140000	31.8646	31.9675	31.9621	31.4883	31.3118	31.1574
	4.72563	1.20102	Q9NZM1;H0YD14;O75923	Q9NZM1;H0YD14	Myoferlin	MYOF	3605	sp|Q9NZM1|MYOF_HUMAN Myoferlin OS=Homo sapiens GN=MYOF PE=1 SV=1;tr|H0YD14|H0YD14_HUMAN Myoferlin (Fragment) OS=Homo sapiens GN=MYOF PE=1 SV=1	Color2 [DarkGray]	1	4					116	116	107	59.8	59.8	54.7	234.71	0	323.31	112750000000	476	83365000	80995000	61540000	244040000	203680000	235630000	33.1064	33.1356	33.0194	34.3254	34.2147	34.3244
	0.752968	1.19706	A0A0S2Z6V5;Q8IYU8;A0A0S2Z6B0;A0A0A0MTD5	A0A0S2Z6V5;Q8IYU8	Calcium uptake protein 2, mitochondrial	MICU2	959	tr|A0A0S2Z6V5|A0A0S2Z6V5_HUMAN EF-hand domain family member A1 isoform 1 (Fragment) OS=Homo sapiens GN=EFHA1 PE=2 SV=1;sp|Q8IYU8|MICU2_HUMAN Calcium uptake protein 2, mitochondrial OS=Homo sapiens GN=MICU2 PE=1 SV=2	Color2 [DarkGray]	1	4					4	4	4	16.1	16.1	16.1	49.666	0	24.93	950840000	9	6137100	4148000	685040	11971000	11209000	11128000	27.0257	26.6169	24.7087	27.0209	27.5441	27.3776
	2.54552	1.19471	Q7KYR7;A0A024R038;Q8WVV5;H7C542;C9JNC3;H7BYC3;C9IY66	Q7KYR7	Butyrophilin subfamily 2 member A1	BTN2A1	3212	sp|Q7KYR7|BT2A1_HUMAN Butyrophilin subfamily 2 member A1 OS=Homo sapiens GN=BTN2A1 PE=1 SV=3	Color2 [DarkGray]	1	4					14	14	14	32.6	32.6	32.6	59.632	0	132.47	9320500000	49	30868000	31667000	27145000	120010000	90533000	88135000	29.5015	29.4296	29.5587	31.0461	30.5582	30.4697
	0.694577	-1.9507	Q75MH1;A0A024RB14;P62854;Q5JNZ5;Q76N57	Q75MH1;A0A024RB14;P62854;Q5JNZ5	40S ribosomal protein S26;Putative 40S ribosomal protein S26-like 1	RPS26;RPS26P11	503	tr|Q75MH1|Q75MH1_HUMAN 40S ribosomal protein S26 OS=Homo sapiens GN=RPS26 PE=3 SV=1;tr|A0A024RB14|A0A024RB14_HUMAN 40S ribosomal protein S26 OS=Homo sapiens GN=RPS26 PE=3 SV=1;sp|P62854|RS26_HUMAN 40S ribosomal protein S26 OS=Homo sapiens GN=RPS26 PE=1 SV=	Color2 [DarkGray]	1	4					3	3	3	27	27	27	12.985	0	12.098	4889200000	7	179970000	194410000	161290000	134890000	73999000	233270000	30.2704	29.6361	29.715	29.0688	25.3991	29.3014
	3.04404	1.19324	Q96KC8;A4VCI1;Q96NY3	Q96KC8;A4VCI1;Q96NY3	DnaJ homolog subfamily C member 1	DNAJC1	3422	sp|Q96KC8|DNJC1_HUMAN DnaJ homolog subfamily C member 1 OS=Homo sapiens GN=DNAJC1 PE=1 SV=1;tr|A4VCI1|A4VCI1_HUMAN DNAJC1 protein (Fragment) OS=Homo sapiens GN=DNAJC1 PE=2 SV=1;tr|Q96NY3|Q96NY3_HUMAN DnaJ-like protein (Fragment) OS=Homo sapiens PE=2 SV=1	Color2 [DarkGray]	1	4					4	4	4	8.1	8.1	8.1	63.882	0	9.2856	567560000	10	2273800	2392200	1899000	6483800	4576900	3394800	25.5544	25.5004	25.5056	26.8872	26.4501	26.8028
	3.12411	1.18997	A0A024R728;P08581;A0A024R759;E6Y365;B4DLF5;B5A929;B5A930;Q59EB3;B5A931;B5A933;B5A934;B5A938;B5A937;B5A936;B5A935;B5A939;B5A942;B5A941;H7C174;B5A943;B5A940;B4DPY6;H7C130;C9JKM5;A0A087WZG2;G9JXB8;Q9UEJ3;A5D6Q9;B4E058;A0PJF7;Q9H3Y6;P42685;B2R8C2;H7C074;H7C3Z8;H2E272;Q04912	A0A024R728;P08581;A0A024R759;E6Y365;B4DLF5;B5A929;B5A930;Q59EB3	Receptor protein-tyrosine kinase;Hepatocyte growth factor receptor	MET	330	tr|A0A024R728|A0A024R728_HUMAN Met proto-oncogene (Hepatocyte growth factor receptor), isoform CRA_a OS=Homo sapiens GN=MET PE=3 SV=1;sp|P08581|MET_HUMAN Hepatocyte growth factor receptor OS=Homo sapiens GN=MET PE=1 SV=4;tr|A0A024R759|A0A024R759_HUMAN Met	Color2 [DarkGray]	1	4					42	42	41	43.6	43.6	43	157.71	0	323.31	61065000000	178	62515000	69762000	52475000	253050000	181260000	278960000	32.2354	32.1547	32.217	33.435	33.156	33.586
	2.46411	1.17716	E1NZA1;Q92616;A0A024RBS1;B4DM32	E1NZA1;Q92616;A0A024RBS1	Translational activator GCN1	PRIC295;GCN1L1	2043	tr|E1NZA1|E1NZA1_HUMAN Peroxisome proliferator activated receptor interacting complex protein OS=Homo sapiens GN=PRIC295 PE=2 SV=1;sp|Q92616|GCN1_HUMAN eIF-2-alpha kinase activator GCN1 OS=Homo sapiens GN=GCN1 PE=1 SV=6;tr|A0A024RBS1|A0A024RBS1_HUMAN GCN1	Color2 [DarkGray]	1	4					52	52	52	26.6	26.6	26.6	292.74	0	270.21	15401000000	148	7707000	5699400	4911900	25611000	18737000	31242000	30.282	30.1708	30.1684	31.3711	31.0688	31.7128
	1.67615	-0.343915	P55209;F8W118;H0YIV4;F5H4R6;A0A024RBE6;F8VV59;F8VY35;A0A024RBB7;F8W020;H0YHC3;F8W543;B7Z9C2;H0YH88;F8W0J6;B7Z2V4;F8VRJ2;F8VXI6;F8VUX1;B7Z5H0;F8VVB5	P55209;F8W118;H0YIV4;F5H4R6;A0A024RBE6;F8VV59;F8VY35;A0A024RBB7;F8W020;H0YHC3;F8W543;B7Z9C2;H0YH88;F8W0J6;B7Z2V4;F8VRJ2;F8VXI6;F8VUX1;B7Z5H0;F8VVB5	Nucleosome assembly protein 1-like 1	NAP1L1	513	sp|P55209|NP1L1_HUMAN Nucleosome assembly protein 1-like 1 OS=Homo sapiens GN=NAP1L1 PE=1 SV=1;tr|F8W118|F8W118_HUMAN Nucleosome assembly protein 1-like 1 (Fragment) OS=Homo sapiens GN=NAP1L1 PE=1 SV=1;tr|H0YIV4|H0YIV4_HUMAN Nucleosome assembly protein 1-l	Color2 [DarkGray]	1	4					8	8	7	25.8	25.8	23.3	45.374	0	60.452	5134600000	32	82851000	58562000	39683000	57638000	63630000	64392000	29.5392	29.8352	29.6593	29.3096	29.2869	29.4053
	1.22771	1.17664	B4E225;B4DTZ4;A0A1U9X8S4;B4DS44;A0A024RCY1;Q4VXZ2;Q8N1B4;B3KMF7;A0A024RCT2	B4E225;B4DTZ4;A0A1U9X8S4;B4DS44;A0A024RCY1;Q4VXZ2;Q8N1B4;B3KMF7;A0A024RCT2	Vacuolar protein sorting-associated protein 52 homolog	VPS52	572	tr|B4E225|B4E225_HUMAN cDNA FLJ58349, highly similar to Vacuolar protein sorting protein 52 OS=Homo sapiens PE=2 SV=1;tr|B4DTZ4|B4DTZ4_HUMAN cDNA FLJ60156, highly similar to Vacuolar protein sorting protein 52 OS=Homo sapiens PE=2 SV=1;tr|A0A1U9X8S4|A0A1U9	Color2 [DarkGray]	1	4					4	4	4	19.5	19.5	19.5	39.527	0	15.96	324240000	8	1113300	0	291310	5936700	4563500	5160200	24.5157	24.461	25.7843	26.1817	25.8495	26.2598
	1.37722	1.17234	F5ATB8;E5KQF5;H6V745;F1D8N4;B6ZGU6;E5KQF6;P04150;D6RDA9;Q3MSN4;Q3MSN1	F5ATB8;E5KQF5;H6V745;F1D8N4;B6ZGU6;E5KQF6;P04150	Glucocorticoid receptor	NR3C1	1816	tr|F5ATB8|F5ATB8_HUMAN Nuclear receptor subfamily 3 group C member 1 variant DL-1 OS=Homo sapiens GN=NR3C1 PE=2 SV=1;tr|E5KQF5|E5KQF5_HUMAN Glucocorticoid receptor OS=Homo sapiens GN=NR3C1 PE=3 SV=1;tr|H6V745|H6V745_HUMAN Glucocorticoid receptor OS=Homo sa	Color2 [DarkGray]	1	4					4	4	4	9.2	9.2	9.2	72.131	0	7.3698	486620000	7	1273800	478110	281130	4995500	2113600	5170100	25.6266	24.9969	24.9808	27.0087	25.8674	26.2453
	0.245607	-0.165679	Q8NCF7;B2RE88;A0A024RBE8;F8VVM2;Q53HC3;A0A024RBH9;Q00325;F8VWQ0;F8VZL5;F8VWR4	Q8NCF7;B2RE88;A0A024RBE8;F8VVM2;Q53HC3;A0A024RBH9;Q00325;F8VWQ0	Phosphate carrier protein, mitochondrial	SLC25A3	520	tr|Q8NCF7|Q8NCF7_HUMAN cDNA FLJ90278 fis, clone NT2RP1000325, highly similar to Phosphate carrier protein, mitochondrialprecursor OS=Homo sapiens PE=2 SV=1;tr|B2RE88|B2RE88_HUMAN cDNA, FLJ96465, highly similar to Homo sapiens solute carrier family 25 (mito	Color2 [DarkGray]	1	4					6	6	6	20.2	20.2	20.2	39.932	0	9.8684	3978300000	21	40793000	49146000	36238000	48796000	28330000	17711000	29.1738	29.2538	29.2471	29.3776	29.2679	28.5322
	3.4869	1.17053	Q969P0;C9J8Z4;Q8NF83	Q969P0;C9J8Z4	Immunoglobulin superfamily member 8	IGSF8	3384	sp|Q969P0|IGSF8_HUMAN Immunoglobulin superfamily member 8 OS=Homo sapiens GN=IGSF8 PE=1 SV=1;tr|C9J8Z4|C9J8Z4_HUMAN Immunoglobulin superfamily member 8 (Fragment) OS=Homo sapiens GN=IGSF8 PE=1 SV=1	Color2 [DarkGray]	1	4					17	17	17	37.7	37.7	37.7	65.033	0	140.61	11054000000	62	30094000	32624000	30444000	103860000	91618000	92526000	29.7607	29.8004	29.7427	31.1385	30.8513	30.8256
	1.34542	-0.588275	B4DNL1;B4DJV5;Q9BV37;Q53FW9;A0A024RBH5;Q13610	B4DNL1;B4DJV5;Q9BV37;Q53FW9;A0A024RBH5;Q13610	Periodic tryptophan protein 1 homolog	PWP1	524	tr|B4DNL1|B4DNL1_HUMAN cDNA FLJ51512, highly similar to Periodic tryptophan protein 1 homolog OS=Homo sapiens PE=2 SV=1;tr|B4DJV5|B4DJV5_HUMAN Periodic tryptophan protein 1 homolog OS=Homo sapiens GN=PWP1 PE=1 SV=1;tr|Q9BV37|Q9BV37_HUMAN PWP1 homolog (S. c	Color2 [DarkGray]	1	4					6	6	6	22.6	22.6	22.6	45.812	0	17.621	1317200000	21	13942000	10397000	14872000	7619100	8033300	10996000	27.6491	27.9723	28.0715	27.1637	27.6286	27.1358
	0.469015	-0.186265	Q9ULV4;A0A024RBI5;Q59EA2;B3KN06;Q53G58;B4DMH3;B4E3S0;B7Z9V0;H0YHL7;F8VUX3;F8VSA4;F8VRE9;F8VTT6;F8VVB7;F8W1H8;F8VV53;J3KSS5;J3QLV6;B3KRY9;Q6QEF8;B3KSZ9	Q9ULV4;A0A024RBI5;Q59EA2;B3KN06;Q53G58;B4DMH3;B4E3S0;B7Z9V0;H0YHL7	Coronin-1C;Coronin	CORO1C	526	sp|Q9ULV4|COR1C_HUMAN Coronin-1C OS=Homo sapiens GN=CORO1C PE=1 SV=1;tr|A0A024RBI5|A0A024RBI5_HUMAN Coronin OS=Homo sapiens GN=CORO1C PE=3 SV=1;tr|Q59EA2|Q59EA2_HUMAN Coronin (Fragment) OS=Homo sapiens PE=2 SV=1;tr|B3KN06|B3KN06_HUMAN Coronin OS=Homo sapie	Color2 [DarkGray]	1	4					24	24	24	45.6	45.6	45.6	53.248	0	80.811	21957000000	68	204880000	202610000	136100000	156870000	215130000	240020000	31.9304	31.7051	31.4405	31.3928	31.4244	31.7
	1.67505	1.16441	Q5VT82;A7E2D9;B7ZM79;X5D7N0;Q9HC56	Q5VT82;A7E2D9;B7ZM79;X5D7N0;Q9HC56	Protocadherin-9	PCDH9	1195	tr|Q5VT82|Q5VT82_HUMAN Protocadherin 9 OS=Homo sapiens GN=PCDH9 PE=1 SV=1;tr|A7E2D9|A7E2D9_HUMAN PCDH9 protein OS=Homo sapiens GN=PCDH9 PE=2 SV=1;tr|B7ZM79|B7ZM79_HUMAN PCDH9 protein OS=Homo sapiens GN=PCDH9 PE=1 SV=1;tr|X5D7N0|X5D7N0_HUMAN Protocadherin 9	Color2 [DarkGray]	1	4					4	4	4	7	7	7	113.71	0	13.197	336670000	7	195960	232340	48167	3077400	799330	1881300	24.4085	24.5192	24.5569	26.2668	25.2253	25.4856
	2.04509	-1.06946	Q8TBK5;Q8N5Z7;A0A024RBK3;Q9HBB3;Q02878;B4DRX3;B2R4K7;F8VZ45;U3KQR5;F8VZA3;F8VWR1;F8VU16;F8VR69	Q8TBK5;Q8N5Z7;A0A024RBK3;Q9HBB3;Q02878;B4DRX3;B2R4K7	60S ribosomal protein L6	RPL6	528	tr|Q8TBK5|Q8TBK5_HUMAN 60S ribosomal protein L6 OS=Homo sapiens GN=RPL6 PE=2 SV=1;tr|Q8N5Z7|Q8N5Z7_HUMAN 60S ribosomal protein L6 OS=Homo sapiens GN=RPL6 PE=2 SV=1;tr|A0A024RBK3|A0A024RBK3_HUMAN 60S ribosomal protein L6 OS=Homo sapiens GN=RPL6 PE=3 SV=1;tr	Color2 [DarkGray]	1	4					16	16	16	45.5	45.5	45.5	32.741	0	114.97	20890000000	51	227260000	419620000	354310000	279090000	178630000	148020000	31.7987	32.0188	32.3624	31.2123	31.0664	30.6929
	0.722487	-1.39401	A8KA84;A0A024RBQ5;Q9Y6K5;F8VWK9;F8VS35	A8KA84;A0A024RBQ5;Q9Y6K5	2-5-oligoadenylate synthase 3	OAS3	533	tr|A8KA84|A8KA84_HUMAN cDNA FLJ78682, highly similar to Homo sapiens 2-5-oligoadenylate synthetase 3, 100kDa (OAS3), mRNA OS=Homo sapiens PE=2 SV=1;tr|A0A024RBQ5|A0A024RBQ5_HUMAN 2-5-oligoadenylate synthetase 3, 100kDa, isoform CRA_a OS=Homo sapiens GN	Color2 [DarkGray]	1	4					3	3	3	2.9	2.9	2.9	121.21	0.00034412	2.5851	475150000	5	710130	1657400	1535200	0	1073000	4721200	26.5234	26.4856	26.4255	25.1344	23.5314	26.5866
	1.01146	-1.32244	A0A024RBR1;P30622;J3KP58;B3KXA5;F5H0N7;Q59GJ4;F5H367;F5H270;F5H1T5;F6VGP8;Q86WU4;Q6P5Z9;F5H6A0	A0A024RBR1;P30622;J3KP58	CAP-Gly domain-containing linker protein 1	RSN;CLIP1	534	tr|A0A024RBR1|A0A024RBR1_HUMAN Restin (Reed-Steinberg cell-expressed intermediate filament-associated protein), isoform CRA_b OS=Homo sapiens GN=RSN PE=4 SV=1;sp|P30622|CLIP1_HUMAN CAP-Gly domain-containing linker protein 1 OS=Homo sapiens GN=CLIP1 PE=1 SV	Color2 [DarkGray]	1	4					5	5	5	3.5	3.5	3.5	160.99	0	3.1952	288640000	5	880740	1005500	518450	113530	355670	734070	26.0754	26.1012	25.9127	25.6489	23.5628	24.9103
	3.1066	-0.734166	P05388;A8K4Z4;A0A024RBS2;Q53HW2;Q53HK9;F8VWS0;Q6NSF2;F8VU65;B4E3D5;F8VW21;G3V210;F8VPE8;F8VRK7;F8VQY6;Q8NHW5;F8VZS0;F8VWV4;F8VS58;Q3MHV2;F8W1K8	P05388;A8K4Z4;A0A024RBS2;Q53HW2;Q53HK9;F8VWS0;Q6NSF2;F8VU65;B4E3D5;F8VW21;G3V210;F8VPE8;F8VRK7;F8VQY6;Q8NHW5;F8VZS0	60S acidic ribosomal protein P0;60S acidic ribosomal protein P0-like	RPLP0;RPLP0P6	536	sp|P05388|RLA0_HUMAN 60S acidic ribosomal protein P0 OS=Homo sapiens GN=RPLP0 PE=1 SV=1;tr|A8K4Z4|A8K4Z4_HUMAN 60S acidic ribosomal protein P0 OS=Homo sapiens PE=2 SV=1;tr|A0A024RBS2|A0A024RBS2_HUMAN 60S acidic ribosomal protein P0 OS=Homo sapiens GN=RPLP0	Color2 [DarkGray]	1	4					15	15	15	59.3	59.3	59.3	34.273	0	155.31	16153000000	70	271470000	233410000	198560000	186680000	179960000	172440000	31.5404	31.51	31.5605	30.8128	30.9337	30.6619
	1.99652	1.16411	Q8NBX0	Q8NBX0	Saccharopine dehydrogenase-like oxidoreductase	SCCPDH	3323	sp|Q8NBX0|SCPDL_HUMAN Saccharopine dehydrogenase-like oxidoreductase OS=Homo sapiens GN=SCCPDH PE=1 SV=1	Color2 [DarkGray]	1	4					4	4	4	14.9	14.9	14.9	47.151	0	34.104	1622000000	10	8339100	7850600	6359200	18658000	10919000	28972000	26.7986	27.0986	27.1266	27.8463	28.052	28.6178
	1.42147	-0.500851	P53701;A0A024RBY9;Q68D50	P53701;A0A024RBY9;Q68D50	Cytochrome c-type heme lyase	HCCS;DKFZp779I1858	542	sp|P53701|CCHL_HUMAN Cytochrome c-type heme lyase OS=Homo sapiens GN=HCCS PE=1 SV=1;tr|A0A024RBY9|A0A024RBY9_HUMAN Cytochrome c heme lyase OS=Homo sapiens GN=HCCS PE=3 SV=1;tr|Q68D50|Q68D50_HUMAN Cytochrome c heme lyase OS=Homo sapiens GN=DKFZp779I1858 PE=	Color2 [DarkGray]	1	4					12	12	12	43.7	43.7	43.7	30.601	0	47.016	7437200000	39	69449000	87899000	56514000	69753000	85122000	96090000	30.0245	30.4505	30.2663	29.6311	29.9622	29.6454
	2.91362	1.14847	Q8TDW0;A6NED7;E9PHY6;Q4G0W7;M0R3C1;M0QZ48	Q8TDW0	Volume-regulated anion channel subunit LRRC8C	LRRC8C	3350	sp|Q8TDW0|LRC8C_HUMAN Volume-regulated anion channel subunit LRRC8C OS=Homo sapiens GN=LRRC8C PE=1 SV=2	Color2 [DarkGray]	1	4					8	8	7	12.1	12.1	10.8	92.448	0	25.168	1396800000	19	1320300	1229300	1129200	8680200	9201400	8159300	26.7657	26.5282	26.9317	28.04	27.7796	27.8514
	1.0486	-0.205453	P46940;A4QPB0;A0A024RC65;A0A0J9YXZ5;B4E2M0;H0YLE8;Q6P1N4;Q05DN7;Q5FWG8;B4DNP4;Q96PA3;E9PDT6;B7Z881;A0A087WWP1;A0A087X225;Q59HA3;B7Z7U6;E7EWC2;F5H7S7;A0A024RAJ8;Q13576;H0YKA5	P46940;A4QPB0;A0A024RC65;A0A0J9YXZ5;B4E2M0;H0YLE8;Q6P1N4	Ras GTPase-activating-like protein IQGAP1	IQGAP1;hCG_1991735	547	sp|P46940|IQGA1_HUMAN Ras GTPase-activating-like protein IQGAP1 OS=Homo sapiens GN=IQGAP1 PE=1 SV=1;tr|A4QPB0|A4QPB0_HUMAN IQ motif containing GTPase activating protein 1 OS=Homo sapiens GN=IQGAP1 PE=1 SV=1;tr|A0A024RC65|A0A024RC65_HUMAN HCG1991735, isofor	Color2 [DarkGray]	1	4					26	26	25	20.8	20.8	20.2	189.25	0	209.43	6632000000	93	17314000	14148000	11595000	14382000	8961900	13503000	30.0609	29.9687	29.9207	29.6157	29.8345	29.8837
	0.518516	1.14384	Q9UNR6;Q5HYI4;Q14534;E7EVQ6;B4DX34;E5RJH9;B4DHX0;H0YBN7	Q9UNR6;Q5HYI4;Q14534;E7EVQ6;B4DX34	Squalene monooxygenase	ERG1;DKFZp686B0215;SQLE	2962	tr|Q9UNR6|Q9UNR6_HUMAN Squalene epoxidase OS=Homo sapiens GN=ERG1 PE=2 SV=1;tr|Q5HYI4|Q5HYI4_HUMAN Putative uncharacterized protein DKFZp686B0215 OS=Homo sapiens GN=DKFZp686B0215 PE=2 SV=1;sp|Q14534|ERG1_HUMAN Squalene monooxygenase OS=Homo sapiens GN=SQLE	Color2 [DarkGray]	1	4					5	5	5	13.1	13.1	13.1	63.922	0	4.206	795450000	9	4662800	995110	2788900	6952200	9333500	7085400	26.9023	23.9209	26.7095	26.7869	27.0762	27.1011
	1.44366	-0.321568	P05387;A0A024RCA7;H0YDD8	P05387;A0A024RCA7	60S acidic ribosomal protein P2	RPLP2	551	sp|P05387|RLA2_HUMAN 60S acidic ribosomal protein P2 OS=Homo sapiens GN=RPLP2 PE=1 SV=1;tr|A0A024RCA7|A0A024RCA7_HUMAN Ribosomal protein, large, P2, isoform CRA_a OS=Homo sapiens GN=RPLP2 PE=3 SV=1	Color2 [DarkGray]	1	4					7	7	7	80.9	80.9	80.9	11.665	0	58.008	18966000000	29	754470000	445980000	417410000	751450000	725920000	697950000	31.566	31.3287	31.5646	31.2505	31.2114	31.0326
	1.30004	1.14248	Q8N3D4;E9PIH6;H0YDZ9;A0A0U1RQH4	Q8N3D4;E9PIH6	EH domain-binding protein 1-like protein 1	EHBP1L1	3306	sp|Q8N3D4|EH1L1_HUMAN EH domain-binding protein 1-like protein 1 OS=Homo sapiens GN=EHBP1L1 PE=1 SV=2;tr|E9PIH6|E9PIH6_HUMAN EH domain-binding protein 1-like protein 1 (Fragment) OS=Homo sapiens GN=EHBP1L1 PE=1 SV=1	Color2 [DarkGray]	1	4					3	3	3	2.6	2.6	2.6	161.85	0	10.816	418600000	5	264550	653290	345650	1101900	2113000	1178300	25.3203	25.269	24.3749	25.7669	26.6687	25.9561
	3.42678	1.1417	Q9C0B5;A0A024R546;H0YEF4	Q9C0B5;A0A024R546;H0YEF4	Palmitoyltransferase ZDHHC5;Palmitoyltransferase	ZDHHC5	263	sp|Q9C0B5|ZDHC5_HUMAN Palmitoyltransferase ZDHHC5 OS=Homo sapiens GN=ZDHHC5 PE=1 SV=2;tr|A0A024R546|A0A024R546_HUMAN Palmitoyltransferase OS=Homo sapiens GN=ZDHHC5 PE=3 SV=1;tr|H0YEF4|H0YEF4_HUMAN Palmitoyltransferase ZDHHC5 (Fragment) OS=Homo sapiens GN=Z	Color2 [DarkGray]	1	4					8	8	8	17.2	17.2	17.2	77.544	0	67.147	1912400000	19	2829100	4857300	3777400	21611000	16536000	18690000	27.1652	27.206	27.303	28.5491	28.2341	28.3161
	0.715667	1.139	F5H070;Q9Y4C1;B4E2H5;F8WE62;D6W5M4;Q9P0K0;C9J7Q7	F5H070;Q9Y4C1;B4E2H5;F8WE62;D6W5M4;Q9P0K0	Lysine-specific demethylase 3A	KDM3A;JMJD1A	2125	tr|F5H070|F5H070_HUMAN Lysine-specific demethylase 3A OS=Homo sapiens GN=KDM3A PE=1 SV=2;sp|Q9Y4C1|KDM3A_HUMAN Lysine-specific demethylase 3A OS=Homo sapiens GN=KDM3A PE=1 SV=4;tr|B4E2H5|B4E2H5_HUMAN cDNA FLJ58741, highly similar to JmjC domain-containing	Color2 [DarkGray]	1	4					7	6	6	6.6	5.7	5.7	148.12	0	6.91	653060000	7	1864700	1271100	435650	1465600	1573300	1452100	26.2019	26.3675	24.3322	26.1373	27.0072	27.1741
	1.29934	1.13574	Q59HE3;B7Z4U9;B2RCJ7;P20810;A0A0C4DGB5;A0A1S5UZ18;B7Z574;E9PCH5;B7Z5T9;E7ES10;A0A024RAN2;E7EVY3;B7Z6N0;E9PDE4;Q6AZE3;Q86YM9;H0Y7F0;A8K8C4;E7EQA0;H0Y9H6;E7EQ12;Q15786;B7Z5T6;A0A0A0MR45;B7Z8S8;B7Z7L4;B2RDU1;H0YD33;F8W7E0;Q13940;H0YA91;A0A0C4DGD1;E7EQK6;E9PSG1;H0Y944;B7Z8U1;D6RAA8	Q59HE3;B7Z4U9;B2RCJ7;P20810;A0A0C4DGB5;A0A1S5UZ18;B7Z574;E9PCH5;B7Z5T9;E7ES10;A0A024RAN2;E7EVY3;B7Z6N0;E9PDE4;Q6AZE3;Q86YM9;H0Y7F0;A8K8C4;E7EQA0;H0Y9H6;E7EQ12;Q15786;B7Z5T6;A0A0A0MR45;B7Z8S8;B7Z7L4;B2RDU1;H0YD33	Calpastatin	CAST	1470	tr|Q59HE3|Q59HE3_HUMAN Calpastatin isoform a variant (Fragment) OS=Homo sapiens PE=2 SV=1;tr|B7Z4U9|B7Z4U9_HUMAN cDNA FLJ59277, highly similar to Calpastatin OS=Homo sapiens PE=2 SV=1;tr|B2RCJ7|B2RCJ7_HUMAN cDNA, FLJ96117, highly similar to Homo sapiens ca	Color2 [DarkGray]	1	4					8	8	8	16.1	16.1	16.1	84.227	0	10.619	550280000	15	1008700	1265100	958340	6630600	2378900	2239400	25.4757	25.4889	25.152	27.2843	25.9976	26.242
	1.6272	-1.28258	A0A024RCJ2;Q16778;P33778;P23527;P06899;Q8N257;Q6DRA6;Q6DN03	A0A024RCJ2;Q16778;P33778;P23527;P06899;Q8N257	Histone H2B;Histone H2B type 2-E;Histone H2B type 1-B;Histone H2B type 1-O;Histone H2B type 1-J;Histone H2B type 3-B	HIST1H2BJ;HIST2H2BE;HIST1H2BB;HIST1H2BO;HIST3H2BB	560	tr|A0A024RCJ2|A0A024RCJ2_HUMAN Histone H2B OS=Homo sapiens GN=HIST1H2BJ PE=3 SV=1;sp|Q16778|H2B2E_HUMAN Histone H2B type 2-E OS=Homo sapiens GN=HIST2H2BE PE=1 SV=3;sp|P33778|H2B1B_HUMAN Histone H2B type 1-B OS=Homo sapiens GN=HIST1H2BB PE=1 SV=2;sp|P23527|	Color2 [DarkGray]	1	4					6	2	2	41.3	7.9	7.9	13.904	0	7.8543	4688100000	6	111570000	116910000	224750000	36200000	48002000	132300000	29.5215	30.2543	30.2705	28.3614	28.5978	29.2394
	2.14713	1.13557	Q53GY9;P20645;F5GX30;B2R6S2;Q6I9U3;Q96AH2;F5GXE0;F5GXU0;H0YGT2;F5H883;H0YGE9;H0YF90	Q53GY9;P20645;F5GX30;B2R6S2;Q6I9U3;Q96AH2	Cation-dependent mannose-6-phosphate receptor	M6PR	2584	tr|Q53GY9|Q53GY9_HUMAN Cation-dependent mannose-6-phosphate receptor variant (Fragment) OS=Homo sapiens PE=2 SV=1;sp|P20645|MPRD_HUMAN Cation-dependent mannose-6-phosphate receptor OS=Homo sapiens GN=M6PR PE=1 SV=1;tr|F5GX30|F5GX30_HUMAN Cation-dependent m	Color2 [DarkGray]	1	4					5	5	5	19.9	19.9	19.9	31.019	0	12.79	1493200000	16	3697800	6106800	5967000	38702000	21379000	30805000	27.0101	26.7675	26.5923	28.2264	27.9715	27.5787
	0.660969	1.13157	A0A024QZZ1;P78410;E9PRR1;B2R753;A8K4B5;E9PRX1;C9J877;C9JQT8;C9JUV8;C9JNZ3;C9JVU4;C9J3Q8;E9PJE9;E9PFB8;S4R3N0;E7EPR2	A0A024QZZ1;P78410;E9PRR1;B2R753;A8K4B5	Butyrophilin subfamily 3 member A2	BTN3A2	51	tr|A0A024QZZ1|A0A024QZZ1_HUMAN Butyrophilin, subfamily 3, member A2, isoform CRA_a OS=Homo sapiens GN=BTN3A2 PE=4 SV=1;sp|P78410|BT3A2_HUMAN Butyrophilin subfamily 3 member A2 OS=Homo sapiens GN=BTN3A2 PE=1 SV=2;tr|E9PRR1|E9PRR1_HUMAN Butyrophilin subfamil	Color2 [DarkGray]	1	4					9	6	5	35.3	26.9	23.4	36.461	0	31.133	1325900000	13	409690	8666700	6519500	27962000	9506900	24929000	25.1544	27.2686	27.5059	28.0321	27.3654	27.9261
	0.161015	-0.127342	A0A1U9X9B9;A0A1U9X9B5;A0A1U9X9A8;A0A1U9X9A2;A0A1U9X994;A0A1U9X992;A0A1U9X990;A0A024RCN6;P26640;A2ABF4;A0A0G2JJT9;A0A140T954;A0A140T936;B4DT32;A0A140T904	A0A1U9X9B9;A0A1U9X9B5;A0A1U9X9A8;A0A1U9X9A2;A0A1U9X994;A0A1U9X992;A0A1U9X990;A0A024RCN6;P26640;A2ABF4;A0A0G2JJT9;A0A140T954;A0A140T936	Valine--tRNA ligase	VARS	563	tr|A0A1U9X9B9|A0A1U9X9B9_HUMAN VARS OS=Homo sapiens PE=4 SV=1;tr|A0A1U9X9B5|A0A1U9X9B5_HUMAN VARS OS=Homo sapiens PE=4 SV=1;tr|A0A1U9X9A8|A0A1U9X9A8_HUMAN VARS OS=Homo sapiens PE=4 SV=1;tr|A0A1U9X9A2|A0A1U9X9A2_HUMAN VARS OS=Homo sapiens PE=4 SV=1;tr|A0A1U	Color2 [DarkGray]	1	4					5	5	5	6	6	6	140.49	0	33.439	526050000	12	2311400	736820	1003700	677550	1969200	2217600	26.7031	26.3519	25.9815	25.7947	26.4253	26.4345
	0.378627	-0.352788	A0A0G2JIS2;A0A1U9X7P8;A0A024RCN9;Q96KQ7;B7Z852;A2ABF8;A0A0G2JIR1;A2ABF9;A0A0G2JK64;Q59FM7;A0A0G2JRR0;A0A0G2JRN8;H0Y4K5	A0A0G2JIS2;A0A1U9X7P8;A0A024RCN9;Q96KQ7;B7Z852;A2ABF8;A0A0G2JIR1;A2ABF9;A0A0G2JK64;Q59FM7;A0A0G2JRR0;A0A0G2JRN8	Histone-lysine N-methyltransferase EHMT2	EHMT2	564	tr|A0A0G2JIS2|A0A0G2JIS2_HUMAN Histone-lysine N-methyltransferase EHMT2 OS=Homo sapiens GN=EHMT2 PE=1 SV=1;tr|A0A1U9X7P8|A0A1U9X7P8_HUMAN EHMT2 OS=Homo sapiens PE=4 SV=1;tr|A0A024RCN9|A0A024RCN9_HUMAN EHMT2 OS=Homo sapiens GN=EHMT2 PE=4 SV=1;sp|Q96KQ7|EHMT	Color2 [DarkGray]	1	4					10	10	10	11.5	11.5	11.5	129.03	0	18.562	1507900000	26	4885000	3924000	2745700	4621800	4714200	7033900	28.0769	27.9686	27.4406	26.8089	27.9078	27.711
	0.990861	-0.358597	B2R7M0;A8K822;A0A1U9X7L0;A0A024RCS3;B4E1C1;Q9UER7;Q53F85;Q59FG7;Q5STR5;Q4VX54	B2R7M0;A8K822;A0A1U9X7L0;A0A024RCS3;B4E1C1;Q9UER7;Q53F85	Death domain-associated protein 6	DAXX	566	tr|B2R7M0|B2R7M0_HUMAN cDNA, FLJ93506, highly similar to Homo sapiens death-associated protein 6 (DAXX), mRNA OS=Homo sapiens PE=2 SV=1;tr|A8K822|A8K822_HUMAN cDNA FLJ77778, highly similar to Homo sapiens death-associated protein 6 (DAXX), mRNA OS=Homo sap	Color2 [DarkGray]	1	4					6	6	6	13.8	13.8	13.8	81.386	0	33.826	1747500000	12	10345000	16359000	10296000	10045000	18672000	13716000	27.9644	28.4147	28.0058	27.8294	27.5923	27.8874
	0.482888	-0.777829	B4DMA8;B4E063;A0A1U9X7Y0;A0A1U9X7X5;A0A024RCS7;Q9BW19;A0A087X1W5	B4DMA8;B4E063;A0A1U9X7Y0;A0A1U9X7X5;A0A024RCS7;Q9BW19	Kinesin-like protein;Kinesin-like protein KIFC1	KIFC1	567	tr|B4DMA8|B4DMA8_HUMAN Kinesin-like protein OS=Homo sapiens PE=2 SV=1;tr|B4E063|B4E063_HUMAN Kinesin-like protein OS=Homo sapiens PE=2 SV=1;tr|A0A1U9X7Y0|A0A1U9X7Y0_HUMAN KIFC1 OS=Homo sapiens PE=4 SV=1;tr|A0A1U9X7X5|A0A1U9X7X5_HUMAN KIFC1 OS=Homo sapiens	Color2 [DarkGray]	1	4					5	5	5	13.5	13.5	13.5	60.512	0	7.5402	404320000	8	1387000	2913400	2178900	1386800	2763100	2848200	26.1822	25.9616	26.0145	23.898	25.7738	26.153
	4.34698	1.11798	A0A024QZA8;P29317;B4DL04;Q96HF4	A0A024QZA8;P29317;B4DL04	Receptor protein-tyrosine kinase;Ephrin type-A receptor 2	EPHA2	22	tr|A0A024QZA8|A0A024QZA8_HUMAN EPH receptor A2, isoform CRA_a OS=Homo sapiens GN=EPHA2 PE=3 SV=1;sp|P29317|EPHA2_HUMAN Ephrin type-A receptor 2 OS=Homo sapiens GN=EPHA2 PE=1 SV=2;tr|B4DL04|B4DL04_HUMAN cDNA FLJ51229, highly similar to Ephrin type-A recepto	Color2 [DarkGray]	1	4					54	54	52	73.7	73.7	71.7	108.27	0	323.31	189190000000	260	405250000	338460000	305720000	1230300000	809020000	936490000	33.8605	33.9086	33.9513	35.1259	34.9493	34.999
	1.12304	-0.249404	A0A024RCU9;A8K8B2;H3BLV9;Q96SB4;H7C2I2;H7C521;H7C5L6;A8MPP7;A8MPY5;E7ETV6;A0A024R704;Q59GF4;Q9UPE1;P78362	A0A024RCU9;A8K8B2;H3BLV9;Q96SB4	SRSF protein kinase 1	SRPK1	569	tr|A0A024RCU9|A0A024RCU9_HUMAN SFRS protein kinase 1, isoform CRA_e OS=Homo sapiens GN=SRPK1 PE=4 SV=1;tr|A8K8B2|A8K8B2_HUMAN cDNA FLJ78127, highly similar to Homo sapiens SFRS protein kinase 1 (SRPK1), mRNA OS=Homo sapiens PE=2 SV=1;tr|H3BLV9|H3BLV9_HUMAN	Color2 [DarkGray]	1	4					3	3	3	8	8	8	61.962	0	5.7926	739250000	15	5205900	5150700	2976700	5971000	4941700	6556100	26.8298	26.8564	26.7253	26.4124	26.7385	26.5124
	1.61865	1.10928	M0QWZ7;Q9NP81;M0R2C6;M0QX29;M0R259;A0A024R0H0;B4DXB9;M0R1C0;B4DJP6;M0R2H5;B4DJM9	M0QWZ7;Q9NP81;M0R2C6;M0QX29;M0R259;A0A024R0H0;B4DXB9	Serine--tRNA ligase, mitochondrial	SARS2	2318	tr|M0QWZ7|M0QWZ7_HUMAN Serine--tRNA ligase, mitochondrial OS=Homo sapiens GN=SARS2 PE=1 SV=1;sp|Q9NP81|SYSM_HUMAN Serine--tRNA ligase, mitochondrial OS=Homo sapiens GN=SARS2 PE=1 SV=1;tr|M0R2C6|M0R2C6_HUMAN Uncharacterized protein (Fragment) OS=Homo sapien	Color2 [DarkGray]	1	4					4	4	4	11	11	11	58.182	0.00035211	2.8157	336810000	4	528730	0	263110	4620600	1686800	3765500	25.1725	25.0371	24.4093	25.7069	26.3888	25.851
	2.22871	1.10715	Q9Y2G3;B4E3T1;H7C4W6;B3KSJ2;B4DKX1;A0A0C4DG94;H7C4E6	Q9Y2G3;B4E3T1;H7C4W6;B3KSJ2	Probable phospholipid-transporting ATPase IF;Phospholipid-transporting ATPase	ATP11B	3670	sp|Q9Y2G3|AT11B_HUMAN Probable phospholipid-transporting ATPase IF OS=Homo sapiens GN=ATP11B PE=1 SV=2;tr|B4E3T1|B4E3T1_HUMAN Phospholipid-transporting ATPase OS=Homo sapiens PE=2 SV=1;tr|H7C4W6|H7C4W6_HUMAN Phospholipid-transporting ATPase (Fragment) OS=H	Color2 [DarkGray]	1	4					7	7	7	11.3	11.3	11.3	134.19	0	57.611	1403400000	16	1257900	1555400	1035200	7881700	4539200	10211000	26.6328	26.7322	26.917	27.7244	27.6354	28.2437
	0.656306	1.10517	H3BQ53;Q9BQ70;Q9H384;H3BS87;H3BMJ8;Q9H7D3;H3BSP8;H3BTU3;H3BRP4;H3BSS3	H3BQ53;Q9BQ70;Q9H384	Transcription factor 25	TCF25	2224	tr|H3BQ53|H3BQ53_HUMAN Transcription factor 25 (Fragment) OS=Homo sapiens GN=TCF25 PE=1 SV=1;sp|Q9BQ70|TCF25_HUMAN Transcription factor 25 OS=Homo sapiens GN=TCF25 PE=1 SV=1;tr|Q9H384|Q9H384_HUMAN PRO2620 OS=Homo sapiens GN=TCF25 PE=1 SV=1	Color2 [DarkGray]	1	4					5	5	5	16.3	16.3	16.3	64.732	0	22.786	810730000	11	4378400	2774400	1621400	5125100	11556000	6974200	26.5491	26.71	24.4282	26.6585	26.9908	27.3535
	2.24553	1.1029	A0A024R095;A0A024R0G0;Q96S66;Q5T1P5;B3KQX4	A0A024R095;A0A024R0G0;Q96S66	Chloride channel CLIC-like protein 1	CLCC1	63	tr|A0A024R095|A0A024R095_HUMAN Chloride channel CLIC-like 1, isoform CRA_a OS=Homo sapiens GN=CLCC1 PE=4 SV=1;tr|A0A024R0G0|A0A024R0G0_HUMAN Chloride channel CLIC-like 1, isoform CRA_b OS=Homo sapiens GN=CLCC1 PE=4 SV=1;sp|Q96S66|CLCC1_HUMAN Chloride chann	Color2 [DarkGray]	1	4					11	11	11	34.9	34.9	34.9	56.266	0	219.83	3826000000	32	15664000	12979000	8702700	36965000	32728000	40115000	28.459	28.3975	27.953	29.4681	29.1202	29.5299
	0.874814	-0.295586	E9PBS1;A0A024RD93;P22234;B4DGX3;D6RF62	E9PBS1;A0A024RD93;P22234;B4DGX3;D6RF62	Multifunctional protein ADE2;Phosphoribosylaminoimidazole-succinocarboxamide synthase;Phosphoribosylaminoimidazole carboxylase	PAICS	582	tr|E9PBS1|E9PBS1_HUMAN Multifunctional protein ADE2 (Fragment) OS=Homo sapiens GN=PAICS PE=1 SV=1;tr|A0A024RD93|A0A024RD93_HUMAN Phosphoribosylaminoimidazole carboxylase, phosphoribosylaminoimidazole succinocarboxamide synthetase, isoform CRA_c OS=Homo sap	Color2 [DarkGray]	1	4					18	18	18	51.6	51.6	51.6	45.651	0	248.28	12380000000	68	133820000	108470000	71411000	102180000	116950000	118740000	31.1651	30.7844	30.7915	30.4391	30.7603	30.6549
	0.677986	-1.28368	A0A024RD99;B7Z2D8;B7Z5F9;B3KP14;H0Y8R1;F5H5I6;B7Z3R7;H0YAK1;B3KW50;Q12849	A0A024RD99;B7Z2D8;B7Z5F9;B3KP14;H0Y8R1;F5H5I6;B7Z3R7;H0YAK1;B3KW50;Q12849	G-rich sequence factor 1	GRSF1	583	tr|A0A024RD99|A0A024RD99_HUMAN G-rich RNA sequence binding factor 1, isoform CRA_a OS=Homo sapiens GN=GRSF1 PE=4 SV=1;tr|B7Z2D8|B7Z2D8_HUMAN cDNA FLJ55473, highly similar to G-rich sequence factor 1 OS=Homo sapiens PE=2 SV=1;tr|B7Z5F9|B7Z5F9_HUMAN cDNA FLJ	Color2 [DarkGray]	1	4					3	3	3	13.5	13.5	13.5	36.613	0	14.428	930670000	10	7637900	10976000	8869500	7951100	10716000	8594600	26.8511	27.5014	27.5464	26.619	27.0544	24.3744
	1.92513	1.10284	P38117;M0QY67	P38117;M0QY67	Electron transfer flavoprotein subunit beta	ETFB	2665	sp|P38117|ETFB_HUMAN Electron transfer flavoprotein subunit beta OS=Homo sapiens GN=ETFB PE=1 SV=3;tr|M0QY67|M0QY67_HUMAN Electron transfer flavoprotein subunit beta (Fragment) OS=Homo sapiens GN=ETFB PE=1 SV=1	Color2 [DarkGray]	1	4					3	3	3	13.3	13.3	13.3	27.843	0.0021679	1.7391	290040000	7	1484100	1293500	1202100	5723200	3829100	7185400	25.0158	24.177	24.422	25.6772	25.5662	25.6798
	0.423943	-0.443513	A8K6V7;A0A024RDB2;A0A024RDE5;Q9UN86;D6RAC7;D6RB17;D6RGJ4;D6RBM9;D6REX8;D6RBR0;D6RE13;D6RBW8;D6R9X5;D6R9A4	A8K6V7;A0A024RDB2;A0A024RDE5;Q9UN86;D6RAC7;D6RB17;D6RGJ4	Ras GTPase-activating protein-binding protein 2	G3BP2	586	tr|A8K6V7|A8K6V7_HUMAN cDNA FLJ76053, highly similar to Homo sapiens Ras-GTPase activating protein SH3 domain-binding protein 2 (G3BP2), transcript variant 3, mRNA OS=Homo sapiens PE=2 SV=1;tr|A0A024RDB2|A0A024RDB2_HUMAN Ras-GTPase activating protein SH3 d	Color2 [DarkGray]	1	4					8	6	6	18.3	15.4	15.4	50.816	0	34.609	3044900000	33	21622000	35698000	16206000	35007000	29376000	22348000	28.418	28.9879	29.1292	28.7516	28.8301	27.6229
	2.05242	1.10266	Q04721;Q96JU8;Q6IQ50;D2WEZ3;R4GN02;A0A087X002;B4DF04;A0A0B4J2B3;Q9UFD5;Q7Z3S9;A0A096LNW5;A0A087WY62;Q13560;A0A1W2PQQ5	Q04721	Neurogenic locus notch homolog protein 2;Notch 2 extracellular truncation;Notch 2 intracellular domain	NOTCH2	2868	sp|Q04721|NOTC2_HUMAN Neurogenic locus notch homolog protein 2 OS=Homo sapiens GN=NOTCH2 PE=1 SV=3	Color2 [DarkGray]	1	4					50	50	47	26.2	26.2	25.8	265.4	0	323.31	43545000000	201	64466000	60631000	45000000	189220000	94700000	111500000	32.0182	31.681	31.6524	33.2822	32.6471	32.7302
	1.86331	1.09897	Q8N2K0;I3L294;I3L1V0;I3L440;Q5T712;I3L380	Q8N2K0;I3L294;I3L1V0	Monoacylglycerol lipase ABHD12	ABHD12	3303	sp|Q8N2K0|ABD12_HUMAN Monoacylglycerol lipase ABHD12 OS=Homo sapiens GN=ABHD12 PE=1 SV=2;tr|I3L294|I3L294_HUMAN Monoacylglycerol lipase ABHD12 (Fragment) OS=Homo sapiens GN=ABHD12 PE=1 SV=1;tr|I3L1V0|I3L1V0_HUMAN Monoacylglycerol lipase ABHD12 (Fragment) O	Color2 [DarkGray]	1	4					12	12	12	36.2	36.2	36.2	45.096	0	30.098	4337100000	32	17938000	14362000	10609000	43417000	47035000	73169000	28.3574	28.6216	28.3138	29.2418	29.3342	30.0137
	1.46919	-0.860249	H0Y8G5;A0A024RDF4;A0A024RDF3;Q14103;H0YA96;Q12771;B4DTC3;A0A024RDB4;D6RAF8;D6RD83;D6RBQ9;B4E0W4	H0Y8G5;A0A024RDF4;A0A024RDF3;Q14103;H0YA96;Q12771;B4DTC3;A0A024RDB4;D6RAF8	Heterogeneous nuclear ribonucleoprotein D0	HNRNPD;HNRPD	590	tr|H0Y8G5|H0Y8G5_HUMAN Heterogeneous nuclear ribonucleoprotein D0 (Fragment) OS=Homo sapiens GN=HNRNPD PE=1 SV=8;tr|A0A024RDF4|A0A024RDF4_HUMAN Heterogeneous nuclear ribonucleoprotein D (AU-rich element RNA binding protein 1, 37kDa), isoform CRA_e OS=Homo	Color2 [DarkGray]	1	4					9	9	4	38.8	38.8	18.8	29.667	0	33.756	18544000000	45	336570000	236990000	384060000	178220000	225960000	183510000	31.2273	31.8807	31.7684	30.5042	31.1152	30.6763
	0.811955	1.09782	Q6LES9;A8K3S0;Q59GW7;P40937;C9JH72;F5H304;F5H0U6;A8K4Z2;E9PEP3;F5H5S0	Q6LES9;A8K3S0;Q59GW7;P40937;C9JH72;F5H304;F5H0U6	Replication factor C subunit 5	RFC5	1234	tr|Q6LES9|Q6LES9_HUMAN RFC5 protein (Fragment) OS=Homo sapiens GN=RFC5 PE=2 SV=1;tr|A8K3S0|A8K3S0_HUMAN cDNA FLJ76127, highly similar to Homo sapiens replication factor C (activator 1) 5, 36.5kDa (RFC5), transcript variant 1, mRNA OS=Homo sapiens PE=2 SV=1	Color2 [DarkGray]	1	4					5	5	5	19.1	19.1	19.1	38.397	0	8.3594	771560000	11	4429400	3459600	2617900	4079400	2789200	14773000	26.5123	26.298	24.6396	26.6508	26.7786	27.3141
	0.285417	-0.121761	A0A024RDG5;Q53EU6	A0A024RDG5;Q53EU6	Glycerol-3-phosphate acyltransferase 3	HMFN0839;AGPAT9	592	tr|A0A024RDG5|A0A024RDG5_HUMAN Testis secretory sperm-binding protein Li 213e OS=Homo sapiens GN=HMFN0839 PE=2 SV=1;sp|Q53EU6|GPAT3_HUMAN Glycerol-3-phosphate acyltransferase 3 OS=Homo sapiens GN=GPAT3 PE=1 SV=2	Color2 [DarkGray]	1	4					2	2	2	6.9	6.9	6.9	48.705	0	5.2257	419840000	8	2801100	2618300	2489400	4219400	4014700	2940700	25.9277	25.8267	26.0376	25.9495	25.9893	25.4878
	4.76326	1.09773	A0A140VJW8;Q9P273;H0YCJ4;Q6N022	A0A140VJW8;Q9P273	Teneurin-3	TENM3	999	tr|A0A140VJW8|A0A140VJW8_HUMAN Testicular tissue protein Li 195 OS=Homo sapiens PE=2 SV=1;sp|Q9P273|TEN3_HUMAN Teneurin-3 OS=Homo sapiens GN=TENM3 PE=2 SV=3	Color2 [DarkGray]	1	4					38	38	37	21	21	20.5	300.95	0	241.11	9274300000	99	4624000	5206400	3079900	22756000	17579000	19781000	29.4727	29.5683	29.5632	30.6984	30.6029	30.5961
	0.654861	-1.07974	D6RFM0;D6RAH7;H9KV45;A0A0A0MQU3;A0A024RDH2;A0A087WY85;P62837;P61077;D6RAW0	D6RFM0;D6RAH7;H9KV45;A0A0A0MQU3;A0A024RDH2;A0A087WY85;P62837;P61077;D6RAW0	Ubiquitin-conjugating enzyme E2 D2;Ubiquitin-conjugating enzyme E2 D3	UBE2D2;UBE2D3	594	tr|D6RFM0|D6RFM0_HUMAN Ubiquitin-conjugating enzyme E2 D2 (Fragment) OS=Homo sapiens GN=UBE2D2 PE=3 SV=1;tr|D6RAH7|D6RAH7_HUMAN Ubiquitin-conjugating enzyme E2 D3 OS=Homo sapiens GN=UBE2D3 PE=1 SV=1;tr|H9KV45|H9KV45_HUMAN Ubiquitin-conjugating enzyme E2 D3	Color2 [DarkGray]	1	4					2	2	2	35.7	35.7	35.7	11.065	0	6.3981	999500000	6	46026000	42743000	41811000	15592000	77111000	109880000	26.8461	27.2808	27.4739	25.2852	25.5169	27.5595
	3.13281	-1.12368	A0A024RDJ4;P19838;D6RH30;D6RC45;D6RF93	A0A024RDJ4;P19838;D6RH30	Nuclear factor NF-kappa-B p105 subunit;Nuclear factor NF-kappa-B p50 subunit	NFKB1	597	tr|A0A024RDJ4|A0A024RDJ4_HUMAN Nuclear factor of kappa light polypeptide gene enhancer in B-cells 1 (P105), isoform CRA_b OS=Homo sapiens GN=NFKB1 PE=4 SV=1;sp|P19838|NFKB1_HUMAN Nuclear factor NF-kappa-B p105 subunit OS=Homo sapiens GN=NFKB1 PE=1 SV=2;tr|	Color2 [DarkGray]	1	4					4	4	4	6	6	6	105.35	0	4.6345	330650000	8	1326600	1278600	612290	1072500	1118300	1339600	25.9768	26.1117	25.9081	24.6664	24.9914	24.9678
	2.35142	1.09671	Q0VAB1;A0A024R0M6;Q3ZCQ8;M0R003;M0R0C3;M0R2F8;M0R1Y4;M0R047;M0QXC3;M0R2Z3;M0R303;M0R2D2;M0R2Q2	Q0VAB1;A0A024R0M6;Q3ZCQ8;M0R003;M0R0C3;M0R2F8;M0R1Y4	Mitochondrial import inner membrane translocase subunit TIM50	TIMM50	77	tr|Q0VAB1|Q0VAB1_HUMAN Translocase of inner mitochondrial membrane 50 homolog (S. cerevisiae) OS=Homo sapiens GN=TIMM50 PE=2 SV=1;tr|A0A024R0M6|A0A024R0M6_HUMAN Translocase of inner mitochondrial membrane 50 homolog (Yeast), isoform CRA_b OS=Homo sapiens G	Color2 [DarkGray]	1	4					10	10	10	28.7	28.7	28.7	50.478	0	157.14	6390800000	29	41748000	38579000	31070000	64321000	65696000	62910000	28.9936	29.4361	28.9116	30.072	30.1611	30.3983
	0.841232	-0.216242	Q92598;A0A024RDS1;A0A024RDQ0;A0A0A0MSM0;B4DF68;B4DY72;B4DZB4;R4GN69;D6RJ96;B3KNM0;E9PDE8;Q5TBM3;B4DXT2;B4DZR0;Q53ZP9;A0A140VKE7;O95757;B4DZP3	Q92598;A0A024RDS1;A0A024RDQ0;A0A0A0MSM0;B4DF68;B4DY72;B4DZB4	Heat shock protein 105 kDa	HSPH1	602	sp|Q92598|HS105_HUMAN Heat shock protein 105 kDa OS=Homo sapiens GN=HSPH1 PE=1 SV=1;tr|A0A024RDS1|A0A024RDS1_HUMAN Heat shock 105kDa/110kDa protein 1, isoform CRA_c OS=Homo sapiens GN=HSPH1 PE=3 SV=1;tr|A0A024RDQ0|A0A024RDQ0_HUMAN Heat shock 105kDa/110kDa	Color2 [DarkGray]	1	4					25	25	24	34.8	34.8	33.2	96.864	0	83.602	8841800000	79	35008000	34627000	26058000	36174000	28378000	27878000	30.4788	30.4765	30.3016	29.9958	30.2903	30.3221
	1.81311	1.0951	Q9UNN8;A0A0U1RQQ4;A0A0U1RRC4	Q9UNN8;A0A0U1RQQ4	Endothelial protein C receptor	PROCR	3653	sp|Q9UNN8|EPCR_HUMAN Endothelial protein C receptor OS=Homo sapiens GN=PROCR PE=1 SV=1;tr|A0A0U1RQQ4|A0A0U1RQQ4_HUMAN Endothelial protein C receptor (Fragment) OS=Homo sapiens GN=PROCR PE=1 SV=1	Color2 [DarkGray]	1	4					5	5	5	26.1	26.1	26.1	26.671	0	41.329	7221800000	15	53938000	48380000	27153000	217720000	181470000	193520000	28.8419	28.9516	29.6838	30.3639	30.2014	30.1973
	3.45015	1.0847	A0A024R892;Q8IWT6;A8K1C7;Q96SW8;Q9NW37	A0A024R892;Q8IWT6;A8K1C7;Q96SW8	Volume-regulated anion channel subunit LRRC8A	LRRC8A	393	tr|A0A024R892|A0A024R892_HUMAN Leucine rich repeat containing 8 family, member A, isoform CRA_a OS=Homo sapiens GN=LRRC8A PE=4 SV=1;sp|Q8IWT6|LRC8A_HUMAN Volume-regulated anion channel subunit LRRC8A OS=Homo sapiens GN=LRRC8A PE=1 SV=1;tr|A8K1C7|A8K1C7_HUM	Color2 [DarkGray]	1	4					13	13	13	21.1	21.1	21.1	94.198	0	75.644	2566100000	41	2970000	3261100	2788000	19469000	13364000	15174000	27.7996	27.5486	27.5872	28.8209	28.6263	28.7423
	1.87753	1.0842	B4DZA5;Q4KMQ2;B3KX12;B4E1V1	B4DZA5;Q4KMQ2;B3KX12;B4E1V1	Anoctamin;Anoctamin-6	ANO6	1773	tr|B4DZA5|B4DZA5_HUMAN Anoctamin OS=Homo sapiens PE=2 SV=1;sp|Q4KMQ2|ANO6_HUMAN Anoctamin-6 OS=Homo sapiens GN=ANO6 PE=1 SV=2;tr|B3KX12|B3KX12_HUMAN Anoctamin OS=Homo sapiens PE=2 SV=1;tr|B4E1V1|B4E1V1_HUMAN Anoctamin (Fragment) OS=Homo sapiens PE=2 SV=1	Color2 [DarkGray]	1	4					7	7	7	10.7	10.7	10.7	108.03	0	28.65	1709100000	17	1771000	1835700	1261300	14899000	9218100	13742000	27.1323	26.9817	26.9704	28.6104	27.907	27.8196
	0.517938	-0.468991	A0A024RDU9;P13984	A0A024RDU9;P13984	General transcription factor IIF subunit 2	GTF2F2	609	tr|A0A024RDU9|A0A024RDU9_HUMAN General transcription factor IIF subunit 2 OS=Homo sapiens GN=GTF2F2 PE=3 SV=1;sp|P13984|T2FB_HUMAN General transcription factor IIF subunit 2 OS=Homo sapiens GN=GTF2F2 PE=1 SV=2	Color2 [DarkGray]	1	4					2	2	2	16.1	16.1	16.1	28.38	0	8.2112	319680000	9	3579100	2673100	2260300	2085500	3903800	3258300	25.6895	25.5899	25.7533	24.4311	25.715	25.4796
	2.7347	1.08391	Q6FG43;J3QLD9;A0A024QZ62;E7EMK3;Q14254;Q9BTI6;K7EKW9	Q6FG43;J3QLD9;A0A024QZ62;E7EMK3;Q14254;Q9BTI6;K7EKW9	Flotillin-2	FLOT2;hCG_1998851	18	tr|Q6FG43|Q6FG43_HUMAN FLOT2 protein OS=Homo sapiens GN=FLOT2 PE=2 SV=1;tr|J3QLD9|J3QLD9_HUMAN Flotillin-2 OS=Homo sapiens GN=FLOT2 PE=1 SV=1;tr|A0A024QZ62|A0A024QZ62_HUMAN HCG1998851, isoform CRA_c OS=Homo sapiens GN=hCG_1998851 PE=4 SV=1;tr|E7EMK3|E7EMK3	Color2 [DarkGray]	1	4					15	15	15	48.3	48.3	48.3	41.685	0	23.639	3138400000	38	11038000	8265100	3421200	46734000	36819000	30174000	28.0047	27.9352	27.9358	29.3037	29.0249	28.7988
	1.55742	1.08275	P55060;B4DM31;B4DPS6;B4DUC5;B4DM67;B4DS32	P55060;B4DM31;B4DPS6;B4DUC5;B4DM67	Exportin-2	CSE1L	2756	sp|P55060|XPO2_HUMAN Exportin-2 OS=Homo sapiens GN=CSE1L PE=1 SV=3;tr|B4DM31|B4DM31_HUMAN cDNA FLJ54022, highly similar to Exportin-2 OS=Homo sapiens PE=2 SV=1;tr|B4DPS6|B4DPS6_HUMAN cDNA FLJ59371, highly similar to Exportin-2 OS=Homo sapiens PE=2 SV=1;tr|	Color2 [DarkGray]	1	4					22	22	22	31.1	31.1	31.1	110.42	0	323.31	23824000000	74	31303000	30282000	26841000	110840000	60133000	198740000	30.8721	30.811	30.9063	32.1139	31.3291	32.3946
	0.499963	1.07805	P62877	P62877	E3 ubiquitin-protein ligase RBX1;E3 ubiquitin-protein ligase RBX1, N-terminally processed	RBX1	2807	sp|P62877|RBX1_HUMAN E3 ubiquitin-protein ligase RBX1 OS=Homo sapiens GN=RBX1 PE=1 SV=1	Color2 [DarkGray]	1	4					3	3	3	30.6	30.6	30.6	12.274	0	23.037	623940000	7	42322000	5746800	23018000	79095000	36392000	21405000	26.5011	23.7611	26.426	27.1706	26.5	26.2516
	0.438736	-0.280193	O00410;H0Y8C6;A0A024RDY0;B4E0R6;B3KWG6;C9JMV5;H0Y3V4;E7ETV3;E7EV12;E7EQT5;C9JZD8;E7EX05;E7EWK4;E7ESZ1;E7ESA1;C9JQT6;E7ETV8;C9J875;Q9BVS9;C9JZ53	O00410;H0Y8C6;A0A024RDY0;B4E0R6	Importin-5	IPO5;RANBP5	614	sp|O00410|IPO5_HUMAN Importin-5 OS=Homo sapiens GN=IPO5 PE=1 SV=4;tr|H0Y8C6|H0Y8C6_HUMAN Importin-5 (Fragment) OS=Homo sapiens GN=IPO5 PE=1 SV=1;tr|A0A024RDY0|A0A024RDY0_HUMAN RAN binding protein 5, isoform CRA_d OS=Homo sapiens GN=RANBP5 PE=4 SV=1;tr|B4E0	Color2 [DarkGray]	1	4					13	13	13	17.1	17.1	17.1	123.63	0	63.825	2153500000	37	8336200	4614200	3112900	4610300	6535200	11246000	28.542	28.3368	28.1062	27.6108	28.0822	28.4514
	0.473651	-1.11265	A0A024RDY7;U4PSC4;Q9NPJ6;Q5T911	A0A024RDY7;U4PSC4;Q9NPJ6;Q5T911	Mediator of RNA polymerase II transcription subunit 4	MED4	616	tr|A0A024RDY7|A0A024RDY7_HUMAN Mediator of RNA polymerase II transcription, subunit 4 homolog (Yeast), isoform CRA_b OS=Homo sapiens GN=MED4 PE=4 SV=1;tr|U4PSC4|U4PSC4_HUMAN Mediator complex subunit 4 (Fragment) OS=Homo sapiens GN=MED4 PE=2 SV=1;sp|Q9NPJ6|	Color2 [DarkGray]	1	4					5	5	5	23.3	23.3	23.3	29.745	0	10.761	1038300000	7	18289000	10620000	13127000	3241000	7284600	16658000	27.6663	27.6067	27.3503	24.412	27.2523	27.6211
	2.34915	1.07719	G1ENK8;Q5NDA3;G1EPR5;G0ZMJ5;E5FXC3;D3U3M4;Q4F7G3;Q56SH8;Q5G5U2;Q9GIM0;Q8SNA5;Q9UIP1;B9VJF5;A5HC72;O19563;Q9TQM7;Q9MYC8;Q9MY80;Q9MY53;O19582;D3Y5Y9;D3UW30;C5IZT0;C0KLR3;A0A0U5L7J8;M9P9U0;F8RHG9;Q29677;A0A0A7C8J0;D5FZK4;F8SKX6;O77960	G1ENK8;Q5NDA3;G1EPR5;G0ZMJ5;E5FXC3;D3U3M4;Q4F7G3;Q56SH8;Q5G5U2		HLA-B	2162	tr|G1ENK8|G1ENK8_HUMAN MHC class I antigen (Fragment) OS=Homo sapiens GN=HLA-B PE=3 SV=1;tr|Q5NDA3|Q5NDA3_HUMAN MHC class I antigen (Fragment) OS=Homo sapiens GN=HLA-B PE=3 SV=1;tr|G1EPR5|G1EPR5_HUMAN MHC class I antigen (Fragment) OS=Homo sapiens GN=HLA-B	Color2 [DarkGray]	1	4					8	1	1	50.8	7.7	7.7	21.135	0	42.109	10860000000	7	73850000	72209000	43021000	351350000	281370000	264160000	29.8271	29.811	29.6405	30.6989	30.6235	31.1877
	2.54293	1.07691	P61020;A0A024RB09;Q6FI54	P61020;A0A024RB09;Q6FI54	Ras-related protein Rab-5B	RAB5B	501	sp|P61020|RAB5B_HUMAN Ras-related protein Rab-5B OS=Homo sapiens GN=RAB5B PE=1 SV=1;tr|A0A024RB09|A0A024RB09_HUMAN RAB5B, member RAS oncogene family, isoform CRA_a OS=Homo sapiens GN=RAB5B PE=4 SV=1;tr|Q6FI54|Q6FI54_HUMAN RAB5B protein OS=Homo sapiens GN=R	Color2 [DarkGray]	1	4					5	2	2	27	12.1	12.1	23.707	0	7.4905	396110000	9	3430500	3672300	3304100	7935800	10836000	6831700	25.0915	25.0261	25.1189	26.0557	26.4744	25.9371
	0.822738	1.07483	B7WP74;Q9HCG8	B7WP74;Q9HCG8	Pre-mRNA-splicing factor CWC22 homolog	CWC22	1818	tr|B7WP74|B7WP74_HUMAN Pre-mRNA-splicing factor CWC22 homolog (Fragment) OS=Homo sapiens GN=CWC22 PE=1 SV=1;sp|Q9HCG8|CWC22_HUMAN Pre-mRNA-splicing factor CWC22 homolog OS=Homo sapiens GN=CWC22 PE=1 SV=3	Color2 [DarkGray]	1	4					3	3	3	7	7	7	85.576	0	30.808	600550000	7	1075000	2137700	693760	1788700	2579400	7124400	25.5167	26.0563	24.8818	26.0311	26.0867	27.5614
	0.299939	-0.508944	Q16637;I2E4T1;E7EQZ4;A0A1W2PRV5;I3QJX8;I6T6Y4;A0A076L8Z0;I3QJX9;B4DP61;A0A0G2JRY6;H0YBZ9;I2E4S9;I2E4S7;A0A0G2JRX5;I2E4T3;I2E4T2;I2E4T0	Q16637;I2E4T1;E7EQZ4;A0A1W2PRV5;I3QJX8;I6T6Y4;A0A076L8Z0;I3QJX9;B4DP61;A0A0G2JRY6;H0YBZ9;I2E4S9;I2E4S7;A0A0G2JRX5;I2E4T3;I2E4T2;I2E4T0	Survival motor neuron protein	SMN1;SMN2	632	sp|Q16637|SMN_HUMAN Survival motor neuron protein OS=Homo sapiens GN=SMN1 PE=1 SV=1;tr|I2E4T1|I2E4T1_HUMAN Survival motor neuron 1 protein isoform c (Fragment) OS=Homo sapiens GN=SMN2 PE=2 SV=1;tr|E7EQZ4|E7EQZ4_HUMAN Survival motor neuron protein OS=Homo s	Color2 [DarkGray]	1	4					2	2	2	9.5	9.5	9.5	31.848	0	5.9239	869990000	9	21396000	20392000	16770000	32479000	0	33247000	27.1089	27.1217	27.1484	27.2508	25.2405	27.3608
	2.66654	1.07374	P11717;B4DUY7;S4R328;Q13660;A0N9R7	P11717	Cation-independent mannose-6-phosphate receptor	IGF2R	2543	sp|P11717|MPRI_HUMAN Cation-independent mannose-6-phosphate receptor OS=Homo sapiens GN=IGF2R PE=1 SV=3	Color2 [DarkGray]	1	4					60	60	1	31.9	31.9	1	274.37	0	310.37	21997000000	174	12928000	15443000	12143000	52384000	38644000	41666000	30.7785	30.8296	30.8489	32.1938	31.7166	31.7679
	0.610962	-0.406239	A0A087WT20;Q9NV06;E5RHM4;B3KME9;A0A087X1F8	A0A087WT20;Q9NV06;E5RHM4;B3KME9	DDB1- and CUL4-associated factor 13	DCAF13	634	tr|A0A087WT20|A0A087WT20_HUMAN DDB1- and CUL4-associated factor 13 OS=Homo sapiens GN=DCAF13 PE=1 SV=1;sp|Q9NV06|DCA13_HUMAN DDB1- and CUL4-associated factor 13 OS=Homo sapiens GN=DCAF13 PE=1 SV=2;tr|E5RHM4|E5RHM4_HUMAN DDB1- and CUL4-associated factor 13	Color2 [DarkGray]	1	4					3	3	3	5.2	5.2	5.2	67.55	0.0012928	2.0353	276590000	8	1368400	1544200	1461400	601200	770680	1937100	25.6052	25.5732	26.0723	25.5488	24.8448	25.6384
	0.677974	1.07242	Q6IB91;A0A0S2Z430;Q16822;H0YML5;B4DW73;A0A0S2Z4C0;A0A0A0MS74;A0A0S2Z451;H0YM31;H0YNG4;H0YMA5	Q6IB91;A0A0S2Z430;Q16822;H0YML5;B4DW73;A0A0S2Z4C0	Phosphoenolpyruvate carboxykinase [GTP], mitochondrial	PCK2	905	tr|Q6IB91|Q6IB91_HUMAN PCK2 protein OS=Homo sapiens GN=PCK2 PE=2 SV=1;tr|A0A0S2Z430|A0A0S2Z430_HUMAN Phosphoenolpyruvate carboxykinase 2 isoform 1 (Fragment) OS=Homo sapiens GN=PCK2 PE=2 SV=1;sp|Q16822|PCKGM_HUMAN Phosphoenolpyruvate carboxykinase [GTP], m	Color2 [DarkGray]	1	4					5	5	5	9.4	9.4	9.4	70.696	0	4.4067	297710000	7	680250	385770	403330	2286000	1769700	2744500	23.9991	26.04	24.0694	25.4389	26.2932	25.5937
	3.5511	1.07239	A8K8U1;Q86VP6;A0A0C4DGH5;B3KMG3;B3KM30;H0YH27;O75155;F5H6I6;F8WBB8	A8K8U1;Q86VP6;A0A0C4DGH5;B3KMG3	Cullin-associated NEDD8-dissociated protein 1	CAND1	1317	tr|A8K8U1|A8K8U1_HUMAN cDNA FLJ77762, highly similar to Homo sapiens cullin-associated and neddylation-dissociated 1 (CAND1), mRNA OS=Homo sapiens PE=2 SV=1;sp|Q86VP6|CAND1_HUMAN Cullin-associated NEDD8-dissociated protein 1 OS=Homo sapiens GN=CAND1 PE=1 S	Color2 [DarkGray]	1	4					22	22	22	23.3	23.3	23.3	136.32	0	136.98	4696300000	69	4898700	5560300	4334200	21983000	16743000	22227000	28.6311	28.6163	28.4719	29.6233	29.5298	29.7833
	1.67928	1.07044	Q12791;Q5SVJ8;A0A1W2PR56;A0A1W2PP94;A0A1W2PQ61;H0Y382;A0A1W2PRE5;H0Y379;Q5SVK0;A0A1W2PRX6;A0A1W2PQ93;A0A1W2PP26;H0Y5Z6;A0A1W2PRG5;B7ZMF5;Q5SVJ7;A0A1W2PNH9;A0A1W2PPY5;Q5SVK5;A0A0A0MRR0;A0A1W2PRB0;Q5SVJ9;A0A1W2PR62;A0A1W2PPZ1;A0A1W2PRN5;A0A1W2PPX7;A0A1W2PRV4;J3KQ16;A0A1W2PPQ3;A0A1W2PRJ1;D5MRH1;S4R2X4;A0A1W2PSD3;A0A0A0MRC3;A0A1W2PQ53;A0A1W2PQJ9;A0A1W2PPS2;A0A1W2PS97;A0A0A0MSE6;A0A1W2PNG1;A0A1W2PNY7;…	Q12791;Q5SVJ8;A0A1W2PR56;A0A1W2PP94;A0A1W2PQ61;H0Y382;A0A1W2PRE5;H0Y379;Q5SVK0;A0A1W2PRX6;A0A1W2PQ93;A0A1W2PP26;H0Y5Z6;A0A1W2PRG5;B7ZMF5;Q5SVJ7;A0A1W2PNH9;A0A1W2PPY5;Q5SVK5;A0A0A0MRR0;A0A1W2PRB0;Q5SVJ9;A0A1W2PR62;A0A1W2PPZ1;A0A1W2PRN5;A0A1W2PPX7;A0A1W2PRV4;J3KQ16;A0A1W2PPQ3;A0A1W2PRJ1;D5MRH1;S4R2X4;A0A1W2PSD3;A0A0A0MRC3;A0A1W2PQ53;A0A1W2PQJ9;A0A1W2PPS2;A0A1W2PS97;A0A0A0MSE6;A0A1W2PNG1;A0A1W2PNY7;…	Calcium-activated potassium channel subunit alpha-1	KCNMA1	748	sp|Q12791|KCMA1_HUMAN Calcium-activated potassium channel subunit alpha-1 OS=Homo sapiens GN=KCNMA1 PE=1 SV=2;tr|Q5SVJ8|Q5SVJ8_HUMAN Calcium-activated potassium channel subunit alpha-1 OS=Homo sapiens GN=KCNMA1 PE=1 SV=2;tr|A0A1W2PR56|A0A1W2PR56_HUMAN Calc	Color2 [DarkGray]	1	4					13	13	13	15.1	15.1	15.1	137.56	0	38.871	3044400000	27	4941500	3361100	2299300	12814000	18522000	16608000	27.8492	28.119	27.7992	28.5742	28.901	29.5034
	2.51336	-1.31201	A0A087WVR3;A0A087WTW0;Q96T88;B4E0F9;A0A087WWG9	A0A087WVR3;A0A087WTW0;Q96T88	E3 ubiquitin-protein ligase UHRF1	UHRF1	643	tr|A0A087WVR3|A0A087WVR3_HUMAN E3 ubiquitin-protein ligase UHRF1 OS=Homo sapiens GN=UHRF1 PE=1 SV=1;tr|A0A087WTW0|A0A087WTW0_HUMAN E3 ubiquitin-protein ligase UHRF1 OS=Homo sapiens GN=UHRF1 PE=1 SV=1;sp|Q96T88|UHRF1_HUMAN E3 ubiquitin-protein ligase UHRF1	Color2 [DarkGray]	1	4					13	13	12	17.7	17.7	16.5	91.099	0	28.363	2148200000	37	11704000	14118000	9960700	3632100	5373900	7607000	28.7798	28.8031	29.0594	27.1999	27.7617	27.7446
	2.46782	1.06183	P50991;B7Z9L0;A8K3C3;B7Z2Z8;B7Z2F4	P50991;B7Z9L0;A8K3C3;B7Z2Z8;B7Z2F4	T-complex protein 1 subunit delta	CCT4	2723	sp|P50991|TCPD_HUMAN T-complex protein 1 subunit delta OS=Homo sapiens GN=CCT4 PE=1 SV=4;tr|B7Z9L0|B7Z9L0_HUMAN T-complex protein 1 subunit delta OS=Homo sapiens PE=2 SV=1;tr|A8K3C3|A8K3C3_HUMAN T-complex protein 1 subunit delta OS=Homo sapiens PE=2 SV=1;t	Color2 [DarkGray]	1	4					29	29	29	64.7	64.7	64.7	57.924	0	323.31	58113000000	113	257980000	159910000	103350000	457400000	323120000	459250000	32.5208	32.0772	32.1552	33.3758	33.1128	33.45
	0.854538	1.06097	I3L1Q2;Q8WUZ0;F8WE18;F8WDZ4;I3L4D5;F2Z3H6;Q9BQE9;Q4VC05	I3L1Q2;Q8WUZ0;F8WE18;F8WDZ4;I3L4D5;F2Z3H6;Q9BQE9;Q4VC05	B-cell CLL/lymphoma 7 protein family member C;B-cell CLL/lymphoma 7 protein family member B;B-cell CLL/lymphoma 7 protein family member A	BCL7C;BCL7B;BCL7A	2253	tr|I3L1Q2|I3L1Q2_HUMAN B-cell CLL/lymphoma 7 protein family member C (Fragment) OS=Homo sapiens GN=BCL7C PE=1 SV=1;sp|Q8WUZ0|BCL7C_HUMAN B-cell CLL/lymphoma 7 protein family member C OS=Homo sapiens GN=BCL7C PE=1 SV=3;tr|F8WE18|F8WE18_HUMAN B-cell CLL/lymp	Color2 [DarkGray]	1	4					2	2	2	7.5	7.5	7.5	32.725	0.0029665	1.4667	790370000	3	8573400	10347000	6570700	8041800	10181000	8977100	24.7624	26.7331	25.6771	26.6392	26.959	26.7574
	0.672307	1.05794	Q9UBB6;H7C2R2;C9J5H8	Q9UBB6;H7C2R2;C9J5H8	Neurochondrin	NCDN	3616	sp|Q9UBB6|NCDN_HUMAN Neurochondrin OS=Homo sapiens GN=NCDN PE=1 SV=1;tr|H7C2R2|H7C2R2_HUMAN Neurochondrin (Fragment) OS=Homo sapiens GN=NCDN PE=1 SV=1;tr|C9J5H8|C9J5H8_HUMAN Neurochondrin (Fragment) OS=Homo sapiens GN=NCDN PE=1 SV=1	Color2 [DarkGray]	1	4					2	2	2	3.7	3.7	3.7	78.863	0	3.4631	296700000	3	900040	773490	247310	2048900	1742300	3014500	23.315	25.7024	25.0368	25.6852	25.6714	25.8713
	0.708972	1.05507	B2RDE8;P51858;A8K8G0;B7Z958;B7Z525	B2RDE8;P51858;A8K8G0;B7Z958	Hepatoma-derived growth factor	HDGF	1477	tr|B2RDE8|B2RDE8_HUMAN cDNA, FLJ96580, highly similar to Homo sapiens hepatoma-derived growth factor (high-mobility group protein 1-like) (HDGF), mRNA OS=Homo sapiens PE=2 SV=1;sp|P51858|HDGF_HUMAN Hepatoma-derived growth factor OS=Homo sapiens GN=HDGF PE=	Color2 [DarkGray]	1	4					7	7	7	37.1	37.1	37.1	26.805	0	14.527	911260000	13	3561300	4096300	2462200	16904000	16176000	10404000	26.661	26.8693	24.739	27.0621	27.2152	27.1572
	1.2727	1.04881	H0YJ34;A8K6S3;A0A024R687;Q96AC1;A0A0U1RRM8;H0YJB6;G3V5R2;G3V281;G3V3J0	H0YJ34;A8K6S3;A0A024R687;Q96AC1;A0A0U1RRM8	Fermitin family homolog 2	FERMT2;PLEKHC1	302	tr|H0YJ34|H0YJ34_HUMAN Fermitin family homolog 2 (Fragment) OS=Homo sapiens GN=FERMT2 PE=1 SV=1;tr|A8K6S3|A8K6S3_HUMAN cDNA FLJ77570, highly similar to Homo sapiens pleckstrin homology domain containing, family C (with FERM domain) member 1 (PLEKHC1), mRNA	Color2 [DarkGray]	1	4					3	3	3	6.6	6.6	6.6	73.352	0	8.2253	419250000	7	2143800	220280	221110	1995700	4862200	2535600	25.8432	24.6663	25.3935	26.2614	26.6937	26.0944
	0.305513	-0.182847	Q8N5A0;A0A087WUT6;O60841;D3DVI5;B3KM86	Q8N5A0;A0A087WUT6;O60841;D3DVI5;B3KM86	Eukaryotic translation initiation factor 5B	EIF5B	654	tr|Q8N5A0|Q8N5A0_HUMAN Eukaryotic translation initiation factor 5B OS=Homo sapiens GN=EIF5B PE=1 SV=1;tr|A0A087WUT6|A0A087WUT6_HUMAN Eukaryotic translation initiation factor 5B OS=Homo sapiens GN=EIF5B PE=1 SV=1;sp|O60841|IF2P_HUMAN Eukaryotic translation	Color2 [DarkGray]	1	4					13	13	13	14.7	14.7	14.7	138.8	0	56.172	3549300000	39	7281300	11348000	8898800	13636000	11543000	16887000	28.7176	29.4627	28.8643	28.7575	28.734	29.0045
	1.13257	-0.293975	B2ZZ89;A0A087WUZ3;Q01082;D6W5C0;K9MS24;F8W6C1;B4DIF8;B2RMN7;A0A024R674;Q59FP5;P11277;A4QPE4;O15020;Q71VG1	B2ZZ89;A0A087WUZ3;Q01082;D6W5C0;K9MS24	Spectrin beta chain, non-erythrocytic 1	SPTBN1	656	tr|B2ZZ89|B2ZZ89_HUMAN Spectrin beta chain OS=Homo sapiens GN=SPTBN1 PE=2 SV=1;tr|A0A087WUZ3|A0A087WUZ3_HUMAN Spectrin beta chain OS=Homo sapiens GN=SPTBN1 PE=1 SV=1;sp|Q01082|SPTB2_HUMAN Spectrin beta chain, non-erythrocytic 1 OS=Homo sapiens GN=SPTBN1 PE	Color2 [DarkGray]	1	4					50	50	49	26.7	26.7	26.3	274.61	0	192.34	9166700000	149	12136000	11079000	7373600	11320000	12017000	10629000	30.5701	30.5131	30.2829	30.0584	30.3297	30.0961
	2.98246	1.04863	A0A024R0A8;O43865;Q2NKW8;V5YQL4;Q6ZMM9;Q9BTL0;O43210;H0Y8B3;Q6ZNS6;Q6ZMI1	A0A024R0A8;O43865;Q2NKW8;V5YQL4;Q6ZMM9	Adenosylhomocysteinase;Putative adenosylhomocysteinase 2	AHCYL1;FGFR2-AHCYL1	66	tr|A0A024R0A8|A0A024R0A8_HUMAN Adenosylhomocysteinase OS=Homo sapiens GN=AHCYL1 PE=3 SV=1;sp|O43865|SAHH2_HUMAN S-adenosylhomocysteine hydrolase-like protein 1 OS=Homo sapiens GN=AHCYL1 PE=1 SV=2;tr|Q2NKW8|Q2NKW8_HUMAN Adenosylhomocysteinase (Fragment) OS=	Color2 [DarkGray]	1	4					15	15	8	38.5	38.5	24.9	58.951	0	47.512	6367900000	49	21028000	17570000	13952000	83368000	45300000	63702000	29.0128	29.1108	28.9266	30.2586	29.8741	30.0634
	0.671464	-0.78885	A0A087WV57;A6H8Y8;Q5JV90;A0A087WYS3;H7C4X9;A0A087WVZ6;Q9ULU4	A0A087WV57;A6H8Y8;Q5JV90;A0A087WYS3;H7C4X9;A0A087WVZ6;Q9ULU4	Protein kinase C-binding protein 1	ZMYND8;DKFZp564P1772	658	tr|A0A087WV57|A0A087WV57_HUMAN Protein kinase C-binding protein 1 OS=Homo sapiens GN=ZMYND8 PE=1 SV=1;tr|A6H8Y8|A6H8Y8_HUMAN ZMYND8 protein OS=Homo sapiens GN=ZMYND8 PE=2 SV=1;tr|Q5JV90|Q5JV90_HUMAN Putative uncharacterized protein DKFZp564P1772 OS=Homo sa	Color2 [DarkGray]	1	4					2	2	2	3.1	3.1	3.1	85.629	0.00067522	2.3888	155390000	5	983280	982390	716680	317630	0	378050	25.3305	25.5173	25.3704	23.8948	24.3063	25.6505
	0.930435	-0.632137	B3KMW3;A0A087X1D8;A0A087WVN4;P14324;A0A087WTP2	B3KMW3;A0A087X1D8;A0A087WVN4;P14324;A0A087WTP2	Farnesyl pyrophosphate synthase	FDPS	664	tr|B3KMW3|B3KMW3_HUMAN cDNA FLJ12779 fis, clone NT2RP2001748, moderately similar to FARNESYL PYROPHOSPHATE SYNTHETASE OS=Homo sapiens PE=2 SV=1;tr|A0A087X1D8|A0A087X1D8_HUMAN Farnesyl pyrophosphate synthase (Fragment) OS=Homo sapiens GN=FDPS PE=1 SV=1;tr|A	Color2 [DarkGray]	1	4					2	2	1	19.3	19.3	8.3	12.537	0	3.3098	236680000	8	6786800	7005300	5628900	625920	7181300	6583100	25.5517	25.6167	25.7483	25.6072	24.8553	24.5578
	0.105346	-0.0345122	A0A087WVP1;Q14517;D6RCE4;Q9UEJ6;H0Y9C8;H0Y9H4;H0Y8F5;E9PQ73;Q8TDW7	A0A087WVP1;Q14517	Protocadherin Fat 1;Protocadherin Fat 1, nuclear form	FAT1	665	tr|A0A087WVP1|A0A087WVP1_HUMAN Protocadherin Fat 1 OS=Homo sapiens GN=FAT1 PE=1 SV=1;sp|Q14517|FAT1_HUMAN Protocadherin Fat 1 OS=Homo sapiens GN=FAT1 PE=1 SV=2	Color2 [DarkGray]	1	4					61	61	61	18.4	18.4	18.4	506.37	0	183.8	14309000000	165	12958000	10922000	8170200	17179000	10399000	14897000	31.0317	31.0076	30.8412	31.0871	30.7376	30.9521
	0.651451	-0.216529	A0A087WVQ6;Q00610;J3KS13;P53675;A0A087WX41;K7EJJ5;J3KSQ2;J3QL20;A4FU99;J3KRF5;Q9H3B0;F5H5N6;B7Z1Z7;A0A087WV74;B7Z2Y4;A0A087WXH4	A0A087WVQ6;Q00610	Clathrin heavy chain;Clathrin heavy chain 1	CLTC	667	tr|A0A087WVQ6|A0A087WVQ6_HUMAN Clathrin heavy chain OS=Homo sapiens GN=CLTC PE=1 SV=1;sp|Q00610|CLH1_HUMAN Clathrin heavy chain 1 OS=Homo sapiens GN=CLTC PE=1 SV=5	Color2 [DarkGray]	1	4					80	80	80	58.2	58.2	58.2	192.06	0	323.31	111710000000	341	212650000	198660000	165750000	257410000	212940000	193770000	34.1482	34.046	33.9154	33.995	33.909	33.5559
	1.25079	1.04052	A0A024RDG1;O60763	A0A024RDG1;O60763	General vesicular transport factor p115	VDP;USO1	591	tr|A0A024RDG1|A0A024RDG1_HUMAN Vesicle docking protein p115, isoform CRA_a OS=Homo sapiens GN=VDP PE=4 SV=1;sp|O60763|USO1_HUMAN General vesicular transport factor p115 OS=Homo sapiens GN=USO1 PE=1 SV=2	Color2 [DarkGray]	1	4					8	8	8	9.5	9.5	9.5	107.89	0	15.489	738510000	18	2245500	2231000	1642100	3958900	3602300	3494600	25.9668	26.0443	25.9081	27.1585	26.28	27.6023
	1.82939	1.03884	B2RCD8;Q8IU81	B2RCD8;Q8IU81	Interferon regulatory factor 2-binding protein 1	IRF2BP1	1467	tr|B2RCD8|B2RCD8_HUMAN cDNA, FLJ96012, highly similar to Homo sapiens interferon regulatory factor 2 binding protein 1 (IRF2BP1), mRNA OS=Homo sapiens PE=2 SV=1;sp|Q8IU81|I2BP1_HUMAN Interferon regulatory factor 2-binding protein 1 OS=Homo sapiens GN=IRF2B	Color2 [DarkGray]	1	4					7	7	7	20.4	20.4	20.4	61.713	0	11.156	959570000	15	1574000	1449200	1922600	5127200	6182000	10400000	26.2339	26.4591	26.2004	26.9605	27.2671	27.7823
	2.19457	1.03728	A0A087WYY3;Q9H7F0	A0A087WYY3;Q9H7F0	Probable cation-transporting ATPase 13A3	ATP13A3	693	tr|A0A087WYY3|A0A087WYY3_HUMAN Cation-transporting ATPase OS=Homo sapiens GN=ATP13A3 PE=1 SV=1;sp|Q9H7F0|AT133_HUMAN Probable cation-transporting ATPase 13A3 OS=Homo sapiens GN=ATP13A3 PE=1 SV=4	Color2 [DarkGray]	1	4					2	2	2	4	4	4	77.378	0	9.0332	490150000	10	1473800	1366700	768900	3276800	3888300	5036700	25.4616	25.381	25.3484	26.0775	26.4742	26.7512
	0.415366	-0.78809	A0A087WWS1;Q96FV9;J3KRD7;J3QQZ3;J3KT14;R4GMN4	A0A087WWS1;Q96FV9	THO complex subunit 1	THOC1	674	tr|A0A087WWS1|A0A087WWS1_HUMAN THO complex subunit 1 OS=Homo sapiens GN=THOC1 PE=1 SV=1;sp|Q96FV9|THOC1_HUMAN THO complex subunit 1 OS=Homo sapiens GN=THOC1 PE=1 SV=1	Color2 [DarkGray]	1	4					3	3	3	4.9	4.9	4.9	75.651	0	3.1237	265730000	7	1563600	1569700	1224100	767260	675620	1581000	25.8381	25.2954	25.8164	23.2871	25.6849	25.6136
	3.56813	-1.05285	A0A087WXK8;Q9H4H8	A0A087WXK8;Q9H4H8	Protein FAM83D	FAM83D	680	tr|A0A087WXK8|A0A087WXK8_HUMAN Chromosome 20 open reading frame 129 OS=Homo sapiens GN=FAM83D PE=1 SV=1;sp|Q9H4H8|FA83D_HUMAN Protein FAM83D OS=Homo sapiens GN=FAM83D PE=1 SV=3	Color2 [DarkGray]	1	4					9	9	9	18.4	18.4	18.4	67.664	0	32.386	1500500000	28	8459900	11087000	8921400	6392200	7412800	7744700	28.1319	28.3657	28.2181	27.1463	27.2931	27.1178
	3.11908	1.03337	Q13620;K4DI93;A6NE76	Q13620;K4DI93	Cullin-4B	CUL4B	2287	sp|Q13620|CUL4B_HUMAN Cullin-4B OS=Homo sapiens GN=CUL4B PE=1 SV=4;tr|K4DI93|K4DI93_HUMAN Cullin 4B, isoform CRA_e OS=Homo sapiens GN=CUL4B PE=1 SV=1	Color2 [DarkGray]	1	4					17	17	9	20.7	20.7	12.5	103.98	0	59.736	4430100000	39	4540400	6377100	5196400	19322000	17583000	26089000	28.4018	28.6349	28.5641	29.4121	29.5722	29.7165
	0.541412	-0.303504	Q9NP79;A0A087WY55;Q9C063	Q9NP79;A0A087WY55;Q9C063	Vacuolar protein sorting-associated protein VTA1 homolog	VTA1	684	sp|Q9NP79|VTA1_HUMAN Vacuolar protein sorting-associated protein VTA1 homolog OS=Homo sapiens GN=VTA1 PE=1 SV=1;tr|A0A087WY55|A0A087WY55_HUMAN Chromosome 6 open reading frame 55, isoform CRA_b OS=Homo sapiens GN=VTA1 PE=1 SV=1;tr|Q9C063|Q9C063_HUMAN LYST-i	Color2 [DarkGray]	1	4					2	2	2	7.8	7.8	7.8	33.879	0.00035461	2.8882	528140000	7	7446600	4657000	5580800	7241500	9784000	9301700	26.7477	26.0064	26.2296	25.807	26.1948	26.0713
	0.750585	1.02915	A8K4T3;Q9H900	A8K4T3;Q9H900	Protein zwilch homolog	ZWILCH	1252	tr|A8K4T3|A8K4T3_HUMAN cDNA FLJ77716, highly similar to Homo sapiens Zwilch, kinetochore associated, homolog (Drosophila), mRNA OS=Homo sapiens PE=2 SV=1;sp|Q9H900|ZWILC_HUMAN Protein zwilch homolog OS=Homo sapiens GN=ZWILCH PE=1 SV=2	Color2 [DarkGray]	1	4					3	3	3	8	8	8	54.178	0	42.535	455850000	7	2308300	848680	1643500	3251100	1554600	8627800	25.5226	24.4489	25.4765	26.2675	25.2309	27.0371
	1.17303	1.02647	J3KND1;B3KVU5;G1UCX3;E9PRZ1;Q96ER3;E9PMD2;H0YDM3;H0YCN7;E9PL53;H0YEK5	J3KND1;B3KVU5;G1UCX3;E9PRZ1;Q96ER3;E9PMD2	Protein SAAL1	SAAL1;SPACIA1	1579	tr|J3KND1|J3KND1_HUMAN Protein SAAL1 OS=Homo sapiens GN=SAAL1 PE=1 SV=1;tr|B3KVU5|B3KVU5_HUMAN cDNA FLJ41463 fis, clone BRSTN2017237 OS=Homo sapiens PE=2 SV=1;tr|G1UCX3|G1UCX3_HUMAN Synoviocyte proliferation-associated in collagen-induced arthritis 1 OS=Ho	Color2 [DarkGray]	1	4					4	4	4	12.9	12.9	12.9	53.458	0	5.9594	330110000	6	468870	607740	0	5206700	2912300	4558900	24.5423	24.866	25.9021	26.1558	26.1692	26.0647
	2.88365	1.0241	Q6UVK1;A2VCL1	Q6UVK1	Chondroitin sulfate proteoglycan 4	CSPG4	3192	sp|Q6UVK1|CSPG4_HUMAN Chondroitin sulfate proteoglycan 4 OS=Homo sapiens GN=CSPG4 PE=1 SV=2	Color2 [DarkGray]	1	4					97	97	97	51.6	51.6	51.6	250.53	0	323.31	391160000000	541	432130000	443460000	334250000	1420800000	1007200000	1018800000	35.0288	35.0282	34.9522	36.2769	35.8917	35.9128
	1.09165	1.02211	B4E205;O95486	B4E205;O95486	Protein transport protein Sec24A	SEC24A	1789	tr|B4E205|B4E205_HUMAN cDNA FLJ61651, highly similar to Protein transport protein Sec24A OS=Homo sapiens PE=2 SV=1;sp|O95486|SC24A_HUMAN Protein transport protein Sec24A OS=Homo sapiens GN=SEC24A PE=1 SV=2	Color2 [DarkGray]	1	4					4	3	3	4.6	3.6	3.6	96.272	0	5.1941	390120000	8	925420	719080	603280	1909100	2194900	4191900	25.2874	24.8077	24.8003	25.2143	26.1383	26.6091
	1.38103	-0.493382	A0A087WZ13;E9PAU2;Q8IY67;K7EKR9;K7EQG2	A0A087WZ13;E9PAU2;Q8IY67	Ribonucleoprotein PTB-binding 1	RAVER1	694	tr|A0A087WZ13|A0A087WZ13_HUMAN Ribonucleoprotein PTB-binding 1 OS=Homo sapiens GN=RAVER1 PE=1 SV=1;tr|E9PAU2|E9PAU2_HUMAN Ribonucleoprotein PTB-binding 1 OS=Homo sapiens GN=RAVER1 PE=1 SV=1;sp|Q8IY67|RAVR1_HUMAN Ribonucleoprotein PTB-binding 1 OS=Homo sapi	Color2 [DarkGray]	1	4					7	7	7	15.3	15.3	15.3	77.843	0	7.7024	819700000	10	14268000	3572200	5747300	3886400	3395600	1918500	27.2621	26.8975	27.4542	26.7778	26.6678	26.6881
	2.18081	1.02159	E9PNR2;B7Z310;A0A0S2Z4T5;A0A0S2Z4U0;Q13671;B4DN44;Q59FL5;B4DW96	E9PNR2;B7Z310;A0A0S2Z4T5;A0A0S2Z4U0;Q13671;B4DN44;Q59FL5	Ras and Rab interactor 1	RIN1	924	tr|E9PNR2|E9PNR2_HUMAN Ras and Rab interactor 1 OS=Homo sapiens GN=RIN1 PE=1 SV=1;tr|B7Z310|B7Z310_HUMAN cDNA FLJ51965, highly similar to Ras and Rab interactor 1 OS=Homo sapiens PE=2 SV=1;tr|A0A0S2Z4T5|A0A0S2Z4T5_HUMAN Ras and Rab interactor 1 isoform 2 (	Color2 [DarkGray]	1	4					3	3	3	5.3	5.3	5.3	66.545	0	4.2813	770930000	11	2608800	2635800	843710	6464900	7136500	9961300	25.9341	26.0531	25.9964	26.6675	27.0425	27.3383
	0.160304	-0.117567	A0A087WZT3;Q9H3K6;H3BV85;H3BTW0;A0A0B4J295;H3BVE0	A0A087WZT3;Q9H3K6	BolA-like protein 2	BOLA2	698	tr|A0A087WZT3|A0A087WZT3_HUMAN BolA-like protein 2 OS=Homo sapiens GN=BOLA2 PE=1 SV=2;sp|Q9H3K6|BOLA2_HUMAN BolA-like protein 2 OS=Homo sapiens GN=BOLA2 PE=1 SV=1	Color2 [DarkGray]	1	4					3	3	3	24.3	24.3	24.3	16.932	0	4.5866	753070000	13	9420000	11392000	11917000	10686000	18523000	21736000	26.8526	26.6005	26.8159	26.193	27.1062	26.6171
	2.00685	1.02094	P63096;C9JPP4;C9JL77	P63096	Guanine nucleotide-binding protein G(i) subunit alpha-1	GNAI1	2813	sp|P63096|GNAI1_HUMAN Guanine nucleotide-binding protein G(i) subunit alpha-1 OS=Homo sapiens GN=GNAI1 PE=1 SV=2	Color2 [DarkGray]	1	4					10	3	3	34.7	11.6	11.6	40.361	0	4.5018	293780000	6	2340400	1721600	1045200	6226800	4594900	3656700	24.9458	24.6702	24.3901	25.7002	25.9469	25.4219
	1.98272	-0.831216	A0A087X0M4;Q9BWU0;B4DV74;A0A087WWF4;H7C256	A0A087X0M4;Q9BWU0;B4DV74	Kanadaptin	SLC4A1AP	702	tr|A0A087X0M4|A0A087X0M4_HUMAN Kanadaptin OS=Homo sapiens GN=SLC4A1AP PE=1 SV=1;sp|Q9BWU0|NADAP_HUMAN Kanadaptin OS=Homo sapiens GN=SLC4A1AP PE=1 SV=1;tr|B4DV74|B4DV74_HUMAN cDNA FLJ53855, highly similar to Kanadaptin OS=Homo sapiens PE=2 SV=1	Color2 [DarkGray]	1	4					12	12	12	20.1	20.1	20.1	82.89	0	23.955	2532500000	34	12966000	16545000	10621000	9067200	7015000	5555600	28.9078	29.2002	28.7039	28.3232	28.047	27.948
	5.72242	1.01557	B1AJQ6;Q6LEU0;Q86Y82;B4DSZ1	B1AJQ6;Q6LEU0;Q86Y82;B4DSZ1	Syntaxin-12	STX12	1365	tr|B1AJQ6|B1AJQ6_HUMAN Syntaxin-12 (Fragment) OS=Homo sapiens GN=STX12 PE=1 SV=2;tr|Q6LEU0|Q6LEU0_HUMAN STX12 protein (Fragment) OS=Homo sapiens GN=STX12 PE=2 SV=1;sp|Q86Y82|STX12_HUMAN Syntaxin-12 OS=Homo sapiens GN=STX12 PE=1 SV=1;tr|B4DSZ1|B4DSZ1_HUMAN	Color2 [DarkGray]	1	4					6	6	6	38.6	38.6	38.6	24.576	0	53.512	2369000000	20	21153000	20219000	14915000	50955000	47480000	42696000	27.6907	27.6702	27.726	28.7081	28.7434	28.6822
	2.60685	-0.701977	J3KN36;A0A0G2JN29;A0A087X117;Q15155;P69849;Q5JPE7;Q1LZN2;A0A0G2JP90;A0A087WW46;Q9H049;A0A087WTD5	J3KN36;A0A0G2JN29;A0A087X117;Q15155;P69849;Q5JPE7;Q1LZN2;A0A0G2JP90;A0A087WW46	Nodal modulator 1;Nodal modulator 3;Nodal modulator 2	NOMO3;NOMO1;NOMO2	707	tr|J3KN36|J3KN36_HUMAN Nodal modulator 3 OS=Homo sapiens GN=NOMO3 PE=1 SV=1;tr|A0A0G2JN29|A0A0G2JN29_HUMAN Nodal modulator 1 OS=Homo sapiens GN=NOMO1 PE=1 SV=1;tr|A0A087X117|A0A087X117_HUMAN Nodal modulator 1 OS=Homo sapiens GN=NOMO1 PE=1 SV=1;sp|Q15155|NO	Color2 [DarkGray]	1	4					4	4	4	4.1	4.1	4.1	139.38	0	5.4047	370550000	14	1109600	1130400	883380	598790	911720	896810	26.0324	26.2494	25.9823	25.2697	25.4874	25.4011
	3.17512	1.01408	G1UI16;Q29RF7;Q96DB6;B3KMN2;H0Y9X6;H0Y9L6	G1UI16;Q29RF7	Sister chromatid cohesion protein PDS5 homolog A	PDS5A	2163	tr|G1UI16|G1UI16_HUMAN SCC-112 protein, isoform CRA_b OS=Homo sapiens GN=PDS5A PE=2 SV=1;sp|Q29RF7|PDS5A_HUMAN Sister chromatid cohesion protein PDS5 homolog A OS=Homo sapiens GN=PDS5A PE=1 SV=1	Color2 [DarkGray]	1	4					26	26	24	28.9	28.9	27.2	150.83	0	182.15	6277900000	67	7382300	6275000	4883600	22860000	16494000	25810000	29.1016	29.0981	28.957	30.0252	29.9266	30.2471
	2.74225	1.01352	Q71UA6;Q15758;M0QXM4;M0QX44	Q71UA6;Q15758;M0QXM4	Amino acid transporter;Neutral amino acid transporter B(0)	SLC1A5	3008	tr|Q71UA6|Q71UA6_HUMAN Amino acid transporter OS=Homo sapiens GN=SLC1A5 PE=2 SV=1;sp|Q15758|AAAT_HUMAN Neutral amino acid transporter B(0) OS=Homo sapiens GN=SLC1A5 PE=1 SV=2;tr|M0QXM4|M0QXM4_HUMAN Amino acid transporter OS=Homo sapiens GN=SLC1A5 PE=1 SV=1	Color2 [DarkGray]	1	4					9	9	2	16.8	16.8	5.5	56.583	0	144.33	16025000000	48	103480000	90967000	81052000	249400000	223730000	252910000	30.6096	30.3253	30.3972	31.6387	31.2652	31.4687
	0.427206	1.01197	A0A024RB08;A0A087WU02;Q9HC06;Q96RQ1;H0YI50;F8VPA6;F8W0R1;H0YHJ8;H0YI58;F8VR88;F8VUZ2	A0A024RB08;A0A087WU02;Q9HC06;Q96RQ1;H0YI50;F8VPA6;F8W0R1	Endoplasmic reticulum-Golgi intermediate compartment protein 2	ERGIC2	500	tr|A0A024RB08|A0A024RB08_HUMAN ERGIC and golgi 2, isoform CRA_a OS=Homo sapiens GN=ERGIC2 PE=4 SV=1;tr|A0A087WU02|A0A087WU02_HUMAN Endoplasmic reticulum-Golgi intermediate compartment protein 2 OS=Homo sapiens GN=ERGIC2 PE=1 SV=1;tr|Q9HC06|Q9HC06_HUMAN Cd0	Color2 [DarkGray]	1	4					4	4	4	14.6	14.6	14.6	42.548	0	15.999	716910000	11	1679300	3280000	5479600	8343700	11236000	9809800	23.7618	26.6148	26.9122	26.5732	27.0047	26.7468
	1.31817	1.01028	Q53RX3;Q9HBH5	Q53RX3;Q9HBH5	Retinol dehydrogenase 14	RDH14	3068	tr|Q53RX3|Q53RX3_HUMAN Putative uncharacterized protein RDH14 OS=Homo sapiens GN=RDH14 PE=2 SV=1;sp|Q9HBH5|RDH14_HUMAN Retinol dehydrogenase 14 OS=Homo sapiens GN=RDH14 PE=1 SV=1	Color2 [DarkGray]	1	4					4	4	4	11.6	11.6	11.6	36.864	0	7.8275	708770000	13	2961900	3443700	1472700	6052200	7171600	14336000	25.8141	26.0667	25.6859	26.2815	26.8535	27.4626
	2.2625	-0.932641	A0A087X271;B4DDF4;Q6FHE4;Q6FHC3;Q53GK7;B4DUT8;Q99439;K7ES69;H3BVI6;B4DHU5;B4DN57;A0A087X1X5;A0A087WV51;H3BQH0	A0A087X271;B4DDF4;Q6FHE4;Q6FHC3;Q53GK7;B4DUT8;Q99439;K7ES69;H3BVI6;B4DHU5;B4DN57;A0A087X1X5	Calponin;Calponin-2	CNN2	717	tr|A0A087X271|A0A087X271_HUMAN Calponin (Fragment) OS=Homo sapiens GN=CNN2 PE=1 SV=1;tr|B4DDF4|B4DDF4_HUMAN Calponin OS=Homo sapiens GN=CNN2 PE=1 SV=1;tr|Q6FHE4|Q6FHE4_HUMAN Calponin OS=Homo sapiens GN=CNN2 PE=2 SV=1;tr|Q6FHC3|Q6FHC3_HUMAN Calponin (Fragme	Color2 [DarkGray]	1	4					4	3	3	27.4	21.2	21.2	19.757	0	6.5699	368610000	8	5172700	4548000	4321800	3591800	5110400	10765000	26.1052	25.9861	26.1471	24.8322	25.3834	25.2249
	1.81088	-0.444737	Q9NNW5;A0A087X295;B4E256;E9PDU5;Q8NDH0;B4DLP3;E9PBK6;Q9H9M3;Q6AZD6;B3KRR8;Q6PKC6;B4DK45;C9JFP6;C9K020;Q9NW86;V9GYU1;V9GZ65	Q9NNW5;A0A087X295;B4E256;E9PDU5;Q8NDH0;B4DLP3;E9PBK6	WD repeat-containing protein 6	WDR6;DKFZp434F1720	718	sp|Q9NNW5|WDR6_HUMAN WD repeat-containing protein 6 OS=Homo sapiens GN=WDR6 PE=1 SV=1;tr|A0A087X295|A0A087X295_HUMAN WD repeat-containing protein 6 OS=Homo sapiens GN=WDR6 PE=1 SV=1;tr|B4E256|B4E256_HUMAN cDNA FLJ55348, highly similar to WD repeat protein	Color2 [DarkGray]	1	4					9	9	9	13.9	13.9	13.9	121.72	0	10.486	823020000	14	3110800	2970600	1801600	3139300	2733400	3040800	27.2465	27.0309	26.9203	26.6102	26.7189	26.5343
	1.55828	-0.885577	Q8IZZ0;A0A087X2B2;E9PMH5;B2R8N8;Q13490;E9PIW1;Q13489;E9PI77;H0YCJ5;H0YDY3	Q8IZZ0;A0A087X2B2;E9PMH5;B2R8N8;Q13490;E9PIW1;Q13489	Baculoviral IAP repeat-containing protein 2;Baculoviral IAP repeat-containing protein 3	BIRC2;BIRC3	720	tr|Q8IZZ0|Q8IZZ0_HUMAN PRb-interacting protein RbBP-36 OS=Homo sapiens PE=2 SV=1;tr|A0A087X2B2|A0A087X2B2_HUMAN Baculoviral IAP repeat-containing protein 2 OS=Homo sapiens GN=BIRC2 PE=1 SV=1;tr|E9PMH5|E9PMH5_HUMAN Baculoviral IAP repeat-containing protein	Color2 [DarkGray]	1	4					4	4	4	8.1	8.1	8.1	60.366	0	4.9821	374380000	8	2148000	1964900	1985200	2188300	2047100	2145800	25.9328	25.8723	26.1187	24.8743	25.5891	24.8037
	2.97161	1.00909	A0A024R732;Q13425;H0YCS0;A0A140TA73;A0A0G2JM75;J3KT21;H7BY41	A0A024R732;Q13425	Beta-2-syntrophin	SNTB2	331	tr|A0A024R732|A0A024R732_HUMAN Syntrophin, beta 2 (Dystrophin-associated protein A1, 59kDa, basic component 2), isoform CRA_a OS=Homo sapiens GN=SNTB2 PE=4 SV=1;sp|Q13425|SNTB2_HUMAN Beta-2-syntrophin OS=Homo sapiens GN=SNTB2 PE=1 SV=1	Color2 [DarkGray]	1	4					18	18	18	43	43	43	57.949	0	90.196	8315500000	60	30604000	30407000	19603000	70161000	65547000	70418000	29.5986	29.5676	29.3085	30.3499	30.5911	30.5608
	5.88088	1.008	P30530;M0R0W6;H7C3L9;B4DFQ0;Q53R53;A0A087WZQ5;Q15516;Q1RMG3;E9PHX8;B2RE75;Q12866	P30530;M0R0W6	Tyrosine-protein kinase receptor UFO;Receptor protein-tyrosine kinase	AXL	2639	sp|P30530|UFO_HUMAN Tyrosine-protein kinase receptor UFO OS=Homo sapiens GN=AXL PE=1 SV=3;tr|M0R0W6|M0R0W6_HUMAN Tyrosine-protein kinase receptor UFO OS=Homo sapiens GN=AXL PE=1 SV=1	Color2 [DarkGray]	1	4					22	22	22	31.7	31.7	31.7	98.335	0	110.6	15812000000	68	46669000	30597000	40377000	118710000	95610000	119820000	30.4085	30.3737	30.4327	31.4081	31.4385	31.3924
	2.83987	-0.962133	A0A090N7X1;A0A090N7Y2;Q9UG63;C9JHK9;C9JZV3	A0A090N7X1;A0A090N7Y2;Q9UG63;C9JHK9;C9JZV3	ATP-binding cassette sub-family F member 2	ABCF2	726	tr|A0A090N7X1|A0A090N7X1_HUMAN ATP-binding cassette, sub-family F (GCN20), member 2 OS=Homo sapiens GN=ABCF2 PE=4 SV=1;tr|A0A090N7Y2|A0A090N7Y2_HUMAN ATP-binding cassette, sub-family F (GCN20), member 2 OS=Homo sapiens GN=ABCF2 PE=4 SV=1;sp|Q9UG63|ABCF2_HU	Color2 [DarkGray]	1	4					3	3	3	6.4	6.4	6.4	71.289	0	3.6649	508030000	7	3810600	3251400	3042600	1324100	1938800	2027300	26.8131	26.8016	26.4435	25.6894	25.7213	25.761
	1.28791	-0.531694	A0A090N8G0;P41250;Q75MN1;H7C443	A0A090N8G0;P41250	Glycine--tRNA ligase	GARS	728	tr|A0A090N8G0|A0A090N8G0_HUMAN Glycyl-tRNA synthetase OS=Homo sapiens GN=GARS PE=4 SV=1;sp|P41250|GARS_HUMAN Glycine--tRNA ligase OS=Homo sapiens GN=GARS PE=1 SV=3	Color2 [DarkGray]	1	4					9	9	9	15	15	15	77.53	0	22.656	2663000000	30	12947000	13340000	8979800	11810000	10329000	12673000	28.6135	28.7511	29.0712	28.0158	28.4818	28.3432
	3.57922	0.998456	A0A0A0MTR7;A0A0A0MTC1;Q63HN8;A0A024R8W2;I3L3H9;Q6ZRW9;Q9H932	A0A0A0MTR7;A0A0A0MTC1;Q63HN8	E3 ubiquitin-protein ligase RNF213	RNF213	780	tr|A0A0A0MTR7|A0A0A0MTR7_HUMAN E3 ubiquitin-protein ligase RNF213 OS=Homo sapiens GN=RNF213 PE=1 SV=1;tr|A0A0A0MTC1|A0A0A0MTC1_HUMAN E3 ubiquitin-protein ligase RNF213 OS=Homo sapiens GN=RNF213 PE=1 SV=1;sp|Q63HN8|RN213_HUMAN E3 ubiquitin-protein ligase RN	Color2 [DarkGray]	1	4					39	39	39	11.1	11.1	11.1	591.4	0	170.63	6442400000	100	1692800	1742500	1245100	6676400	5092700	7062800	29.0027	29.1688	29.0911	30.0581	29.9869	30.2129
	2.27419	-0.516305	A0A096LNY6;A0A1B0GWJ0;A0A1B0GTJ7;X5D8S6;Q71UA4;B4DP46;A0A0A6YY92;P30566;A0A096LNY5;B4DUM2;X5DP48;X5D2Z4;A0A1B0GTG9;A0A1B0GWF8;A8K4X6	A0A096LNY6;A0A1B0GWJ0;A0A1B0GTJ7;X5D8S6;Q71UA4;B4DP46;A0A0A6YY92;P30566;A0A096LNY5;B4DUM2;X5DP48;X5D2Z4;A0A1B0GTG9;A0A1B0GWF8;A8K4X6	Adenylosuccinate lyase	ADSL	733	tr|A0A096LNY6|A0A096LNY6_HUMAN Adenylosuccinate lyase (Fragment) OS=Homo sapiens GN=ADSL PE=1 SV=1;tr|A0A1B0GWJ0|A0A1B0GWJ0_HUMAN Adenylosuccinate lyase OS=Homo sapiens GN=ADSL PE=1 SV=1;tr|A0A1B0GTJ7|A0A1B0GTJ7_HUMAN Adenylosuccinate lyase OS=Homo sapiens	Color2 [DarkGray]	1	4					2	2	2	8.9	8.9	8.9	40.826	0.00034953	2.7392	314640000	7	3465700	3054500	1230900	3346900	3087500	3294400	25.887	25.755	25.9456	25.2618	25.4959	25.2811
	0.557847	-1.05425	Q13098;A8K070;A0A096LPJ3;A0A096LP07;B4DND6;C9JFE4;J3QS84;Q59F65;J3KRJ4;J3QQX0;J3KRE8;J3QL53;J3QLT0;J3QLE8;J3KTB0;J3QS88;J3KSA5	Q13098;A8K070;A0A096LPJ3;A0A096LP07;B4DND6;C9JFE4	COP9 signalosome complex subunit 1	GPS1	734	sp|Q13098|CSN1_HUMAN COP9 signalosome complex subunit 1 OS=Homo sapiens GN=GPS1 PE=1 SV=4;tr|A8K070|A8K070_HUMAN COP9 signalosome complex subunit 1 OS=Homo sapiens GN=GPS1 PE=1 SV=1;tr|A0A096LPJ3|A0A096LPJ3_HUMAN COP9 signalosome complex subunit 1 OS=Homo	Color2 [DarkGray]	1	4					6	6	6	13.8	13.8	13.8	55.536	0	7.9568	767590000	14	9380600	7263400	4081800	3869100	6994300	11055000	26.9536	26.8992	26.4485	26.851	26.1724	24.1151
	1.69534	0.996114	B4E0Z6;A0A024R7H5;Q10589	B4E0Z6;A0A024R7H5;Q10589	Bone marrow stromal antigen 2	BST2	353	tr|B4E0Z6|B4E0Z6_HUMAN cDNA FLJ59809, highly similar to Bone marrow stromal antigen 2 OS=Homo sapiens PE=2 SV=1;tr|A0A024R7H5|A0A024R7H5_HUMAN Bone marrow stromal cell antigen 2, isoform CRA_a OS=Homo sapiens GN=BST2 PE=4 SV=1;sp|Q10589|BST2_HUMAN Bone mar	Color2 [DarkGray]	1	4					3	3	3	15.3	15.3	15.3	23.537	0	26.846	8815400000	12	71263000	61649000	46935000	204560000	121550000	172150000	29.7315	29.5228	29.3446	30.9958	30.1849	30.4066
	1.68294	-0.828522	U3KQC1;K7EIR0;A0A0A0MQU0;Q9BV38	U3KQC1;K7EIR0;A0A0A0MQU0;Q9BV38	WD repeat-containing protein 18	WDR18	741	tr|U3KQC1|U3KQC1_HUMAN WD repeat-containing protein 18 (Fragment) OS=Homo sapiens GN=WDR18 PE=1 SV=1;tr|K7EIR0|K7EIR0_HUMAN WD repeat-containing protein 18 OS=Homo sapiens GN=WDR18 PE=1 SV=1;tr|A0A0A0MQU0|A0A0A0MQU0_HUMAN WD repeat-containing protein 18 (F	Color2 [DarkGray]	1	4					3	3	3	12.9	12.9	12.9	43.237	0	3.1179	549320000	9	5757500	5934000	6022600	3206100	2159600	4386300	26.7834	26.7217	26.7283	25.8307	25.5799	26.3374
	0.595314	-0.242202	A0A0A0MQW0;A0A0A0MR39;Q9P2K5;Q9Y655;A0A087WUT0;H0YKS1;A0A0C4DGV1;A0A024R5Q6;A0A087WWC8;H0YN19	A0A0A0MQW0;A0A0A0MR39;Q9P2K5;Q9Y655;A0A087WUT0;H0YKS1;A0A0C4DGV1;A0A024R5Q6	Myelin expression factor 2	MYEF2	742	tr|A0A0A0MQW0|A0A0A0MQW0_HUMAN Myelin expression factor 2 OS=Homo sapiens GN=MYEF2 PE=1 SV=1;tr|A0A0A0MR39|A0A0A0MR39_HUMAN Myelin expression factor 2 OS=Homo sapiens GN=MYEF2 PE=1 SV=1;sp|Q9P2K5|MYEF2_HUMAN Myelin expression factor 2 OS=Homo sapiens GN=MY	Color2 [DarkGray]	1	4					6	6	6	13.2	13.2	13.2	61.957	0	17.324	605350000	11	3945000	3399600	3610800	4904800	3408400	4014000	26.8271	26.264	26.5387	26.162	26.2964	26.4449
	1.12091	0.993026	A0A0S2Z3T4;A0A0S2Z3T9;E7EU09;A0A0S2Z3Q6;A0A1B0RPQ4;P11362;B5A958;Q53G05;B5A959;A0A0S2Z3P8;A0A0S2Z3P4;C1KBH7;D3DSX2;D3DSX4	A0A0S2Z3T4;A0A0S2Z3T9;E7EU09;A0A0S2Z3Q6;A0A1B0RPQ4;P11362;B5A958;Q53G05;B5A959;A0A0S2Z3P8;A0A0S2Z3P4;C1KBH7;D3DSX2;D3DSX4	Fibroblast growth factor receptor;Fibroblast growth factor receptor 1	FGFR1	900	tr|A0A0S2Z3T4|A0A0S2Z3T4_HUMAN Receptor protein-tyrosine kinase (Fragment) OS=Homo sapiens GN=FGFR1 PE=2 SV=1;tr|A0A0S2Z3T9|A0A0S2Z3T9_HUMAN Receptor protein-tyrosine kinase (Fragment) OS=Homo sapiens GN=FGFR1 PE=2 SV=1;tr|E7EU09|E7EU09_HUMAN Fibroblast gr	Color2 [DarkGray]	1	4					2	2	2	3.3	3.3	3.3	81.674	0	4.0038	232330000	7	639440	0	0	2311200	2018700	2071100	24.7952	23.8331	25.2434	25.6533	25.6199	25.5776
	2.5569	0.984562	G8JLD5;O00429;D3DUW7;D3DUW6;B4DYR6;D3DUW5;Q32Q67;B4DPZ9;F8W1W3;F8VZ52;F8VR28;F8VYL3;F8VUJ9;B4DDQ3;H0YHY4	G8JLD5;O00429;D3DUW7;D3DUW6;B4DYR6;D3DUW5;Q32Q67;B4DPZ9;F8W1W3;F8VZ52	Dynamin-1-like protein	DNM1L	2185	tr|G8JLD5|G8JLD5_HUMAN Dynamin-1-like protein OS=Homo sapiens GN=DNM1L PE=1 SV=1;sp|O00429|DNM1L_HUMAN Dynamin-1-like protein OS=Homo sapiens GN=DNM1L PE=1 SV=2;tr|D3DUW7|D3DUW7_HUMAN Dynamin 1-like, isoform CRA_a OS=Homo sapiens GN=DNM1L PE=3 SV=1;tr|D3DU	Color2 [DarkGray]	1	4					8	8	8	16.7	16.7	16.7	79.621	0	19.951	1787600000	26	3184300	3259100	2521600	8011600	7939800	10836000	27.2955	27.1724	27.3753	28.2078	28.0613	28.5277
	1.59502	0.983149	R4GN18	R4GN18		CD46	3715	tr|R4GN18|R4GN18_HUMAN Membrane cofactor protein (Fragment) OS=Homo sapiens GN=CD46 PE=1 SV=1	Color2 [DarkGray]	1	4					2	2	2	19.2	19.2	19.2	8.3916	0	118.38	740850000	11	40469000	42123000	34663000	96711000	114900000	41563000	25.9681	26.0556	26.0826	27.4775	27.0689	26.5094
	2.68793	0.981893	P42224;J3KPM9;E7EPD2;D2KFR9;E7ENM1;A5D905;E9PH66;Q67C41;H7BZB5;H7BZ88	P42224;J3KPM9	Signal transducer and activator of transcription 1-alpha/beta;Signal transducer and activator of transcription	STAT1	2679	sp|P42224|STAT1_HUMAN Signal transducer and activator of transcription 1-alpha/beta OS=Homo sapiens GN=STAT1 PE=1 SV=2;tr|J3KPM9|J3KPM9_HUMAN Signal transducer and activator of transcription OS=Homo sapiens GN=STAT1 PE=1 SV=1	Color2 [DarkGray]	1	4					32	32	32	51.2	51.2	51.2	87.334	0	323.31	23787000000	118	73502000	60714000	48502000	133350000	139080000	154780000	31.2865	30.8713	30.9138	31.9259	32.0446	32.0468
	0.518207	-1.64829	A0A0A0MRJ6;H7BY58;P22061;B7Z972;F6S8N6;F8WDT3;F8WAV5;F8WAX2;H7C4X2;C9J0F2	A0A0A0MRJ6;H7BY58;P22061;B7Z972;F6S8N6;F8WDT3;F8WAV5;F8WAX2	Protein-L-isoaspartate O-methyltransferase;Protein-L-isoaspartate(D-aspartate) O-methyltransferase	PCMT1	752	tr|A0A0A0MRJ6|A0A0A0MRJ6_HUMAN Protein-L-isoaspartate O-methyltransferase OS=Homo sapiens GN=PCMT1 PE=1 SV=1;tr|H7BY58|H7BY58_HUMAN Protein-L-isoaspartate O-methyltransferase OS=Homo sapiens GN=PCMT1 PE=1 SV=1;sp|P22061|PIMT_HUMAN Protein-L-isoaspartate(D-	Color2 [DarkGray]	1	4					4	4	4	14.4	14.4	14.4	30.315	0	34.46	961280000	7	3714700	3960700	3973200	5550000	45986000	900430	27.1448	26.6831	27.3699	23.871	28.1742	24.2078
	0.928431	-1.12677	A0A0A0MRM8;A0A0D9SGC1;E7EW20;Q9UM54;Q14784	A0A0A0MRM8;A0A0D9SGC1;E7EW20;Q9UM54	Unconventional myosin-VI	MYO6	755	tr|A0A0A0MRM8|A0A0A0MRM8_HUMAN Unconventional myosin-VI OS=Homo sapiens GN=MYO6 PE=1 SV=1;tr|A0A0D9SGC1|A0A0D9SGC1_HUMAN Unconventional myosin-VI OS=Homo sapiens GN=MYO6 PE=1 SV=1;tr|E7EW20|E7EW20_HUMAN Unconventional myosin-VI OS=Homo sapiens GN=MYO6 PE=1	Color2 [DarkGray]	1	4					5	5	5	4.9	4.9	4.9	145.01	0	14.207	223330000	6	1249200	630550	905890	211880	151450	573130	25.6516	25.5024	25.999	23.5073	24.993	25.2725
	1.18274	-1.30555	B2RAU8;A0A0A0MRM9;Q14978;Q96J17;S4R402;S4R341;S4R349;S4R3C2	B2RAU8;A0A0A0MRM9;Q14978;Q96J17	Nucleolar and coiled-body phosphoprotein 1	NOLC1	756	tr|B2RAU8|B2RAU8_HUMAN cDNA, FLJ95131, highly similar to Homo sapiens nucleolar and coiled-body phosphoprotein 1 (NOLC1), mRNA OS=Homo sapiens PE=2 SV=1;tr|A0A0A0MRM9|A0A0A0MRM9_HUMAN Nucleolar and coiled-body phosphoprotein 1 (Fragment) OS=Homo sapiens GN	Color2 [DarkGray]	1	4					4	4	4	6.7	6.7	6.7	73.603	0	9.1519	750540000	8	3906800	4301100	6223300	3437800	2125000	2749400	27.4295	26.6037	27.695	26.5214	26.1227	25.1675
	0.256092	-0.530184	Q6PK21;A0A0A0MRN5;Q05BV5;Q9NZT2;B3KMQ6;A0A087X028;V9H0E3;V9H0H8	Q6PK21;A0A0A0MRN5;Q05BV5;Q9NZT2;B3KMQ6;A0A087X028;V9H0E3	Opioid growth factor receptor	OGFR	758	tr|Q6PK21|Q6PK21_HUMAN OGFR protein OS=Homo sapiens PE=2 SV=1;tr|A0A0A0MRN5|A0A0A0MRN5_HUMAN Opioid growth factor receptor OS=Homo sapiens GN=OGFR PE=1 SV=1;tr|Q05BV5|Q05BV5_HUMAN OGFR protein OS=Homo sapiens GN=OGFR PE=2 SV=1;sp|Q9NZT2|OGFR_HUMAN Opioid g	Color2 [DarkGray]	1	4					4	4	4	12.1	12.1	12.1	54.097	0	18.398	1111800000	11	5734000	7221100	3881500	8747700	10263000	10476000	27.0174	27.489	26.6348	27.5538	24.9775	27.0194
	2.80149	0.981604	O94874;B7ZAY8	O94874	E3 UFM1-protein ligase 1	UFL1	2451	sp|O94874|UFL1_HUMAN E3 UFM1-protein ligase 1 OS=Homo sapiens GN=UFL1 PE=1 SV=2	Color2 [DarkGray]	1	4					7	7	7	12.7	12.7	12.7	89.594	0	10.228	1381700000	19	2278000	4018900	2383900	5863500	6002400	8850100	26.7397	27.1199	26.9736	27.8185	27.9155	28.044
	0.0509956	-0.0224826	Q8IZP0;A0A0A0MRT6;B6VEX3;B6VEX4;B6VEX5;Q59G41;B4DKX2;B7Z5L1;B7Z612;B4DG63;B7Z9E9;Q53SH3;Q13802;H0Y6B5;B4DMM5;B4DSH8;B7ZAM8;B7Z617	Q8IZP0;A0A0A0MRT6;B6VEX3;B6VEX4;B6VEX5;Q59G41	Abl interactor 1	ABI1	762	sp|Q8IZP0|ABI1_HUMAN Abl interactor 1 OS=Homo sapiens GN=ABI1 PE=1 SV=4;tr|A0A0A0MRT6|A0A0A0MRT6_HUMAN Abl interactor 1 OS=Homo sapiens GN=ABI1 PE=1 SV=1;tr|B6VEX3|B6VEX3_HUMAN Abl-interactor 1 variant 41 OS=Homo sapiens PE=2 SV=1;tr|B6VEX4|B6VEX4_HUMAN Ab	Color2 [DarkGray]	1	4					5	5	3	12	12	8.5	55.08	0	7.3154	1011600000	9	6492800	6951300	4267700	11249000	13390000	10891000	27.3921	26.9385	26.9578	27.015	27.1249	27.0811
	0.844284	-1.12637	A0A0A0MS41;A0A1P0AYU5;B4DRS6;Q9BWM7;S4R3N9	A0A0A0MS41;A0A1P0AYU5;B4DRS6;Q9BWM7;S4R3N9	Sideroflexin;Sideroflexin-3	SFXN3	764	tr|A0A0A0MS41|A0A0A0MS41_HUMAN Sideroflexin OS=Homo sapiens GN=SFXN3 PE=1 SV=1;tr|A0A1P0AYU5|A0A1P0AYU5_HUMAN Sideroflexin OS=Homo sapiens GN=SFXN3 PE=1 SV=1;tr|B4DRS6|B4DRS6_HUMAN Sideroflexin OS=Homo sapiens PE=2 SV=1;sp|Q9BWM7|SFXN3_HUMAN Sideroflexin-3	Color2 [DarkGray]	1	4					6	5	5	24.3	18.4	18.4	35.503	0	8.9233	869550000	17	9575300	11177000	7385300	7100700	6302100	1937000	26.9215	27.7473	27.4822	26.8237	26.83	25.1182
	0.89343	-0.175619	Q5SWX3;A0A0A0MT11;A0A0A0MS52;Q13555;A8K6N9;Q8WU40;B3KY86;H0Y6G2;Q53H78;D3DVK8;Q13554;A4D2J9;B7Z1Z6;H7BXS4;B3KTH7;E9PBG7;Q7LDD5;E9PF82;A0A024RDK3;D6R938;A8K161;Q13280;B7Z2B0;Q8IWE0;Q13557;Q9UQM7;H7BZC6;Q4G1A8;D6RFJ0;E7EQE4;H7C394;B4DVQ3;H0Y9C2;E9PBE8;D6RHX9	Q5SWX3;A0A0A0MT11;A0A0A0MS52;Q13555;A8K6N9;Q8WU40;B3KY86;H0Y6G2;Q53H78;D3DVK8;Q13554;A4D2J9;B7Z1Z6;H7BXS4;B3KTH7	Calcium/calmodulin-dependent protein kinase type II subunit gamma;Calcium/calmodulin-dependent protein kinase type II subunit beta	CAMK2G;CAMK2B	765	tr|Q5SWX3|Q5SWX3_HUMAN Calcium/calmodulin-dependent protein kinase (CaM kinase) II gamma, isoform CRA_n OS=Homo sapiens GN=CAMK2G PE=1 SV=1;tr|A0A0A0MT11|A0A0A0MT11_HUMAN Calcium/calmodulin-dependent protein kinase type II subunit gamma OS=Homo sapiens GN=	Color2 [DarkGray]	1	4					10	10	10	24.8	24.8	24.8	57.796	0	24.608	2713500000	37	17799000	18448000	15033000	19000000	15479000	22781000	28.6749	28.7145	28.657	28.3609	28.4874	28.6711
	4.15655	0.978806	A0A024R663;Q86UP2;G3V4Y7;B7Z6P3;B3KWP6;H0YJZ8;G3V5P0;G3V5G2;B3KP76;H0YJV5;Q6PDF7;Q3SWV9;H0YJP2	A0A024R663;Q86UP2	Kinectin	KTN1	299	tr|A0A024R663|A0A024R663_HUMAN Kinectin 1 (Kinesin receptor), isoform CRA_a OS=Homo sapiens GN=KTN1 PE=4 SV=1;sp|Q86UP2|KTN1_HUMAN Kinectin OS=Homo sapiens GN=KTN1 PE=1 SV=1	Color2 [DarkGray]	1	4					54	54	54	42.2	42.2	42.2	156.27	0	291.61	19440000000	165	20983000	22712000	15872000	61310000	55414000	57931000	30.8259	30.7455	30.6298	31.7222	31.7192	31.6962
	1.03486	-0.416886	Q6I9R8;Q2XQU9;J3KNW4;A0A0A0MSG2;Q14192;Q2TSB7;I0CE67;Q53T40;Q53QP3;C9J3S8;F8WDA8;U3KQT4	Q6I9R8;Q2XQU9;J3KNW4;A0A0A0MSG2;Q14192;Q2TSB7;I0CE67;Q53T40	Four and a half LIM domains protein 2	FHL2;AAG11	773	tr|Q6I9R8|Q6I9R8_HUMAN FHL2 protein OS=Homo sapiens GN=FHL2 PE=2 SV=1;tr|Q2XQU9|Q2XQU9_HUMAN FHL2 isoform 5 OS=Homo sapiens PE=2 SV=1;tr|J3KNW4|J3KNW4_HUMAN Four and a half LIM domains protein 2 OS=Homo sapiens GN=FHL2 PE=1 SV=1;tr|A0A0A0MSG2|A0A0A0MSG2_HU	Color2 [DarkGray]	1	4					13	13	13	48.4	48.4	48.4	32.193	0	50.477	6570500000	42	60176000	85220000	64139000	66029000	46350000	43113000	30.2605	30.1557	29.9292	30.0123	29.6101	29.4724
	0.188847	-0.223921	B3KPJ4;B4DG61;B7ZLY0;A0A0A0MSI2;Q8IXK0;P78365;H7C528;A5YM43;Q8NDX5	B3KPJ4;B4DG61;B7ZLY0;A0A0A0MSI2;Q8IXK0;P78365	Polyhomeotic-like protein 2	PHC2;HPH2	774	tr|B3KPJ4|B3KPJ4_HUMAN Polyhomeotic-like protein 2 OS=Homo sapiens GN=PHC2 PE=1 SV=1;tr|B4DG61|B4DG61_HUMAN cDNA FLJ56430, highly similar to Polyhomeotic-like protein 2 OS=Homo sapiens PE=2 SV=1;tr|B7ZLY0|B7ZLY0_HUMAN PHC2 protein OS=Homo sapiens GN=PHC2 P	Color2 [DarkGray]	1	4					4	4	4	9.7	9.7	9.7	50.403	0	5.9525	498950000	13	3429500	4148100	2348400	2881100	3765600	5120900	25.7045	26.2337	26.6029	25.3807	25.8386	26.6499
	0.841898	0.974677	B4DDH8;Q96N66;M0R1Z5;A9C4B8	B4DDH8;Q96N66	Lysophospholipid acyltransferase 7	MBOAT7	1599	tr|B4DDH8|B4DDH8_HUMAN cDNA FLJ55184, highly similar to Homo sapiens leukocyte receptor cluster (LRC) member 4 (LENG4), mRNA OS=Homo sapiens PE=2 SV=1;sp|Q96N66|MBOA7_HUMAN Lysophospholipid acyltransferase 7 OS=Homo sapiens GN=MBOAT7 PE=1 SV=2	Color2 [DarkGray]	1	4					5	5	5	14.1	14.1	14.1	50.563	0	68.545	708870000	9	5884400	2617900	1847300	8547300	6215000	14270000	25.8227	25.5434	26.1259	26.9449	25.8599	27.6113
	1.98606	0.970373	Q8WU76;A0A087WUD7	Q8WU76;A0A087WUD7	Sec1 family domain-containing protein 2	SCFD2	3352	sp|Q8WU76|SCFD2_HUMAN Sec1 family domain-containing protein 2 OS=Homo sapiens GN=SCFD2 PE=1 SV=2;tr|A0A087WUD7|A0A087WUD7_HUMAN Sec1 family domain-containing protein 2 OS=Homo sapiens GN=SCFD2 PE=1 SV=1	Color2 [DarkGray]	1	4					5	5	5	9.8	9.8	9.8	75.126	0	5.6501	989110000	9	3031200	3985000	2950600	4612100	8591800	8736000	26.1978	26.8243	26.4284	27.597	27.241	27.5235
	1.39071	0.966925	Q7L5N7;H3BU68	Q7L5N7;H3BU68	Lysophosphatidylcholine acyltransferase 2	LPCAT2	3218	sp|Q7L5N7|PCAT2_HUMAN Lysophosphatidylcholine acyltransferase 2 OS=Homo sapiens GN=LPCAT2 PE=1 SV=1;tr|H3BU68|H3BU68_HUMAN Lysophosphatidylcholine acyltransferase 2 (Fragment) OS=Homo sapiens GN=LPCAT2 PE=1 SV=2	Color2 [DarkGray]	1	4					6	6	6	17.1	17.1	17.1	60.207	0	58.178	2017300000	19	7453800	7363900	5577100	6379300	17128000	25662000	27.3859	27.6411	27.2978	27.9465	28.2879	28.9911
	1.04866	-1.80109	A0A0A0MTB8;Q8NI36	A0A0A0MTB8;Q8NI36	WD repeat-containing protein 36	WDR36	779	tr|A0A0A0MTB8|A0A0A0MTB8_HUMAN WD repeat-containing protein 36 OS=Homo sapiens GN=WDR36 PE=1 SV=1;sp|Q8NI36|WDR36_HUMAN WD repeat-containing protein 36 OS=Homo sapiens GN=WDR36 PE=1 SV=1	Color2 [DarkGray]	1	4					3	3	3	4.1	4.1	4.1	99.365	0	4.4267	296540000	8	1877000	1838800	2315300	0	409500	972900	26.1015	25.8356	26.7448	23.0251	24.6146	25.639
	2.75284	0.960854	P46939;Q5T097;A8K8Z1;Q6LBS5;H0Y337;Q5JT45;Q5JT44;Q5JT49;A0A087WV90;A1L0U9;E9PDN5;Q59HC3;H0Y304;A7E212;E7ESB2;A0A087WTU7;F8VX32;E7EQS5;Q8WYB8;E7EQR9;Q5T098;F5GZY3;Q14205;A0A0S2Z3J7;A0A0S2Z3B5;B4DSV7;A0A0A0MSM3;A0A0D9SG57;A0A075B6G3;P11532	P46939	Utrophin	UTRN	2695	sp|P46939|UTRO_HUMAN Utrophin OS=Homo sapiens GN=UTRN PE=1 SV=2	Color2 [DarkGray]	1	4					74	74	74	27.3	27.3	27.3	394.46	0	323.31	17896000000	214	9324500	8513600	6052200	28557000	25416000	24985000	30.8284	30.6149	30.3881	31.6203	31.5354	31.5582
	0.899827	0.951485	E9PDM8;Q49AI3;E9PC44;B3KM89;A8K6V0;O94855	E9PDM8;Q49AI3;E9PC44;B3KM89;A8K6V0;O94855	Protein transport protein Sec24D	SEC24D	2073	tr|E9PDM8|E9PDM8_HUMAN Protein transport protein Sec24D OS=Homo sapiens GN=SEC24D PE=1 SV=1;tr|Q49AI3|Q49AI3_HUMAN SEC24D protein OS=Homo sapiens GN=SEC24D PE=2 SV=1;tr|E9PC44|E9PC44_HUMAN Protein transport protein Sec24D OS=Homo sapiens GN=SEC24D PE=1 SV=	Color2 [DarkGray]	1	4					4	4	4	6.5	6.5	6.5	74.953	0	6.2704	329740000	9	410740	1083800	594760	2927000	2946900	2341100	23.8586	25.466	25.0901	25.5939	25.8932	25.7819
	0.68447	0.950607	F5H157;Q15286;F5H7F8;B4DTA6	F5H157;Q15286	Ras-related protein Rab-35	RAB35	2127	tr|F5H157|F5H157_HUMAN Ras-related protein Rab-35 (Fragment) OS=Homo sapiens GN=RAB35 PE=1 SV=1;sp|Q15286|RAB35_HUMAN Ras-related protein Rab-35 OS=Homo sapiens GN=RAB35 PE=1 SV=1	Color2 [DarkGray]	1	4					6	6	6	40.5	40.5	40.5	21.214	0	120.47	1080500000	12	3371000	9003800	5085300	31479000	21500000	27788000	25.1984	27.1315	27.0361	27.3551	27.3429	27.5199
	0.892197	-0.625142	A0A0R4J2G3;A0A0A0MTJ9;Q6PIU2;H7C046	A0A0R4J2G3;A0A0A0MTJ9;Q6PIU2;H7C046	Neutral cholesterol ester hydrolase 1	NCEH1	784	tr|A0A0R4J2G3|A0A0R4J2G3_HUMAN Arylacetamide deacetylase-like 1 OS=Homo sapiens GN=NCEH1 PE=1 SV=1;tr|A0A0A0MTJ9|A0A0A0MTJ9_HUMAN Neutral cholesterol ester hydrolase 1 OS=Homo sapiens GN=NCEH1 PE=1 SV=1;sp|Q6PIU2|NCEH1_HUMAN Neutral cholesterol ester hydro	Color2 [DarkGray]	1	4					3	3	3	8.6	8.6	8.6	49.062	0	4.0525	410180000	8	4051400	5134300	3476500	2948100	1497800	2424400	25.9771	26.534	26.239	25.8765	25.0575	25.9406
	1.9705	0.948927	A0A024R5U5;O14672;A0AV88;H0YNC5	A0A024R5U5;O14672	Disintegrin and metalloproteinase domain-containing protein 10	ADAM10	290	tr|A0A024R5U5|A0A024R5U5_HUMAN ADAM metallopeptidase domain 10, isoform CRA_b OS=Homo sapiens GN=ADAM10 PE=4 SV=1;sp|O14672|ADA10_HUMAN Disintegrin and metalloproteinase domain-containing protein 10 OS=Homo sapiens GN=ADAM10 PE=1 SV=1	Color2 [DarkGray]	1	4					17	17	17	29.9	29.9	29.9	84.141	0	260.63	10882000000	55	15443000	19463000	18091000	97624000	50405000	64390000	29.8013	29.8372	29.9148	31.2142	30.6162	30.5697
	2.09864	0.948321	P48960;B4DTS6;B3KUI0;B4E336;B4DWB8;Q53GP0;A8K6W1;A0JNV7;M0R0K5;Q9UHX3;M0QY55;K7EPE8;K7EKV5;K7EPP8;B4DQ88;Q7Z618	P48960;B4DTS6;B3KUI0;B4E336	CD97 antigen;CD97 antigen subunit alpha;CD97 antigen subunit beta	CD97	2706	sp|P48960|CD97_HUMAN CD97 antigen OS=Homo sapiens GN=CD97 PE=1 SV=4;tr|B4DTS6|B4DTS6_HUMAN cDNA FLJ54117, highly similar to CD97 antigen OS=Homo sapiens PE=2 SV=1;tr|B3KUI0|B3KUI0_HUMAN cDNA FLJ39945 fis, clone SPLEN2023977, highly similar to Homo sapiens	Color2 [DarkGray]	1	4					16	16	16	30.8	30.8	30.8	91.868	0	267.69	25738000000	73	134710000	96316000	71568000	194880000	158640000	201800000	31.3841	31.0306	31.1039	32.4004	31.8456	32.1176
	3.5451	0.947588	V9HWG3;P21980;B4DIT7;B4DTN7;A2A299;A2A2A0;Q9H035;Q6DKH2	V9HWG3;P21980;B4DIT7;B4DTN7	Protein-glutamine gamma-glutamyltransferase 2	HEL-S-45;TGM2	2590	tr|V9HWG3|V9HWG3_HUMAN Epididymis secretory protein Li 45 OS=Homo sapiens GN=HEL-S-45 PE=2 SV=1;sp|P21980|TGM2_HUMAN Protein-glutamine gamma-glutamyltransferase 2 OS=Homo sapiens GN=TGM2 PE=1 SV=2;tr|B4DIT7|B4DIT7_HUMAN cDNA FLJ58187, highly similar to Pro	Color2 [DarkGray]	1	4					17	17	17	34.9	34.9	34.9	77.328	0	114.76	8583400000	62	25989000	23301000	20695000	59392000	56089000	66986000	29.561	29.6167	29.6028	30.4621	30.4645	30.6967
	2.6854	-1.44368	A0A0A6YYA0;Q9Y3B3;B4E2C1;Q3B7W7;G3V2Y2	A0A0A6YYA0;Q9Y3B3;B4E2C1;Q3B7W7	Transmembrane emp24 domain-containing protein 7	TMED7-TICAM2;TMED7	790	tr|A0A0A6YYA0|A0A0A6YYA0_HUMAN Protein TMED7-TICAM2 OS=Homo sapiens GN=TMED7-TICAM2 PE=3 SV=1;sp|Q9Y3B3|TMED7_HUMAN Transmembrane emp24 domain-containing protein 7 OS=Homo sapiens GN=TMED7 PE=1 SV=2;tr|B4E2C1|B4E2C1_HUMAN cDNA FLJ57776, highly similar to T	Color2 [DarkGray]	1	4					6	6	6	45.7	45.7	45.7	21.233	0	15.564	1591200000	18	26382000	41084000	29026000	22824000	16186000	9155600	28.502	28.2525	28.6783	27.2225	27.1657	26.7136
	4.8781	0.946948	B3KXH8;B2RAU5;Q9Y5X1;Q59ES5;O95061	B3KXH8;B2RAU5;Q9Y5X1;Q59ES5;O95061	Sorting nexin;Sorting nexin-9	SNX9;WISP	1453	tr|B3KXH8|B3KXH8_HUMAN cDNA FLJ45417 fis, clone BRHIP3033811, highly similar to Sorting nexin-9 OS=Homo sapiens PE=2 SV=1;tr|B2RAU5|B2RAU5_HUMAN Sorting nexin OS=Homo sapiens PE=2 SV=1;sp|Q9Y5X1|SNX9_HUMAN Sorting nexin-9 OS=Homo sapiens GN=SNX9 PE=1 SV=1;	Color2 [DarkGray]	1	4					8	8	8	22.3	22.3	22.3	45.605	0	13.071	1735500000	23	9157600	8978800	6941300	20376000	23274000	22617000	27.2888	27.3517	27.231	28.2542	28.2416	28.2165
	2.58722	0.945091	Q59GB4;A0A1C7CYX9;Q16555;Q53ET2;Q8NAN9;A9CQZ2;A9CQZ4;E5RFU4	Q59GB4;A0A1C7CYX9;Q16555;Q53ET2;Q8NAN9	Dihydropyrimidinase-related protein 2	DPYSL2	1050	tr|Q59GB4|Q59GB4_HUMAN Dihydropyrimidinase-like 2 variant (Fragment) OS=Homo sapiens PE=2 SV=1;tr|A0A1C7CYX9|A0A1C7CYX9_HUMAN Dihydropyrimidinase-related protein 2 OS=Homo sapiens GN=DPYSL2 PE=1 SV=1;sp|Q16555|DPYL2_HUMAN Dihydropyrimidinase-related protei	Color2 [DarkGray]	1	4					16	16	7	40.3	40.3	12.6	68.183	0	123.67	4304600000	62	12416000	11447000	7216200	28485000	29069000	30939000	28.8517	28.4154	28.4599	29.4854	29.5729	29.5039
	0.213909	-0.109711	A0A0A8K8C0;Q9H6W3	A0A0A8K8C0;Q9H6W3	Bifunctional lysine-specific demethylase and histidyl-hydroxylase NO66	URLC2;NO66	797	tr|A0A0A8K8C0|A0A0A8K8C0_HUMAN Up-regulated in lung cancer 2 OS=Homo sapiens GN=URLC2 PE=2 SV=1;sp|Q9H6W3|RIOX1_HUMAN Ribosomal oxygenase 1 OS=Homo sapiens GN=RIOX1 PE=1 SV=2	Color2 [DarkGray]	1	4					11	11	11	23.2	23.2	23.2	71.085	0	18.603	1912500000	34	13125000	13487000	5599000	14493000	12411000	17385000	28.0337	28.1579	28.064	27.6039	28.0551	28.2675
	0.621723	-0.276354	A0A0K0K1H9;A0A0B4J1R6;B3KSI4;B4E022;V9HWD9;Q53EM5;P29401;B3KPZ8;B4DVU1;A0A0S2Z5C0;E9PFF2	A0A0K0K1H9;A0A0B4J1R6;B3KSI4;B4E022;V9HWD9;Q53EM5;P29401;B3KPZ8;B4DVU1	Transketolase	TKT;HEL107	801	tr|A0A0K0K1H9|A0A0K0K1H9_HUMAN Epididymis secretory protein Li 48 (Fragment) OS=Homo sapiens GN=HEL-S-48 PE=2 SV=1;tr|A0A0B4J1R6|A0A0B4J1R6_HUMAN Transketolase OS=Homo sapiens GN=TKT PE=1 SV=1;tr|B3KSI4|B3KSI4_HUMAN Transketolase OS=Homo sapiens PE=2 SV=1;	Color2 [DarkGray]	1	4					6	6	6	22.5	22.5	22.5	42.896	0	14.269	1188700000	15	9677200	11932000	8130900	8869500	15082000	12348000	27.422	27.4961	27.6487	26.8726	27.4765	27.3886
	0.106527	-0.161096	B4DDR8;F5H5K2;A0A0B4J1W0;O75448;B4DV99;B4E1A5;B4DSQ6;F5GY88;B9TX65;B9TX72;E9PFL1;B9TX69;B9TX64;B9TX63;B4E0S3	B4DDR8;F5H5K2;A0A0B4J1W0;O75448;B4DV99;B4E1A5;B4DSQ6;F5GY88	Mediator of RNA polymerase II transcription subunit 24	MED24	802	tr|B4DDR8|B4DDR8_HUMAN Mediator of RNA polymerase II transcription subunit 24 OS=Homo sapiens GN=MED24 PE=1 SV=1;tr|F5H5K2|F5H5K2_HUMAN Mediator of RNA polymerase II transcription subunit 24 (Fragment) OS=Homo sapiens GN=MED24 PE=1 SV=2;tr|A0A0B4J1W0|A0A0B	Color2 [DarkGray]	1	4					5	5	5	12.1	12.1	12.1	70.768	0	16.984	559080000	13	2434700	3116900	867520	1993300	2894600	3803400	26.4862	26.97	25.3021	25.6711	26.4568	26.1472
	1.11712	-0.625155	Q58F05;A0A0B4J1W3;B2RBE5;Q9BXJ9;B4E2T6;A4FU51;Q6N069	Q58F05;A0A0B4J1W3;B2RBE5;Q9BXJ9;B4E2T6	N-alpha-acetyltransferase 15, NatA auxiliary subunit	NARG1;NAA15	803	tr|Q58F05|Q58F05_HUMAN NARG1 protein (Fragment) OS=Homo sapiens GN=NARG1 PE=2 SV=1;tr|A0A0B4J1W3|A0A0B4J1W3_HUMAN N-alpha-acetyltransferase 15, NatA auxiliary subunit OS=Homo sapiens GN=NAA15 PE=1 SV=1;tr|B2RBE5|B2RBE5_HUMAN cDNA, FLJ95468, highly similar	Color2 [DarkGray]	1	4					3	3	3	5.2	5.2	5.2	72.386	0.00068658	2.5454	284250000	6	901580	930230	939920	1550500	1829600	2208600	25.167	25.0965	24.8503	24.9011	24.1325	24.2048
	3.30813	0.942753	A0A0C4DGQ5;P04632;A0A075B7C0;K7ELJ7;U3KQE2;K7EIV0;K7EM73;K7EKD8;U3KPR7;Q96L46;K7ES78;K7EMQ1	A0A0C4DGQ5;P04632;A0A075B7C0;K7ELJ7;U3KQE2;K7EIV0;K7EM73;K7EKD8	Calpain small subunit 1	CAPNS1	838	tr|A0A0C4DGQ5|A0A0C4DGQ5_HUMAN Calpain small subunit 1 OS=Homo sapiens GN=CAPNS1 PE=1 SV=1;sp|P04632|CPNS1_HUMAN Calpain small subunit 1 OS=Homo sapiens GN=CAPNS1 PE=1 SV=1;tr|A0A075B7C0|A0A075B7C0_HUMAN Calpain small subunit 1 (Fragment) OS=Homo sapiens G	Color2 [DarkGray]	1	4					10	10	10	43.2	43.2	43.2	33.786	0	121.92	9663700000	44	79828000	91478000	52718000	201250000	156630000	223400000	29.6053	29.6643	29.5959	30.5678	30.4096	30.7163
	1.26379	0.941261	F5H6Y0;H3BMM5;B2RDH6;Q96AX1	F5H6Y0;H3BMM5;B2RDH6;Q96AX1	Vacuolar protein sorting-associated protein 33A	VPS33A	1482	tr|F5H6Y0|F5H6Y0_HUMAN Vacuolar protein sorting-associated protein 33A OS=Homo sapiens GN=VPS33A PE=3 SV=1;tr|H3BMM5|H3BMM5_HUMAN Uncharacterized protein OS=Homo sapiens PE=3 SV=1;tr|B2RDH6|B2RDH6_HUMAN cDNA, FLJ96613, highly similar to Homo sapiens vacuol	Color2 [DarkGray]	1	4					3	3	3	15.6	15.6	15.6	21.226	0	3.988	339600000	8	2952100	855420	0	9442500	6387900	11235000	25.4813	24.5397	25.0661	25.832	25.6797	26.3992
	0.00818719	-0.0072403	C9JEM7;H7C2C7;C9JHL4;B3KSP0;B3KTK5;Q53GS8;H0Y3X6;B3KM78;A0A0C4DFX9;Q9H3P2;H7C0W2	C9JEM7;H7C2C7;C9JHL4;B3KSP0;B3KTK5;Q53GS8;H0Y3X6;B3KM78;A0A0C4DFX9;Q9H3P2;H7C0W2	Negative elongation factor A	NELFA;WHSC2	818	tr|C9JEM7|C9JEM7_HUMAN Negative elongation factor A (Fragment) OS=Homo sapiens GN=NELFA PE=1 SV=1;tr|H7C2C7|H7C2C7_HUMAN Negative elongation factor A (Fragment) OS=Homo sapiens GN=NELFA PE=1 SV=1;tr|C9JHL4|C9JHL4_HUMAN Negative elongation factor A (Fragmen	Color2 [DarkGray]	1	4					2	2	2	13.9	13.9	13.9	22.942	0	7.3293	156650000	4	1717300	1136700	1004600	3334500	4517600	3954500	24.4043	24.9544	24.9288	24.3337	25.1206	24.8114
	0.642542	-1.1826	A0A0C4DG44;A8K7G2;O43464	A0A0C4DG44;A8K7G2;O43464	Serine protease HTRA2, mitochondrial	HTRA2	822	tr|A0A0C4DG44|A0A0C4DG44_HUMAN Serine protease HTRA2, mitochondrial (Fragment) OS=Homo sapiens GN=HTRA2 PE=1 SV=1;tr|A8K7G2|A8K7G2_HUMAN cDNA FLJ75762, highly similar to Homo sapiens protease, serine, 25 (PRSS25), nuclear gene encodingmitochondrial protein	Color2 [DarkGray]	1	4					2	2	2	11.1	11.1	11.1	45.112	0	16.855	461950000	5	3551800	4352900	3497700	0	4201300	6394200	26.1691	26.4802	26.2159	24.4886	24.0887	26.7401
	1.03656	-0.216648	A8K6X3;A0A0C4DG89;Q7L014;D3DQA6;D6RJA6	A8K6X3;A0A0C4DG89;Q7L014;D3DQA6	Probable ATP-dependent RNA helicase DDX46	DDX46	823	tr|A8K6X3|A8K6X3_HUMAN cDNA FLJ78679, highly similar to Homo sapiens DEAD (Asp-Glu-Ala-Asp) box polypeptide 46 (DDX46), mRNA OS=Homo sapiens PE=2 SV=1;tr|A0A0C4DG89|A0A0C4DG89_HUMAN Probable ATP-dependent RNA helicase DDX46 OS=Homo sapiens GN=DDX46 PE=1 SV	Color2 [DarkGray]	1	4					7	7	7	7.4	7.4	7.4	117.47	0	7.5567	827610000	16	5350600	2771500	2427800	1605800	1648200	1811300	26.9001	27.1508	27.1954	26.8093	26.8588	26.9283
	2.47304	-0.845458	Q59GQ7;A0A0C4DGA6;Q14527;A8K5B6;H7C5K0;Q05DQ5;Q05DF7;Q05BZ6	Q59GQ7;A0A0C4DGA6;Q14527;A8K5B6	Helicase-like transcription factor	HLTF	824	tr|Q59GQ7|Q59GQ7_HUMAN SWI/SNF-related matrix-associated actin-dependent regulator of chromatin a3 variant (Fragment) OS=Homo sapiens PE=2 SV=1;tr|A0A0C4DGA6|A0A0C4DGA6_HUMAN Helicase-like transcription factor OS=Homo sapiens GN=HLTF PE=1 SV=1;sp|Q14527|HL	Color2 [DarkGray]	1	4					20	20	20	27	27	27	111.97	0	163.29	5511500000	61	19181000	21955000	17107000	15192000	12562000	16067000	29.9769	30.0437	29.8867	28.9539	29.0434	29.3737
	0.479666	-0.522506	A0A0C4DGG3;B7ZB05;B4DSN4;Q8NHM5	A0A0C4DGG3;B7ZB05;B4DSN4;Q8NHM5	Lysine-specific demethylase 2B	KDM2B	830	tr|A0A0C4DGG3|A0A0C4DGG3_HUMAN Lysine-specific demethylase 2B OS=Homo sapiens GN=KDM2B PE=1 SV=1;tr|B7ZB05|B7ZB05_HUMAN cDNA, FLJ79369, highly similar to JmjC domain-containing histone demethylation protein 1B (EC 1.14.11.-) OS=Homo sapiens PE=2 SV=1;tr|B4	Color2 [DarkGray]	1	4					3	3	3	6.8	6.8	6.8	80.049	0.00035361	2.853	138020000	6	946780	998130	702390	0	369750	521920	25.0869	25.0918	25.2666	24.7182	25.3889	23.7707
	1.14366	-0.796207	F5H1H2;F5H2E6;A0A0C4DGG8;Q8IX12;H0YFJ7;F5H3E1	F5H1H2;F5H2E6;A0A0C4DGG8;Q8IX12;H0YFJ7;F5H3E1	Cell division cycle and apoptosis regulator protein 1	CCAR1	831	tr|F5H1H2|F5H1H2_HUMAN Cell division cycle and apoptosis regulator protein 1 (Fragment) OS=Homo sapiens GN=CCAR1 PE=1 SV=1;tr|F5H2E6|F5H2E6_HUMAN Cell division cycle and apoptosis regulator protein 1 (Fragment) OS=Homo sapiens GN=CCAR1 PE=1 SV=1;tr|A0A0C4D	Color2 [DarkGray]	1	4					2	2	2	4.2	4.2	4.2	75.724	0.0018663	1.7611	240960000	7	1761600	1321200	1087700	1016500	1742500	2338000	25.6834	25.0013	25.0089	24.2833	24.8993	24.1222
	2.48281	0.935315	B3KX11;P49368;Q2TU64;Q59H77;B4DUR8;E9PRC8;Q5SZX6;E9PM09;E9PQ35;Q5SZW8;Q5SZX9	B3KX11;P49368;Q2TU64;Q59H77;B4DUR8	T-complex protein 1 subunit gamma	CCT3	1586	tr|B3KX11|B3KX11_HUMAN T-complex protein 1 subunit gamma OS=Homo sapiens PE=2 SV=1;sp|P49368|TCPG_HUMAN T-complex protein 1 subunit gamma OS=Homo sapiens GN=CCT3 PE=1 SV=4;tr|Q2TU64|Q2TU64_HUMAN T-complex protein 1 subunit gamma OS=Homo sapiens PE=2 SV=1;t	Color2 [DarkGray]	1	4					33	33	33	67.4	67.4	67.4	57.945	0	323.31	63736000000	176	239130000	201750000	147550000	433910000	411290000	558120000	32.5774	32.2791	32.1906	33.241	33.1506	33.4614
	0.721972	-0.650042	A0A0C4DGP2;A0A0C4DGP5;Q86Y91;Q6NWY8	A0A0C4DGP2;A0A0C4DGP5;Q86Y91	Kinesin-like protein;Kinesin-like protein KIF18B	KIF18B	836	tr|A0A0C4DGP2|A0A0C4DGP2_HUMAN Kinesin-like protein OS=Homo sapiens GN=KIF18B PE=1 SV=1;tr|A0A0C4DGP5|A0A0C4DGP5_HUMAN Kinesin-like protein OS=Homo sapiens GN=KIF18B PE=1 SV=1;sp|Q86Y91|KI18B_HUMAN Kinesin-like protein KIF18B OS=Homo sapiens GN=KIF18B PE=1	Color2 [DarkGray]	1	4					10	10	10	14.4	14.4	14.4	91.054	0	39.031	1574200000	25	8189700	9030100	6331900	3408100	2458500	8977300	28.1469	28.1608	28.0842	26.7159	27.6005	28.1253
	1.39199	0.929404	B4DRB3;B4DTN0;A0A024RDV3;Q59HH0;P06400;P78495;Q7KZ61;Q7KZ60	B4DRB3;B4DTN0;A0A024RDV3;Q59HH0;P06400;P78495	Retinoblastoma-associated protein	RB1	610	tr|B4DRB3|B4DRB3_HUMAN cDNA FLJ52431, highly similar to Retinoblastoma-associated protein OS=Homo sapiens PE=2 SV=1;tr|B4DTN0|B4DTN0_HUMAN cDNA FLJ51085, highly similar to Retinoblastoma-associated protein OS=Homo sapiens PE=2 SV=1;tr|A0A024RDV3|A0A024RDV3	Color2 [DarkGray]	1	4					3	3	3	3.7	3.7	3.7	93.85	0	3.6398	381060000	6	637310	550480	271310	1942900	2747800	1957900	24.648	25.3827	25.0333	26.0613	26.2785	25.5125
	1.38904	-1.42111	P56556;A0A0C4DGS0;R4GN43	P56556;A0A0C4DGS0;R4GN43	NADH dehydrogenase [ubiquinone] 1 alpha subcomplex subunit 6	NDUFA6	839	sp|P56556|NDUA6_HUMAN NADH dehydrogenase [ubiquinone] 1 alpha subcomplex subunit 6 OS=Homo sapiens GN=NDUFA6 PE=1 SV=3;tr|A0A0C4DGS0|A0A0C4DGS0_HUMAN NADH dehydrogenase [ubiquinone] 1 alpha subcomplex subunit 6 OS=Homo sapiens GN=NDUFA6 PE=1 SV=1;tr|R4GN43	Color2 [DarkGray]	1	4					4	4	4	33.1	33.1	33.1	17.871	0	5.6761	641610000	10	15249000	19681000	17098000	7305600	6908000	5049500	26.6763	27.6105	27.0519	26.2355	24.9295	25.9103
	0.656273	0.927146	A8K9L2;Q05CR6;Q86Y07;E9PBU1;E7ERS5;B7Z2X1	A8K9L2;Q05CR6;Q86Y07;E9PBU1;E7ERS5;B7Z2X1	Serine/threonine-protein kinase VRK2	VRK2	1330	tr|A8K9L2|A8K9L2_HUMAN cDNA FLJ76729, highly similar to Homo sapiens vaccinia related kinase 2 isoform 6 (VRK2) mRNA OS=Homo sapiens PE=2 SV=1;tr|Q05CR6|Q05CR6_HUMAN VRK2 protein (Fragment) OS=Homo sapiens GN=VRK2 PE=2 SV=1;sp|Q86Y07|VRK2_HUMAN Serine/thre	Color2 [DarkGray]	1	4					2	2	2	6.6	6.6	6.6	45.019	0	4.3967	353740000	8	986610	988250	1003200	3027200	3116400	5617500	23.9147	25.6038	25.6133	25.5573	25.8014	26.5545
	2.36248	0.926291	A0A024R9M9;Q99653;H0YKE7;F5GX29;H0YNG9;B4DSB5;H0YLY7;H0YLX1	A0A024R9M9;Q99653;H0YKE7;F5GX29;H0YNG9;B4DSB5	Calcineurin B homologous protein 1	CHP;CHP1	455	tr|A0A024R9M9|A0A024R9M9_HUMAN Calcium binding protein P22, isoform CRA_a OS=Homo sapiens GN=CHP PE=4 SV=1;sp|Q99653|CHP1_HUMAN Calcineurin B homologous protein 1 OS=Homo sapiens GN=CHP1 PE=1 SV=3;tr|H0YKE7|H0YKE7_HUMAN Calcineurin B homologous protein 1 O	Color2 [DarkGray]	1	4					12	12	12	71.8	71.8	71.8	22.456	0	58.386	3434700000	40	46875000	40916000	28681000	88937000	60450000	77613000	28.4077	28.387	28.1194	29.4856	29.065	29.1423
	3.2028	0.926041	P02786;G3V0E5	P02786;G3V0E5	Transferrin receptor protein 1;Transferrin receptor protein 1, serum form	TFRC	2484	sp|P02786|TFR1_HUMAN Transferrin receptor protein 1 OS=Homo sapiens GN=TFRC PE=1 SV=2;tr|G3V0E5|G3V0E5_HUMAN Transferrin receptor (P90, CD71), isoform CRA_c OS=Homo sapiens GN=TFRC PE=1 SV=1	Color2 [DarkGray]	1	4					42	42	3	62.8	62.8	2.1	84.87	0	323.31	420170000000	239	1251500000	1170300000	1168200000	2700200000	2203100000	2280300000	35.1073	35.2875	35.3216	36.2962	36.1309	36.0674
	3.38596	-0.811886	A0A0D9SEU5;R4GMX8;Q6VN20;B3KP49;B4E1Y2;B4DHL9;R4GMX7;R4GNA3;R4GN91	A0A0D9SEU5;R4GMX8;Q6VN20;B3KP49;B4E1Y2	Ran-binding protein 10	RANBP10	845	tr|A0A0D9SEU5|A0A0D9SEU5_HUMAN Ran-binding protein 10 OS=Homo sapiens GN=RANBP10 PE=1 SV=1;tr|R4GMX8|R4GMX8_HUMAN Ran-binding protein 10 OS=Homo sapiens GN=RANBP10 PE=1 SV=1;sp|Q6VN20|RBP10_HUMAN Ran-binding protein 10 OS=Homo sapiens GN=RANBP10 PE=1 SV=1;	Color2 [DarkGray]	1	4					6	6	6	15.5	15.5	15.5	67.255	0	11.483	1016800000	12	9591900	9692700	9241500	8370100	8378800	5565600	27.4643	27.6289	27.681	26.8411	26.7832	26.7142
	2.15929	-0.460075	A0A0D9SFB3;A0A0D9SG12;B5BTY4;Q59GX6;A0A0D9SF53;O00571;Q5S4N1;B4DLU5;A0A0J9YVQ7;A0A087WVZ1	A0A0D9SFB3;A0A0D9SG12;B5BTY4;Q59GX6;A0A0D9SF53;O00571;Q5S4N1;B4DLU5	ATP-dependent RNA helicase DDX3X	DDX3X	848	tr|A0A0D9SFB3|A0A0D9SFB3_HUMAN ATP-dependent RNA helicase DDX3X OS=Homo sapiens GN=DDX3X PE=1 SV=1;tr|A0A0D9SG12|A0A0D9SG12_HUMAN ATP-dependent RNA helicase DDX3X OS=Homo sapiens GN=DDX3X PE=1 SV=1;tr|B5BTY4|B5BTY4_HUMAN ATP-dependent RNA helicase DDX3X OS	Color2 [DarkGray]	1	4					30	30	7	51.4	51.4	12	70.839	0	156.41	28500000000	123	134030000	128760000	112680000	133320000	106140000	115850000	32.1767	32.131	32.3006	31.6839	31.6537	31.8905
	0.283496	-0.730884	A0A0D9SFB1;Q05193;A0A0D9SFE4;A0A0U1RQP1;B4DK06;B7ZAC0;Q59GI5;B4DHH5;A0A1B0GUX5;A0A1B0GU67;Q9UQ16;E5RHK8;B3KPF2;E5RIK2;H7C5U0;B3KU80;K7EPK9	A0A0D9SFB1;Q05193;A0A0D9SFE4;A0A0U1RQP1;B4DK06;B7ZAC0;Q59GI5;B4DHH5;A0A1B0GUX5;A0A1B0GU67;Q9UQ16;E5RHK8	Dynamin-1;Dynamin-3	DNM1;DNM3	851	tr|A0A0D9SFB1|A0A0D9SFB1_HUMAN Dynamin-1 OS=Homo sapiens GN=DNM1 PE=1 SV=1;sp|Q05193|DYN1_HUMAN Dynamin-1 OS=Homo sapiens GN=DNM1 PE=1 SV=2;tr|A0A0D9SFE4|A0A0D9SFE4_HUMAN Dynamin-1 OS=Homo sapiens GN=DNM1 PE=1 SV=1;tr|A0A0U1RQP1|A0A0U1RQP1_HUMAN Dynamin-1	Color2 [DarkGray]	1	4					9	4	4	10.5	5.1	5.1	94.016	0.00035273	2.8349	1165300000	8	2246100	1717300	1590800	8977800	6559800	3701500	26.5766	26.6213	26.6939	27.9754	24.7969	24.9268
	3.96044	-1.65305	U4PPA3;A0A0D9SFZ2;B4DJH7;B4DL75;P49336;A0A0D9SEP3;Q5JQZ9;B4DUB1;Q9UFE3;A8K8J5;Q9BWU1	U4PPA3;A0A0D9SFZ2;B4DJH7;B4DL75;P49336;A0A0D9SEP3;Q5JQZ9;B4DUB1;Q9UFE3;A8K8J5;Q9BWU1	Cyclin-dependent kinase 8;Cyclin-dependent kinase 19	CDK8;CDK19;DKFZp434M058	853	tr|U4PPA3|U4PPA3_HUMAN Cyclin-dependent kinase 8 (Fragment) OS=Homo sapiens GN=CDK8 PE=2 SV=1;tr|A0A0D9SFZ2|A0A0D9SFZ2_HUMAN Cyclin-dependent kinase 8 (Fragment) OS=Homo sapiens GN=CDK8 PE=1 SV=4;tr|B4DJH7|B4DJH7_HUMAN cDNA FLJ56916, highly similar to Cell	Color2 [DarkGray]	1	4					2	2	2	14.8	14.8	14.8	14.358	0.00097975	2.1182	301110000	7	7097000	8152200	6245900	4475400	4735400	6933200	25.72	25.9879	25.9654	24.3348	24.1095	24.2697
	2.85735	0.92465	Q6FHM2;P62879;C9JIS1;C9JXA5;C9JZN1;E7EP32;C9JD14	Q6FHM2;P62879;C9JIS1;C9JXA5;C9JZN1;E7EP32	Guanine nucleotide-binding protein G(I)/G(S)/G(T) subunit beta-2	GNB2	2808	tr|Q6FHM2|Q6FHM2_HUMAN GNB2 protein OS=Homo sapiens GN=GNB2 PE=2 SV=1;sp|P62879|GBB2_HUMAN Guanine nucleotide-binding protein G(I)/G(S)/G(T) subunit beta-2 OS=Homo sapiens GN=GNB2 PE=1 SV=3;tr|C9JIS1|C9JIS1_HUMAN Guanine nucleotide-binding protein G(I)/G(S	Color2 [DarkGray]	1	4					12	7	4	42.6	24.4	16.5	37.331	0	137.79	6222100000	28	47480000	42934000	28044000	114110000	105860000	140190000	29.1721	29.2042	28.9528	30.0751	29.8686	30.1593
	2.98399	-0.786133	P51114;A0A0F7KYT8;A0A0F7L1S3;A0A0F7L0Q8;B4DXZ6;B4DM21;E9PFF5;B4DGH9;B4DM78;E7EU85;C9JY20;C9JZE0;C9JAJ4;A0A0F7L2Z7;B4DZ17;B4DFH8;C9IZ22;C9JYQ6	P51114;A0A0F7KYT8;A0A0F7L1S3;A0A0F7L0Q8;B4DXZ6;B4DM21;E9PFF5;B4DGH9;B4DM78;E7EU85	Fragile X mental retardation syndrome-related protein 1	FXR1	857	sp|P51114|FXR1_HUMAN Fragile X mental retardation syndrome-related protein 1 OS=Homo sapiens GN=FXR1 PE=1 SV=3;tr|A0A0F7KYT8|A0A0F7KYT8_HUMAN Fragile X mental retardation autosomal homolog variant p2K OS=Homo sapiens GN=FXR1 PE=2 SV=1;tr|A0A0F7L1S3|A0A0F7L	Color2 [DarkGray]	1	4					16	16	14	29.3	29.3	26.7	69.72	0	43.073	3665400000	46	26016000	29408000	24071000	18916000	17802000	14693000	29.3807	29.3187	29.5281	28.7555	28.5842	28.5292
	2.10727	0.922714	A0A1U9X8L5;A0A0G2JKZ1;A0A024RCT1;A2AB90;A0A0G2JH37;A0A0A0MSV9;O15533;A0A0A0MT98;Q6P1N7;B7Z4V3;C9JA35;A0A140T9B2;A0A0G2JJI5	A0A1U9X8L5;A0A0G2JKZ1;A0A024RCT1;A2AB90;A0A0G2JH37;A0A0A0MSV9;O15533;A0A0A0MT98;Q6P1N7;B7Z4V3	Tapasin	TAPBP	568	tr|A0A1U9X8L5|A0A1U9X8L5_HUMAN TAPBP OS=Homo sapiens PE=4 SV=1;tr|A0A0G2JKZ1|A0A0G2JKZ1_HUMAN Tapasin OS=Homo sapiens GN=TAPBP PE=1 SV=1;tr|A0A024RCT1|A0A024RCT1_HUMAN TAP binding protein (Tapasin), isoform CRA_c OS=Homo sapiens GN=TAPBP PE=4 SV=1;tr|A2AB9	Color2 [DarkGray]	1	4					6	6	6	26.8	26.8	26.8	47.625	0	58.059	8165900000	22	42139000	40910000	37002000	141000000	90190000	232030000	29.4189	29.4829	29.5187	30.0291	30.5485	30.611
	2.19706	0.920112	P17858;Q9BSP4;Q7L2M7;B3KNQ7;F8WEU2;Q7Z3R9;Q6MZK4;B4E108;Q59GI2	P17858;Q9BSP4;Q7L2M7	ATP-dependent 6-phosphofructokinase, liver type	PFKL	2577	sp|P17858|PFKAL_HUMAN ATP-dependent 6-phosphofructokinase, liver type OS=Homo sapiens GN=PFKL PE=1 SV=6;tr|Q9BSP4|Q9BSP4_HUMAN PFKL protein (Fragment) OS=Homo sapiens GN=PFKL PE=2 SV=2;tr|Q7L2M7|Q7L2M7_HUMAN PFKL protein (Fragment) OS=Homo sapiens GN=PFKL	Color2 [DarkGray]	1	4					11	9	9	17.3	13.7	13.7	85.018	0	32.887	4092300000	21	4425000	4041400	2835000	28196000	8384200	72481000	28.6437	28.2908	28.1564	29.2126	29.1597	29.4789
[truncated: 1,560 more rows]
