# Supplementary material for: Cell surface interactome analysis identifies TSPAN4 as a negative regulator of PD‐L1 in melanoma
Source: Mol Oncol. 2026 Jan 12;20(5):1140–60. doi: 10.1002/1878-0261.70182 (PMC13155135; doi:10.1002/1878-0261.70182)
Supplement: Supplementary file 1 — Fig. S1. Identification of PD‐L1 interacting proteins in melanoma by proximity biotinylation followed by mass spectrometry. Fig. S2. Identification of PD‐L1 interacting proteins in melanoma by proximity biotinylation followed by mass spectrometry. Fig. S3. TSPAN4 negatively regulates PD‐L1 expression at the cell surface. Fig. S4. TSPAN4 mediates PD‐L1 degradation by competing with CMTM6 binding to PD‐L1. Fig. S5. TSPAN4 impacts PD‐1 binding and T cell activation. Fig. S6. Raw western blot membranes. Table S1. Mass‐spectrometry data of the PD‐L1 proximity biotinylation assay in BLM WT vs BLM PD‐L1 KO cells, with all differential hits of WT vs PD‐L1 KO cells arranged by fold difference (log2), with significance indicated. Table S2. The top 50 significantly enriched hits in WT cells from the mass‐spectrometry data of the PD‐L1 proximity biotinylation assay that were taken for GO analysis. Table S3. GO analysis of the top 50 significantly enriched hits in WT cells from the mass‐spectrometry data of the PD‐L1 proximity biotinylation assay, with false discovery rate, cellular compartment, and proteins assigned to these cellular compartments indicated. [file MOL2-20-1140-s001.zip › mol270182-sup-0008-TableS2.xlsx]

## Sheet: Top 50 hits for GO analysis
Table S2. The top 50 significantly enriched hits in WT cells from the mass-spectrometry data of the proximity biotinylation assay that were taken for GO analysis.
HLA-C
NEO1
SUSD5
ADGRL2
TSPAN4
COG7
ITGB8
CD274
NDRG1
CA9
CD58
HLA-C
PTPRS
ITGB4
PDGFRB
BTN3A1
CLMP
NES
IDO1
ADCY7
RPL37A
EPHA4
ROBO1
STX2
ITGA1
SLIT2
IL1RAP
SLC7A5
ATP13A1
C19orf25
CACNA2D1
FHOD1
PTK7
C4B
HLA-A
MRC2
FBN1
ENPP1
CPNE2
ERBB2
VPS16
CSF1
CXADR
NNMT
KIAA1549L
ISG15
HLA-B
ATP1B3
NLGN2
CNNM4
