# Supplementary material for: Cell surface interactome analysis identifies TSPAN4 as a negative regulator of PD‐L1 in melanoma
Source: Mol Oncol. 2026 Jan 12;20(5):1140–60. doi: 10.1002/1878-0261.70182 (PMC13155135; doi:10.1002/1878-0261.70182)
Supplement: Supplementary file 1 — Fig. S1. Identification of PD‐L1 interacting proteins in melanoma by proximity biotinylation followed by mass spectrometry. Fig. S2. Identification of PD‐L1 interacting proteins in melanoma by proximity biotinylation followed by mass spectrometry. Fig. S3. TSPAN4 negatively regulates PD‐L1 expression at the cell surface. Fig. S4. TSPAN4 mediates PD‐L1 degradation by competing with CMTM6 binding to PD‐L1. Fig. S5. TSPAN4 impacts PD‐1 binding and T cell activation. Fig. S6. Raw western blot membranes. Table S1. Mass‐spectrometry data of the PD‐L1 proximity biotinylation assay in BLM WT vs BLM PD‐L1 KO cells, with all differential hits of WT vs PD‐L1 KO cells arranged by fold difference (log2), with significance indicated. Table S2. The top 50 significantly enriched hits in WT cells from the mass‐spectrometry data of the PD‐L1 proximity biotinylation assay that were taken for GO analysis. Table S3. GO analysis of the top 50 significantly enriched hits in WT cells from the mass‐spectrometry data of the PD‐L1 proximity biotinylation assay, with false discovery rate, cellular compartment, and proteins assigned to these cellular compartments indicated. [file MOL2-20-1140-s001.zip › mol270182-sup-0009-TableS3.xlsx]

## Sheet: GO analysis results
Column1	Compartment	p	FDR	Significant	n	Genes
1	Plasma membrane	35574.4	498041	TRUE	34	ADCY7,ATP1B3,C4B,CA9,CD58,CSF1,CXADR,EPHA4,STX2,ERBB2,HLA-A,HLA-B,HLA-C,IL1RAP,ITGA1,ITGB4,ITGB8,NEO1,PDGFRB,ENPP1,PTK7,PTPRS,ROBO1,TSPAN4,SLC7A5,NDRG1,BTN3A1,CNNM4,CD274,NLGN2,CLMP,CPNE2,ADGRL2,CACNA2D1
2	Extracellular region	1.6259e+09	211366894522545	TRUE	24	C4B,CSF1,CXADR,FBN1,IL1RAP,SLIT2,ISG15,STX2,ENPP1,ATP1B3,CACNA2D1,CD58,HLA-A,HLA-B,HLA-C,ITGA1,ITGB4,ITGB8,PTPRS,RPL37A,SLC7A5,NDRG1,CD274,CPNE2
3	Intracellular vesicle	139247940059904	167097528071885	TRUE	15	CXADR,ITGA1,VPS16,ERBB2,STX2,HLA-A,HLA-B,HLA-C,PTPRS,CD58,PDGFRB,EPHA4,CD274,ATP1B3,NDRG1
4	Endosome	598372716951211	658209988646333	TRUE	8	VPS16,ERBB2,EPHA4,HLA-A,HLA-B,HLA-C,CD274,NDRG1
5	Ribosome	213029416209427	213029416209427	FALSE	2	RPL37A,ISG15
6	Lysosome	313414050168821	282072645151939	FALSE	4	VPS16,ENPP1,SLC7A5,PDGFRB
7	Golgi apparatus	382622251336737	30609780106939	FALSE	7	HLA-A,HLA-B,HLA-C,COG7,EPHA4,NEO1,PDGFRB
8	Vacuole	488700046636664	342090032645665	FALSE	4	VPS16,ENPP1,SLC7A5,PDGFRB
9	Endoplasmic reticulum	502907937835085	342090032645665	FALSE	8	EPHA4,HLA-A,HLA-B,HLA-C,CSF1,FBN1,ATP13A1,CACNA2D1
10	Cytoplasm	957519444794165	478759722397083	FALSE	33	HLA-A,HLA-B,HLA-C,COG7,CXADR,ITGA1,EPHA4,IDO1,PDGFRB,ROBO1,SLIT2,ISG15,NDRG1,NES,FHOD1,CPNE2,VPS16,ENPP1,SLC7A5,ERBB2,CSF1,FBN1,ATP13A1,NEO1,NNMT,PTPRS,RPL37A,CLMP,STX2,CACNA2D1,CD58,CD274,ATP1B3
11	Nucleus	948038659852515	1	FALSE	14	ERBB2,PDGFRB,RPL37A,ISG15,NDRG1,FHOD1,CPNE2,CXADR,NEO1,CD274,CA9,ITGB4,COG7,CSF1
12	Cytoskeleton	517051635457084	1	FALSE	5	FHOD1,NDRG1,CLMP,NES,CD274
13	Mitochondrion	921112727394409	1	FALSE	1	EPHA4
14	Peroxisome	297538132556317	1	FALSE	0
